# Supplementary material for: Bioinformatics and system biology approach to identify the influences of SARS-CoV-2 on metabolic unhealthy obese patients
Source: Front Mol Biosci. 2023 Oct 9;10:1274463. doi: 10.3389/fmolb.2023.1274463 (PMC10591333; doi:10.3389/fmolb.2023.1274463)
Supplement: Supplementary file 1 [file Table2.XLSX]

## Sheet: Healthy-vs-COVID-19.all
id	Healthy_1_CPM	Healthy_2_CPM	Healthy_3_CPM	Healthy_4_CPM	Healthy_5_CPM	Healthy_6_CPM	Healthy_7_CPM	Healthy_8_CPM	Healthy_9_CPM	COVID-19_1_CPM	COVID-19_2_CPM	COVID-19_3_CPM	COVID-19_4_CPM	COVID-19_5_CPM	COVID-19_6_CPM	COVID-19_7_CPM	COVID-19_8_CPM	COVID-19_9_CPM	COVID-19_10_CPM	COVID-19_11_CPM	COVID-19_12_CPM	COVID-19_13_CPM	COVID-19_14_CPM	COVID-19_15_CPM	COVID-19_16_CPM	COVID-19_17_CPM	COVID-19_18_CPM	COVID-19_19_CPM	COVID-19_20_CPM	COVID-19_21_CPM	COVID-19_22_CPM	COVID-19_23_CPM	COVID-19_24_CPM	COVID-19_25_CPM	COVID-19_26_CPM	COVID-19_27_CPM	COVID-19_28_CPM	COVID-19_29_CPM	COVID-19_30_CPM	COVID-19_31_CPM	COVID-19_32_CPM	COVID-19_33_CPM	COVID-19_34_CPM
ENSG00000168903	0	0	0	0	0	0	0	0	0	0	25.82	0	0.04	0.05	0.05	0	0	4.67	0	0	0.03	0	4.78	7.92	12	10.56	13.83	7.03	8.63	0	0	0	0	0	8.02	0	0	0	0.07	0	0	0	0
ENSG00000087116	0.07	0.07	0.17	0.04	0.04	0	0	0	0	13.38	8.82	25.86	0.76	2.62	1.13	115.82	12.7	2.1	5.17	0.46	3.91	9.05	1.16	0.05	4.63	23.6	5.64	0.08	1.14	0.73	2.6	12.61	0.6	19.28	24.89	6.79	22.96	15.81	39.61	3.31	4.16	3.75	31.46
ENSG00000101425	4.5	8.11	2.1	2.47	3.65	2.3	5.91	2.43	0.89	22.41	142.17	813.81	8.57	25.7	10.35	29.73	68.53	24.58	118.49	8.26	9.22	6.48	45	17.74	79.57	24.27	110.27	23.87	37.86	93.65	7.28	11.72	2.88	14.01	41.53	43.85	73.75	29.49	49.21	17.18	127.87	181.28	143.5
ENSG00000005381	3.25	3.78	4.07	2.4	3.35	1.53	4.92	1.21	0.89	24.86	100.43	1045.56	3.23	13.48	4.58	23.41	60.44	15.43	88.81	8.84	6.1	14.63	17.1	13.54	42.83	18.79	46.52	9.82	17.25	87.74	7.88	36.99	1.98	15.66	13.08	56.32	52.27	6.11	60.62	11.48	178.69	121.67	83.34
ENSG00000234851	53.13	36.29	13.07	14.43	7.39	74.32	156.57	92.29	37.66	4.9	1.49	8.06	10.67	3.7	8.92	7.86	16.17	15.62	16.88	15.89	1.13	3.8	2	8.41	6.49	11.42	13.21	20.44	9.05	8.34	2.86	3.36	9.41	1.69	3.44	8.05	4.65	4.64	6.29	7.46	7.87	3.85	4.97
ENSG00000206047	115.05	104.07	44.94	17.96	71.22	22.22	69.42	25.5	17.2	175	3037.07	25917.1	150.16	660.82	109.99	644.06	2048.11	196.91	1352.58	131.5	328.29	32.11	209.42	172.15	1474.35	214.52	1206.49	101.8	539.89	1019.01	74.77	1989.06	40.94	273.33	229.37	385.78	429.09	98.91	2032.64	162.06	2781.86	2246.76	1469.21
ENSG00000100985	81.49	66.95	64.09	55.9	45.19	30.65	153.13	41.29	56.05	168.9	474.52	3455.84	39.56	455.09	46.91	527.41	362.27	144.42	697.77	320.77	333.93	908.09	372.57	118.21	925.38	222.07	805.36	74.17	105.8	128.57	320.38	590.75	109.42	1288.16	1083.39	857.88	123.15	715.45	1131.7	353.27	1312.35	824.92	854.37
ENSG00000118113	5.88	6.46	1.88	1.55	3.39	17.62	2.46	1.21	0.59	45.24	502.96	835.42	19.55	9.22	36.81	48.81	70.45	22.1	22.11	1.91	11.11	6.76	11.67	42.37	19.86	23.9	42.58	78.65	19.03	154.09	28.59	11.72	4.04	2.4	20.43	4.63	173.35	220.39	128.55	15.19	65.14	7.99	124.73
ENSG00000102837	3.53	4.19	1.88	1.84	0.56	3.06	1.48	0	0.3	7.14	86.49	295.87	11.3	11.61	22.82	13.93	189.03	11.91	36.48	0.92	0.56	3.13	9.98	21.89	2.88	31.75	5.72	34.49	2.21	113.42	1.56	53.41	1.07	2.63	4.11	2.63	18.9	69.09	182.33	12.08	122.8	7.55	373.65
ENSG00000086548	3.87	1.92	1.41	0.56	1.35	1.53	0.98	0	0.59	12.25	85.04	544.37	2.24	3.74	3.45	16.8	28.87	7.34	15.25	1.96	1.66	0.78	5.66	8.41	15.66	7.33	31.14	13.73	25.02	76.07	8.23	19.54	2.15	2.87	7.59	4.16	38.91	5.78	23.83	4.54	44.64	25.62	91.07
ENSG00000152463	0.55	0.07	0.09	0	0.09	0	0	0	0.3	10.99	11.88	14.92	0.27	21.67	0.1	12.14	5.77	0.57	3.65	0.58	12.17	2.51	0.42	0	8.78	2.71	13.6	0.08	1.71	0.32	2.6	56.78	1.46	18.15	6.44	0.95	5.83	81.48	166.73	0.4	2.21	0.78	24.84
ENSG00000089169	4.5	1.58	4.76	4.8	1	6.13	13.79	0	1.19	16.39	14.22	3.93	1.84	98.16	3.45	28.77	38.11	108.79	43.35	10.8	63.58	55	1.77	42.97	65.37	36.56	120.63	49.98	39.99	30.06	29.8	49.95	1.12	68.9	11.14	58.22	14.62	11	224.04	28.9	82.38	55.28	145.15
ENSG00000146122	2.14	0.41	3.56	0.14	0.04	0	0	0	0.59	70.24	75.25	70.45	0.45	6.27	0.84	57.62	21.17	8.38	3.81	0.46	7.56	1.79	3.39	0.66	10.24	32.01	16.69	0.64	10.27	0.97	25.12	183.83	2.66	211.63	95.3	1	110.89	73.49	98.54	5.06	4.56	2.73	171.65
ENSG00000012223	29.75	33.06	18.33	28.02	50.75	34.48	17.23	12.14	11.57	69.33	1084.68	4991.07	83.15	115.43	95.45	95.45	548.99	142.13	549.38	63.03	165.42	26.36	242.43	274.63	392.08	112.88	475.7	286	140.73	382.64	44.96	215.92	27.97	144	76.73	221.55	252.64	51.82	413.98	92.93	542.85	865.83	853.82
ENSG00000204936	9.69	3.71	0.77	1.38	7.47	1.53	14.77	0	4.45	145.8	20.79	749.95	3.32	144.6	4.09	38.04	152.07	14.58	32.45	22.71	528.08	243.75	55.13	11.57	23.9	26.83	23.49	8.38	12.26	11.42	97.47	99.9	12.89	39.27	76.46	94.48	64.97	1685.02	817.59	56.29	208.04	34.48	210.83
ENSG00000148346	20.75	17.67	10.97	10.87	23.07	31.42	19.2	6.07	6.82	34.66	430.29	2254.1	45.57	63.47	43.27	85.56	164	78.4	250.27	21.09	70.14	15.47	76.28	98.99	229.77	34.34	235.53	98.53	66.16	147.77	30.06	121.76	12.59	52.95	49.15	91.59	110.74	50.27	211.27	25.91	402.42	384.28	431.6
ENSG00000242071	18.19	16.91	5.53	5.93	4.52	31.42	42.84	37.64	22.83	2.17	1.85	6.44	5.29	1.64	6.5	7.69	8.47	3.62	9.37	6.3	0.56	3.41	2.43	4.53	2.15	7.33	5.72	7.11	2.57	3.48	0.52	3.02	6.19	2.02	2.05	4.21	1.62	1.47	4.49	3.99	3.32	4.04	7.73
ENSG00000218175	1.18	1.03	0.39	0.32	0.13	19.92	12.8	14.57	8.01	0.21	0.08	0.42	0.22	0.09	0.2	0.12	2.69	0.29	0.27	0.4	0.03	0.22	0.23	0.22	0.2	0.26	0.39	0.48	0.29	0.41	0	0	0.21	0.14	0.12	0.26	0.07	0	0.26	0.08	0.2	0.24	3.86
ENSG00000124469	5.95	4.74	1.84	2.22	2.22	9.96	4.92	1.21	0.89	17.09	102.16	607.91	6.95	6.93	9.02	22.24	71.61	15.24	28.81	2.48	3.98	1.51	10.83	17.8	26.54	10.18	45.59	32.98	35.29	111.56	13.43	18.69	2.15	4.47	9.25	7.68	56.77	12.38	46.2	6.7	50.76	29.27	177.72
ENSG00000197561	1.52	2.89	2.06	2.96	4.56	0.77	0.49	0	1.19	7.49	133.47	1152.33	5.34	20.36	4.73	39.66	29.64	5.24	140.38	9.88	15.72	3.52	17.26	5.79	101.03	13.9	46.36	2.32	6.13	26.74	2.51	81.45	2.45	19.75	22.48	70.64	15.21	2.69	85.52	5.5	288.28	119.13	101
ENSG00000118520	1.52	4.74	1.88	0.39	1.48	3.83	3.94	6.07	1.19	10.92	65.99	332.35	11.08	13.39	14.14	29.89	7.31	5.62	7.73	2.6	5.74	2.96	2.66	3.71	19.46	21.19	29.36	7.27	19.46	13.37	131.6	38.13	4.51	5.69	41.49	1.95	17.5	341.31	121.64	4.58	52.58	1.12	26.49
ENSG00000240247	118.92	98.37	77.32	24.49	127.01	9.19	7.88	8.5	7.71	183.12	4040.82	39174.8	230.17	929.04	182.58	1254.07	448.89	13.81	2428.42	191.01	595.43	32.11	374.69	184.71	3025.83	364.78	1375.64	105.55	466.32	1030.28	58.39	2846.28	69.51	380.88	375.69	509.05	436.7	122.3	2580.25	245.82	4705.78	4178.79	1354.96
ENSG00000105501	73.12	18.97	45.97	31.06	22.38	39.08	101.92	59.5	72.65	122.97	143.66	192.29	15.92	95.4	26.61	228.49	155.53	130.13	194.94	143.57	32.53	470.74	140.38	256.89	176.79	107.54	253.62	245.2	56.04	104.43	81.09	401.73	81.88	277.19	195.51	467.26	88.37	136.07	189.98	329.19	129.37	192.14	189.31
ENSG00000218426	6.78	7.49	1.88	1.59	2	24.52	23.63	15.79	7.12	1.47	0.44	2.36	2.74	0.8	2.81	1.91	0.77	1.33	3.16	2.43	0.2	0.61	0.31	1.47	1.27	2.48	3.09	3.11	1.21	1.62	0.78	0.45	0.9	0.24	1.07	0.89	0.96	0.65	2.1	1.04	1.3	0.97	1.66
ENSG00000242299	1.11	1.44	0.43	0.11	0.09	14.56	3.94	4.86	2.67	0.07	0.2	0.73	0.45	0.05	0.34	0.54	0.38	0.29	0.27	0.17	0.03	0.28	0.19	0.22	0.1	0.68	0.31	0.4	0.14	0.24	0.09	0.1	0.3	0.05	0.2	0.16	0.07	0.08	0.29	0.44	0.13	0.1	0
ENSG00000100448	2.08	2.47	1.24	0.99	2.74	1.53	0.49	0	0.3	12.11	82.87	932.25	3.5	15.31	3.6	5.65	19.63	6.48	70.46	4.39	4.41	0.73	6.05	2.89	38.54	8.34	31.68	1.6	21.89	39.94	1.73	35.06	1.85	6.21	6.8	24.69	21.12	2.85	35.75	3.39	107.7	44.03	16.01
ENSG00000213178	3.04	1.58	1.37	1.13	0.26	23.75	19.2	0	3.26	0.28	0.08	0.84	0.85	0.09	0.74	0.83	0	0.67	0.6	0.46	0.03	0	0	0.33	0.24	0.49	0.15	0.56	0.93	0.57	0.17	0.3	0.82	0.05	0	0.11	0.3	0.33	0.66	1	0.13	0.19	0
ENSG00000227615	2.21	2.75	1.16	1.41	1	13.03	14.77	10.93	2.67	0.63	0.89	0.84	1.21	0.28	1.43	0.75	0.38	0.76	0.98	0.81	0.27	0.34	0.42	1.31	0.49	1.43	0.46	0.48	0.78	0.57	0.69	0.74	1.03	0	0.36	0.37	0.66	0.49	0.63	0.56	0.78	0.15	1.1
ENSG00000196415	0.42	0.48	0.39	0.28	1.61	0	1.48	0	0	5.04	31.95	527.41	1.03	8.94	0.74	4.16	6.93	2.86	75.75	2.66	5.07	1.34	3.62	1.64	33.32	5.71	21.71	0.48	2	10.13	1.39	27.74	1.12	7.2	5.81	26.42	8.34	1.55	28.29	1.04	91.75	26.74	31.46
ENSG00000270972	0.21	0.89	0.39	0.07	0.39	0	0	0	0	2.8	8.22	2.2	0.76	2.29	1.18	5.61	3.46	1.71	1.69	0.64	1.59	10.72	0.69	12.12	4.83	2.52	5.18	8.94	0.07	0.24	3.81	12.31	1.25	9.69	16.24	5.16	2.44	3.83	4.38	16.7	0.72	1.36	0.55
ENSG00000164821	5.47	3.3	2.48	2.61	5.65	0	1.97	0	0.59	20.87	260.89	1459.03	7.71	35.34	7	20.7	46.97	8	34.14	6.01	10.12	2.23	7.78	9.55	81.71	20.78	56.8	5.99	20.6	53.55	4.76	68.5	3.22	14.53	21.18	26.53	42.97	4.16	110.05	7.42	202.71	172.03	71.2
ENSG00000179869	0.76	0.41	0.43	0.14	0.35	0.77	0	0	0.59	2.17	19.7	98.61	1.75	1.03	2.32	6.03	15.01	1.43	2.94	0.35	0.6	0.34	1.62	3	2	2.14	3.09	4.47	3.14	18.96	2.77	1.78	0.47	0.61	1.58	0.79	11.66	2.61	5	2.07	9.31	2.53	25.94
ENSG00000134827	18.61	4.26	3.34	2.54	1.74	9.19	2.95	4.86	3.26	10.71	99.34	338.84	7.67	15.77	9.56	21.2	36.96	17.53	21.35	4.33	9.49	7.32	8.94	29.48	19.76	9.06	43.58	48.38	30.3	49.91	8.92	14.84	4.55	7.62	8.77	8.79	31.08	16.13	38.88	17.3	65.92	23.18	36.98
ENSG00000257017	18.68	5.77	5.4	3.46	7.56	10.73	8.86	2.43	2.08	19.68	145.95	698.51	20.85	34.59	21.19	24.28	34.65	20.39	65.78	5.2	78.43	11.78	7.09	61.26	96.25	17.44	114.6	64.27	39.14	58.17	11.18	20.33	4.85	16.88	8.85	16.37	29.68	89.62	368.96	56.13	101.19	12.66	22.63
ENSG00000115590	35.28	27.5	29.69	11.65	12.08	32.18	64.01	14.57	19.57	384.45	505.14	709.18	12.83	169.26	15.87	358.95	69.68	36.96	46.01	31.78	133.42	65.56	46.27	16.16	129.42	85.37	159.03	20.2	36.72	19.12	399.13	742.08	32.87	516.14	540.93	42.53	308.6	1363.43	2791.85	39.43	121.1	21.72	449.26
ENSG00000112053	7.96	4.4	2.4	1.55	1.48	4.6	13.29	7.29	2.08	23.11	14.99	21.62	2.06	14.23	2.37	35.38	18.48	25.05	5.12	6.36	10.25	53.83	15.29	14.47	19.27	7.89	24.88	18.04	12.19	6.97	25.47	38.03	3.22	14.3	20.47	36.27	11.3	36.01	38.29	12.52	19.33	10.62	18.21
ENSG00000172232	1.87	2.34	2.31	2.75	5.08	0.77	0.49	1.21	0.3	4.2	93.14	1154.84	4.22	21.63	3.06	28.69	20.02	2.76	147.79	7.57	11.47	4.02	15.37	5.95	87.13	16.57	38.64	1.52	6.84	28.11	2.69	69.49	2.23	22.81	13.2	42.43	12.85	1.71	54.58	6.26	194.18	112.46	73.41
ENSG00000185339	4.01	2.41	3.08	1.87	5.74	6.13	4.43	1.21	3.86	19.05	6.41	13.08	1.21	2.57	2.46	113.37	18.48	21.15	11.87	9.76	8.06	71.92	18.14	67.21	9.9	22.06	10.35	50.06	15.11	5.27	5.11	14.99	4.34	35.46	20.43	74.69	24.36	7.41	23.17	64.07	12.36	31.85	13.8
ENSG00000213621	1.66	1.51	0.21	0.14	0.26	19.92	6.4	7.29	5.34	0.35	0.16	0.37	0.45	0.14	0.39	0.37	1.54	0	0.38	0.4	0.1	0.06	0.23	0.22	0.2	0.45	0.31	0.48	0.93	0.89	0.26	0.35	0.26	0.09	0.08	0.16	0	0.08	0.55	0.12	0.26	0.24	1.66
ENSG00000241741	1.25	0.69	0	0.07	0	6.9	6.89	4.86	5.63	0	0.04	0.05	0.27	0.09	0.1	0.21	0.38	0	0.16	0	0.1	0.06	0.04	0	0.05	0.26	0.08	0.24	0.07	0	0	0	0.09	0	0.04	0.16	0	0	0.18	0.12	0.2	0.15	0.55
ENSG00000167434	15.84	9.35	9.25	4.76	5.69	12.26	31.51	4.86	9.79	33.47	83.75	155.65	8.61	71.1	9.46	49.39	68.53	14	59.03	32.47	36.95	33.17	34.25	8.46	105.13	41.15	92.96	6.71	16.04	11.75	42.8	85.71	18.52	163.05	78.55	50.79	20.01	66.16	181.74	23.08	49.07	48.36	80.58
ENSG00000183160	0.42	0.14	0.47	0.32	0.26	0.77	0.98	0	1.19	8.19	0.85	1.31	0.18	10.53	0.44	10.48	2.31	6.29	2.72	3	5.6	2.96	1.31	1.91	8.49	2.71	9.12	1.36	1.21	0.41	1.73	16.86	0.64	3.15	2.77	5.84	6.79	3.42	5.41	0.88	7.42	0.73	16.01
ENSG00000189221	0.14	0.07	0.21	0.18	0.09	0	0	0	0	15.34	15.95	4.82	0.99	1.45	1.43	7.94	1.15	0.76	0	0	5.87	1.23	0.08	0.16	2.34	5.04	2.86	0.32	0.64	0.49	1.3	13.3	0.13	20.79	2.09	0	14.54	38.54	73.31	0.24	0.59	0.05	20.42
ENSG00000106070	6.85	3.09	3.9	2.86	2.13	5.36	6.89	6.07	5.04	38.44	40.29	65.27	2.11	13.86	3.06	68.56	12.32	6.1	8.93	4.62	11.84	15.3	9.71	5.13	19.07	16.16	33.46	5.83	6.49	6.56	34.65	92.73	3.44	69.08	32.08	12.95	39.72	62.41	89.16	3.55	16.33	7.31	111.49
ENSG00000135636	177.72	68.74	140.55	105.24	58.05	103.44	137.37	170.01	159.54	223.59	211.26	395.15	31.48	311.94	57.66	504.17	417.32	184.62	362.28	324.82	286.74	780.15	526.97	320.71	577.31	337.17	706.99	297.89	168.46	139.59	385.53	714.69	175.93	916.26	574.83	913.56	209.16	920.2	1001.35	414.03	539.79	475.99	497.28
ENSG00000008438	24.35	17.94	7.5	21.63	14.82	13.03	28.06	4.86	16.9	23.32	218.87	1331.38	30.27	89.08	26.31	71.84	75.84	24.29	118.11	65.34	57.67	24.23	52.43	50.78	169.82	38.93	123.72	28.58	17.82	48.29	16.81	90.26	31.45	250.47	68.16	81.38	23.77	34.79	171.88	37.56	204.46	176.46	149.57
ENSG00000163958	0.48	0.27	1.03	0.64	0.3	0	2.95	0	0.3	3.57	3.14	8.22	0.72	3.51	1.58	23.03	0.38	2.38	3.98	2.89	10.25	46.46	6.2	0.44	5.32	3.23	2.32	0.4	0.14	0	10.14	29.18	0.64	6.91	5.29	24.06	2.58	31.53	30.35	0.68	54.4	9.55	10.49
ENSG00000102057	0.97	0.89	1.16	0.95	1.17	0.77	2.46	2.43	0.89	3.78	1.85	5.7	0.9	1.5	1.53	6.4	4.62	2.48	5.66	3.12	1.89	11.84	3.24	8.9	9.27	2.89	7.88	6.63	2.21	2.03	3.12	8.56	1.98	7.62	7.15	17.16	3.1	3.34	9.34	13.24	3.97	5.6	2.21
ENSG00000232573	6.71	10.04	1.84	1.41	1.43	42.91	22.65	19.43	13.94	1.4	0.68	1.78	3.41	0.75	2.41	1.91	7.7	1.43	3.38	2.77	0.2	0.78	0.46	1.15	1.22	3.34	1.47	1.92	1.71	3.97	0.61	0.45	1.33	0.85	0.79	1.63	0.81	0.57	1.91	0.72	1.76	0.83	7.73
ENSG00000169902	4.5	3.02	6.17	1.13	1.39	4.6	2.95	2.43	3.86	36.83	43.63	42.29	1.66	8.94	2.91	75.33	17.32	5.05	4.9	2.72	5.17	5.25	9.01	1.64	12.83	25.25	20.09	3.35	6.92	4.94	32.58	49.8	6.19	33.95	52.35	6.84	34.55	53.53	74.89	6.66	3.12	3.02	65.13
ENSG00000079385	27.53	8.39	9.38	7.34	5.95	23.75	26.1	20.64	17.2	48.74	89.76	208.2	7.58	12.31	15.47	69.68	47.35	43.82	16.55	6.93	9.85	94.99	32.71	76.11	25.81	16.2	46.21	116.17	27.52	48.69	74.77	42.88	8.89	16.18	35.52	26	54.04	91.5	58.15	128.69	37.35	23.77	53.54
ENSG00000169174	0	0	0.04	0	0	0	0	0	0	0.84	2.22	32.08	0.67	0.37	0.15	1.54	0	0.29	0.16	0.06	0.17	0.28	0.19	0.05	1.71	1.47	1.24	0	0	0.16	0.43	4.15	0.09	11.38	5.37	0.21	0.07	4.56	7.43	0.44	0.52	0.1	16.56
ENSG00000160883	81.98	58.22	83.96	58.97	90.47	118.76	67.95	68	73.54	86.13	229.99	823.38	69.52	161.4	100.38	659.61	192.88	88.79	268.89	191.01	133.52	502.74	222.21	299.8	339.59	218.92	205.32	166.79	72.72	74.21	137.92	256.38	103.49	377.73	435.9	502.26	93.61	301.46	690.51	299.73	364.29	321.5	214.7
ENSG00000103313	106.81	55.4	97.59	54.46	27.03	62.83	70.9	89.86	72.95	117.71	124.04	159.84	17.76	45.78	43.17	252.69	198.27	112.32	103.79	93.83	24.77	333.54	208.92	212.88	149.91	236.61	213.74	268.51	105.23	88.71	144.77	203.02	92.41	147.48	157.42	139.54	120.05	139	180.08	233.98	91.49	108.27	202
ENSG00000186205	36.04	26.67	17.82	6.63	5.47	30.65	41.85	30.36	19.57	50.84	53.82	219.98	11.62	44.47	15.42	129.67	74.3	24.29	47.65	39.92	27.1	73.15	34.06	36.14	55.03	57.08	72.87	44.07	41.42	34.19	53.89	53.31	19.03	63.07	81.16	61.85	40.61	60.78	186.01	93.13	33.45	18.99	114.25
ENSG00000135424	0.55	0.55	0.47	0.49	0.39	0.77	0	0	0.3	1.96	15.31	3.87	0.76	4.07	0.79	2.49	1.54	2.1	1.85	1.5	7.13	7.87	1.39	2.4	0.98	2.78	0.46	1.76	0.21	0.97	0.61	26.51	1.12	2.02	4.7	9.21	4.8	5.7	15.6	1.36	11.13	1.46	0.55
ENSG00000012779	178.49	97.27	142.44	109.55	59.31	137.92	178.24	195.51	138.19	191.87	267.29	623.98	56.06	207.93	95.11	556.17	294.51	174.9	371.1	262.25	141.84	522.89	316.09	231.39	486.96	348.51	606.76	230.27	211.95	149.07	366.73	496.09	156.42	503.49	488.73	473.36	194.83	638.45	685.1	283.42	384.2	330.27	296.38
ENSG00000115594	7.96	4.33	5.23	3.04	0.96	8.43	4.43	4.86	6.52	43.42	34.16	41.71	3.5	4.17	6.5	28.1	26.95	7.91	6.1	6.53	5.51	14.63	6.01	4.8	10.98	24.69	16.92	5.51	14.83	18.55	30.58	29.67	5.5	21.77	19.05	6.26	51.02	63.63	40.53	8.17	7.16	2.82	44.15
ENSG00000213373	1.18	1.03	0.64	0.6	0.78	0.77	0.49	1.21	1.48	2.8	6.77	45.69	2.42	3.14	2.81	4.57	9.62	0.48	6.7	1.85	1.39	4.19	1.5	2.24	9.95	4.85	7.19	0.8	1	2.43	2.86	4.01	0.82	4.23	4.66	7.32	2.07	3.26	7.83	3.59	7.29	4.82	2.76
ENSG00000183019	22.14	16.02	9.17	6.74	7.21	13.03	38.9	6.07	4.45	60.85	52.77	210.87	14.17	74.38	18.13	145.3	18.09	21.15	32.56	10.69	56.15	93.81	13.71	39.47	64.15	50.13	57.49	29.62	26.66	14.26	27.38	52.42	21.35	39.03	52.83	31.37	42.97	282.24	476.58	41.58	110.76	13.93	27.04
ENSG00000169896	123.63	98.5	113.44	72.24	64.57	167.8	113.24	126.29	156.58	176.82	318.21	664.38	44.89	109.77	73.18	335.87	339.94	129.18	211.88	154.96	105.89	481.68	289.16	256.07	297.49	271.52	350.36	233.46	157.48	152.31	177.43	296.19	125.88	411.22	357.27	423.83	163.09	386.12	567.03	296.38	246.83	243.09	398.49
ENSG00000204389	154.27	111.7	200.1	138.41	68.39	136.39	179.71	160.29	161.91	142.5	279.06	676.94	52.88	267.33	72.49	257.67	389.22	159.76	563.76	505.66	271.98	780.77	537.91	470.15	833.33	440.69	829.85	365.6	268.34	182.04	291.88	683.78	218.84	1343.18	408.95	999.94	160.28	442.5	1074.73	1032.93	460.34	648.9	241.74
ENSG00000204388	16.12	17.87	16.45	17.58	10.38	19.16	11.32	7.29	11.86	12.18	38.92	41.98	9.64	11.94	10.05	33.63	32.34	30.01	32.51	34.84	13.23	121.01	37.91	104.56	60.2	52.87	49.84	72.18	17.54	16.04	22.18	38.92	28.57	65.13	44.41	68.27	17.28	35.61	98.72	194.39	27.92	26.93	46.91
ENSG00000117298	100.66	67.64	116.31	80.08	62.4	55.17	111.77	108.07	88.07	110.71	277.73	200.93	50.28	118.29	81.11	337.33	204.81	123.94	224.19	177.6	62.08	441.87	216.43	229.97	361.54	248.49	376.48	197.93	81.99	105.64	195.54	326.51	144.52	356.81	286.19	358.61	103.29	159.12	317.02	327.03	189.95	259.06	284.24
ENSG00000133063	0.76	0	0.26	0.35	3.04	0.77	0.98	0	0.3	1.82	36.14	194.7	3.81	1.03	5.08	11.72	16.94	1.71	4.57	1.1	9.29	1.79	10.79	6.55	22.34	8.49	23.72	5.99	0.57	10.69	1.3	13.2	1.25	5.97	6.8	3.16	5.91	3.67	28.03	3.67	32.15	3.21	5.52
ENSG00000186431	24.56	6.94	7.67	5.01	2.61	16.09	22.65	12.14	7.12	26.68	43.27	78.98	3.63	7.16	8.08	56.91	32.72	17.62	11.44	9.3	9.02	52.43	21.11	25.33	27.37	22.06	38.95	37.61	17.75	22.52	33.61	25.12	11.64	29.82	39.04	22	27.02	84.08	57.2	30.46	25.44	10.96	83.89
ENSG00000283029	0	0	0	0	0	0	0	0	0	0	0	0	0	0	4.53	0	0	0	0	0	0	0	7.47	0	4.49	0	0	0	0	0	0	0	0	0	3.75	0	0	0	0	3.91	0	0	0
ENSG00000168916	0.97	1.31	0.64	0.39	0.09	1.53	2.95	2.43	1.78	5.88	19.01	21.93	0.85	1.78	2.32	11.39	21.94	1.71	1.8	0.92	1.92	4.52	1.77	0.71	6.44	10.52	15.84	0.88	1.78	3	23.91	6.18	1.42	3.34	3.04	0.84	1.7	33.08	48.15	3.07	1.56	3.17	50.22
ENSG00000159339	78.17	52.59	66.91	63.95	30.24	60.53	112.26	66.79	87.18	70.38	199.01	1298.82	39.87	192.72	57.56	248.61	166.31	66.78	229.47	128.9	90.37	286.13	223.09	127.43	375.49	180.74	349.28	97.73	126.33	91.71	61.34	232.69	94.47	368.99	380.27	470.26	77.08	86.12	383.89	227.01	217.35	239.68	225.18
ENSG00000178464	5.33	3.71	1.37	1.34	0.91	52.87	33.48	37.64	21.35	0.42	0.52	0.68	0.81	0.66	0.84	1.46	12.7	0.95	1.36	2.25	0.17	1.23	0.58	0.98	1.22	2.25	2.32	3.43	1.35	0.73	0.09	0.45	1.03	0.75	0.95	1.74	0.37	0.16	0.74	0.68	0.78	1.32	11.04
ENSG00000137767	85.58	63.03	65.03	47.33	36.72	82.75	94.04	52.22	61.68	125.49	95.52	178.26	34.67	77.61	42.13	263.08	85.08	117.27	116.64	82.1	36.98	237.88	127.9	193.44	167.87	103.52	197.2	209.75	112.93	70.81	80.83	184.12	74.32	117.85	159.2	174.86	115.25	128.9	235.96	209.7	146.74	84.94	57.4
ENSG00000180509	11.9	5.22	5.1	2.68	4.08	7.66	14.77	3.64	5.93	24.3	23.33	76.47	3.23	11.75	4.09	36.25	15.4	8.57	10.13	6.93	26.1	17.53	9.32	15.62	25.12	12.78	30.68	14.77	15.83	7.21	44.88	67.51	6.53	46.56	56.5	16.32	25.1	73.08	88.28	37.24	19.78	6.53	43.05
ENSG00000196547	53.82	38.84	71.5	38.86	24.46	39.84	39.88	48.57	52.19	101.89	198.32	219.24	29.47	45.08	63.27	223	122.42	62.68	63.22	52.98	28.29	109.95	51.66	122.19	74.01	195.13	89.1	109.15	35.5	68.86	96.34	164.89	63.75	133.37	204.95	101.48	161.76	144.21	159.41	154.93	39.76	41.94	199.24
ENSG00000197208	23.45	14.23	10.41	5.68	5.13	5.36	16.25	7.29	9.79	40.9	25.78	26.95	24.22	19.33	31.34	37.54	31.18	7.81	18.13	8.61	13.5	45.62	20.03	29.54	36.49	21.31	38.1	23.55	15.61	11.42	23.13	50.79	17.06	31.65	31.85	21.79	24.07	39.03	79.93	35.84	22.91	9.06	21.52
ENSG00000139572	1.31	0.48	0.69	0.95	1.04	0	7.39	0	0	5.18	9.51	56.73	1.17	4.07	1.53	11.52	6.16	7.05	7.02	1.96	3.55	26.02	2.27	2.18	8.68	2.44	9.89	2.08	2.64	3.97	3.47	4.45	0.86	4.28	3.79	14.26	3.69	12.38	7.32	4.39	18.09	7.01	9.93
ENSG00000104918	2.08	3.85	2.31	2.19	5.82	2.3	1.48	0	1.48	5.67	67.44	283.88	8.43	22.09	5.91	142.72	6.93	4.19	24.4	4.28	16.12	11.95	6.93	15.29	39.12	8.83	13.99	7.19	2	3.81	1.65	14.19	3.14	7.99	9.29	7	11.07	6.76	91.51	7.3	51.28	30.49	17.11
ENSG00000152766	2.91	1.65	0.3	0.78	2.04	6.9	1.48	0	3.26	19.47	14.18	20.15	3.05	7.35	3.06	59.91	3.08	9.81	2.94	1.79	3.78	32.05	20.8	7.86	5.02	2.18	7.11	9.9	4.99	5.27	64.63	10.29	1.85	0.99	5.57	2.32	7.83	18.33	16.63	7.02	25.7	3.75	7.17
ENSG00000214223	0.97	0.34	0	0.18	0	17.62	15.26	15.79	6.52	0	0.16	0.1	0.18	0.09	0.2	0.17	2.31	0.29	0.22	0.12	0.07	0.11	0	0.22	0.1	0.15	0.39	0.24	0.14	0.41	0	0	0	0.05	0	0.11	0	0	0.07	0.12	0.13	0.1	3.31
ENSG00000196358	32.86	10.79	20.18	13.83	14.17	22.99	32.5	26.72	16.9	12.32	31.99	119.12	10.58	28.18	23.8	103.69	55.44	37.25	52.71	28.14	10.41	179.25	38.37	188.04	45.37	35.1	39.02	129.58	15.76	21.39	58.13	95.45	20.32	53.89	111.39	112.91	19.34	24.77	65.07	183.71	58.24	39.3	106.52
ENSG00000109906	2.08	1.37	3.56	1.06	0.35	4.6	3.94	1.21	1.19	15.97	14.99	13.08	1.66	20.55	1.97	7.36	2.31	1.71	2.61	2.54	18.37	1.79	1.12	4.04	9.22	5.04	8.81	3.35	1	1.13	21.66	37.09	2.58	13.5	37.42	3.84	12.92	15.73	58.59	3.55	36.44	1.7	59.06
ENSG00000111261	36.18	18.7	24.2	11.26	5.69	19.16	40.37	24.29	20.46	52.24	70.7	88.5	5.11	31.03	9.07	60.57	82.77	30.2	32.62	23.51	12.57	77.95	41.68	32.1	69.52	51.89	131.68	50.38	54.97	38.89	54.93	64.05	23.29	81.12	104.75	79.96	60.98	141.69	128.77	44.61	25.38	31.71	169.44
ENSG00000179593	0.14	0.21	1.03	0.21	0.13	0	0.49	0	0	10.36	1.01	34.49	0.22	1.08	0.3	13.89	0.38	0.86	2.56	0.75	1.43	2.29	0.15	0.22	2.29	4.21	2.47	0	0.43	0	7.45	11.23	0.17	7.62	12.01	1	5.61	13.2	25.64	0.64	0.78	1.95	15.45
ENSG00000110203	5.4	5.5	1.84	4.59	3.48	3.83	8.86	3.64	1.48	4.76	36.02	49.2	4.13	26.82	4.14	17.21	14.24	39.15	212.81	13.81	12.67	15.08	11.4	17.09	21.51	15.97	11.05	9.98	3.71	1.94	0.87	15.38	6.87	40.59	30.23	36.74	3.47	8.47	83.75	15.19	22.97	17.68	13.25
ENSG00000250687	12.31	3.37	3.73	1.13	2.48	5.36	4.43	7.29	2.08	13.38	15.15	4.61	3.32	4.82	4.53	26.82	7.7	12.38	6.32	3.7	5.84	33.78	5.7	23.42	9.32	6.84	16.15	44.87	8.06	3.08	13.69	22.26	2.88	10.91	16.71	15.48	8.12	28.27	19.64	26.91	19.2	7.45	50.22
ENSG00000116991	10.65	6.12	6.13	4.2	1.52	9.96	11.32	2.43	9.79	27.66	23.12	15.6	1.61	6.88	3.65	37.83	22.71	14.96	5.66	5.89	6.23	31.16	11.36	18.4	9.66	21.76	16.85	23.31	19.03	11.83	46.35	34.08	7.3	16.46	33.98	15.53	39.28	70.23	52.3	18.26	11.32	6.38	66.78
ENSG00000123689	0.62	0.27	0.51	0.14	0.13	0	1.48	0	0.3	1.05	8.9	6.18	0.94	2.43	1.08	4.66	0	2.48	2.18	0.75	0.76	5.86	0.5	1.64	1.81	1.84	1.93	1.52	0.29	0.24	0.09	2.87	1.37	2.49	2.25	4.47	1.26	0.41	1.84	4.62	4.62	1.8	2.21
ENSG00000142089	363.68	220.86	248.94	211.26	333.05	262.05	1131.46	279.29	262.15	660.21	794.59	352.45	166.66	1136.59	153.75	2548.1	764.19	1465.34	1094.19	597.69	450.74	3995.42	933.56	2765.46	787.77	500.92	690.68	2500.36	464.68	238.27	1183.79	3378.52	519.1	2148.78	3643.57	3319.59	969.67	815.99	2924.82	5538.3	1168.21	742.12	694.31
ENSG00000249138	0.28	0.89	0.26	0.07	0.35	0	0	1.21	1.19	1.33	1.17	1.94	0.45	2.15	0.25	1.08	1.15	1.24	3.98	2.72	5.24	3.91	2.58	0.76	5.37	0.41	4.56	1.52	1.92	0.24	3.12	4.45	0.39	12.79	3.52	10.32	1.11	5.87	6.18	1.55	5.6	2.63	3.86
ENSG00000236552	17.02	20.42	6.68	4.09	4.39	49.8	16.25	30.36	21.94	2.87	1.81	5.5	8.93	2.53	8.23	5.49	8.85	3.62	9.69	7.11	0.46	2.9	1.66	3.55	3.66	8.68	4.71	6.31	3.71	3.97	1.47	2.27	5.28	0.99	1.98	3.9	1.4	1.22	3.97	2.71	4.75	3.36	6.07
ENSG00000136149	0.35	0.55	0.17	0.11	0.22	36.78	43.33	40.07	22.54	0	0	0.26	0.13	0.05	0.3	0.12	6.16	0.38	0.11	0.29	0	0	0.08	0.05	0.05	0.11	0.15	0	0.14	0.08	0	0	0	0.05	0	0	0.07	0.08	0.22	0.04	0	0	1.66
ENSG00000272211	1.25	0.48	0.43	0.42	0.83	1.53	0	1.21	0.3	4.76	1.77	2.62	0.9	0.47	3.06	5.2	1.15	2.19	1.85	1.21	1.13	4.02	1	3.22	1.51	2.03	1.24	7.43	5.63	4.05	10.74	1.24	1.8	4.23	3.04	0.84	4.21	4.4	3.02	3.63	1.5	0.68	7.73
ENSG00000203999	3.32	2.89	3.3	3.32	0.87	0.77	0	1.21	1.78	10.85	5.88	5.86	1.61	3.37	1.68	31.8	6.54	1.81	2.89	3.29	1.86	14.91	10.79	5.51	4.78	16.31	7.57	6.47	1.78	5.27	40.72	24.83	4.47	12.79	11.66	7.58	9.82	31.21	12.73	3.83	8.65	3.21	22.63
ENSG00000079393	0.14	0	0.04	0.14	0.43	0	0	0	0.3	0.21	6.32	23.55	0.36	2.2	0.15	2.83	1.54	0.38	0.82	0.29	0.99	4.13	0.62	1.53	3.66	1.84	1.7	1.52	0	0.32	0.17	2.47	0.21	5.5	3.75	1.79	1.03	2.85	5.19	3.11	2.6	1.66	2.21
ENSG00000228929	0.35	0.27	0.04	0	0	5.36	2.95	3.64	1.78	0	0.04	0.1	0.18	0	0.05	0.04	0	0	0.27	0	0	0.06	0	0.05	0.05	0.19	0	0.16	0.21	0.16	0	0	0.04	0	0.04	0.05	0.07	0	0	0.12	0.07	0.05	0
ENSG00000059804	291.25	129.02	92.87	75.6	39.37	119.53	127.03	255.01	237.53	271.21	511.26	282.94	56.33	151.06	83.33	499.26	439.65	207.1	183.78	143.69	112.99	723.92	250.79	333.38	286.61	278.02	433.05	449.04	257.72	261.36	386.92	435.9	212.19	233.36	293.66	272.97	250.21	911.07	950.74	417.77	355.05	113.97	444.29
ENSG00000122641	0.35	0.48	0.17	0.46	0.3	0	0	0	0	1.33	11.2	34.28	1.08	1.08	0.74	1.7	0.77	0.48	1.69	0.92	1.29	0.34	0.5	1.15	1.95	0.64	2.24	1.76	3.42	6.64	0.95	1.19	0.26	0.52	0.51	0.53	3.54	2.12	3.68	0.4	4.75	3.26	7.73
ENSG00000276289	0.35	0.27	0.6	0	0.43	0	0	0	0	3.92	2.86	5.13	0.45	0.89	0.44	3.41	0	3.05	0.49	0.58	0.99	2.29	0.54	2.46	2.73	1.13	5.18	3.03	2.99	0.73	4.51	3.51	0	8.23	7.67	3.58	7.09	0.24	6.91	0.88	1.63	0.15	16.01
ENSG00000151948	112.76	68.33	103.93	47.75	33.67	65.13	86.66	61.93	58.72	120.94	93.58	240.39	27.76	103.31	45.34	223.42	157.07	67.16	152.25	113.01	49.02	232.13	138.88	138.9	206.89	170.33	264.2	144.52	112.43	67.24	130.73	256.43	96.71	212.76	248.02	182.39	110.23	210.05	285.8	135.79	141.08	134.96	196.48
ENSG00000173110	178.35	89.16	106.54	60.98	64.09	85.82	119.15	80.15	76.51	107.21	169.44	169.47	74.76	172.31	90.18	315.3	158.61	98.12	216.07	173.56	133.16	653.9	242.51	487.78	372.47	220.87	340.32	406	96.6	91.79	148.23	318.84	147.27	599.9	277.1	468.42	98.34	115.45	554.56	555.4	317.69	170.52	114.8
ENSG00000172936	256.17	135.9	161.54	120.7	82.86	200.75	267.85	156.65	155.98	235.64	342.63	283.46	60.05	146.98	103.78	563.57	250.62	267.79	228.76	187.31	54.29	450.36	247.75	455.3	306.22	324.28	437.68	485.68	265.92	222.63	246.65	335.61	170.73	216.61	394.1	332.51	241.2	306.52	281.93	479.89	214.22	231.93	238.98
ENSG00000139239	12.38	7.15	1.67	1.55	0.91	33.71	16.74	8.5	15.42	0.35	0.4	1.47	2.33	1.08	2.86	1.79	7.31	2.86	2.72	2.14	0.03	0.95	0.42	1.91	1.07	2.25	1.47	3.75	1.71	0.57	0.43	0.89	1.85	0.66	0.79	2.16	1.11	0.41	1.36	2.07	0.91	1.07	8.83
ENSG00000108387	2.49	1.24	1.59	1.13	1.04	0	1.48	2.43	0.89	9.03	1.81	1.05	0.99	2.29	1.53	31.39	4.62	9.43	5.34	2.6	0.33	37.86	5.28	37.07	3.32	0.94	3.79	37.93	1.92	2.11	2.34	17.51	1.8	1.22	11.85	25.58	6.57	1.14	6.99	25.16	9.18	3.7	1.1
ENSG00000250182	1.8	1.44	0.21	0.11	0.22	13.79	6.4	2.43	5.34	0	0	0.58	0.13	0.19	0.44	0.08	2.31	0.1	0.05	0.06	0	0.06	0.08	0.33	0.1	0.86	0.08	0.24	0	0.41	0.09	0.05	0.09	0	0.16	0	0.22	0	0.4	0.24	0.2	0.19	2.21
ENSG00000177628	39.78	24.06	30.63	28.94	20.38	29.88	46.77	31.57	42.11	43.91	47.21	155.65	15.34	42.27	15.42	67.89	83.54	56.59	88.6	55.12	25.47	139.43	82.02	108.32	73.81	54.48	93.73	99.4	41.63	43.99	21.66	117.26	35.96	131.44	91.67	170.91	47.99	49.21	70.51	119.2	100.54	77.93	104.86
ENSG00000187116	165.2	106.34	56.38	17.96	60.66	65.9	96.5	69.22	78.88	142.92	239.05	238.66	44	185.84	47.9	222.46	155.92	120.22	210.35	117.63	190.66	326.67	208.11	295.43	164.3	142.79	154.7	247.67	177.09	50.63	138.53	343.77	132.97	339.83	246.48	273.76	141.31	479.08	488.98	304.63	245.66	168.52	107.62
ENSG00000237927	1.04	0.69	0.34	0.04	0.26	0	0.49	0	0	6.16	1.01	0.31	0.63	1.92	0.49	4.32	1.54	1.71	0.49	0.69	2.62	6.92	1.04	3.66	3.9	1.13	3.71	3.75	0.93	0.57	1.39	3.66	1.25	1.36	0.59	3.53	1.33	0.65	10.96	2.35	1.63	0.88	0.55
ENSG00000149516	4.08	3.85	0.77	0.53	1	2.3	0.49	0	2.97	15.06	66.75	285.19	5.16	4.77	5.72	17.5	10.01	2.95	9.58	0.64	0.99	0.17	3.97	2.68	4.29	6.5	5.33	4.39	12.4	53.79	5.98	4.15	1.55	0.52	2.57	0.32	34.85	4.32	21.63	1.32	31.89	2.97	28.7
ENSG00000070371	3.74	3.64	4.07	2.33	1.3	4.6	4.43	3.64	3.26	3.92	14.46	135.97	1.79	3.98	3.01	18.92	10.78	6	9.8	8.78	1.66	8.1	4.01	4.91	11.95	8.94	11.59	5.43	7.98	10.45	4.85	5.74	5.16	9.78	9.32	10.58	7.31	4.4	11.59	9.57	8.85	12.57	19.87
ENSG00000142657	258.46	130.95	190.72	153.17	111.54	182.36	264.4	167.58	232.49	399.22	300.33	1093.29	47.63	329.49	65.49	422.64	363.04	354.09	472.93	347.98	238.15	619.67	339.17	307.23	668.05	309.62	903.34	339.89	508.88	280.23	387.35	571.46	180.05	802.54	647.57	764.02	460.62	1291.82	1451.08	341.79	510.38	480.43	400.69
ENSG00000168062	6.16	1.31	1.88	4.38	7.82	6.13	10.83	0	4.45	28.15	12.77	11.57	2.78	23.08	4.44	168.42	2.69	33.15	12.63	4.22	2.32	153.56	49.85	71.63	16.64	6.16	14.99	52.62	7.2	6.24	29.28	95.7	5.63	29.02	76.26	54.01	19.27	0.65	6.44	141.93	39.89	31.71	8.83
ENSG00000136026	56.87	45.23	36.24	31.73	22.38	42.14	108.32	58.29	45.96	73.95	109.25	319.79	19.69	52.66	24.84	162.76	110.49	87.07	108.53	63.21	32.5	141.84	68.34	70.76	148.4	83.04	210.88	80.96	94.6	73.24	116.79	121.61	47.69	180.68	162.2	170.07	81.65	377.97	270.6	87.79	161.64	68.09	121.97
ENSG00000134686	197.65	121.12	249.41	111.84	93.77	91.18	167.41	97.15	114.17	203.71	615.36	567.82	54.31	354.91	69.29	656.78	240.23	115.08	300.2	236.19	162.11	527.81	381.04	285.82	530.28	374.7	520.52	239.69	132.67	103.7	418.88	1080.71	239.42	1103.62	1178.34	613.17	310.6	459.45	1162.97	469.04	294.85	308.89	570.68
ENSG00000108405	39.64	20.07	36.07	26.54	15.16	20.69	49.24	32.79	27.28	32.35	47.3	167.64	19.15	41.99	32.03	114.62	73.15	43.54	107.71	44.55	15.09	91.47	67.96	62.73	36.3	67.07	39.26	55.49	30.44	44.56	53.97	113.7	32.48	155.01	110.6	144.7	34.77	59.97	110.71	54.38	49.39	96.92	87.2
ENSG00000213903	48.43	36.09	44.55	37.73	28.07	36.01	89.12	46.14	32.32	63.02	160.34	281.63	24.49	61.88	30.5	181.3	73.53	46.01	111.96	69.33	29.68	173.22	69.88	99.37	120.5	88	99.14	76.73	46.91	40.99	70.09	192.38	53.4	228.46	195.23	184.65	73.31	115.86	143.34	156.28	78.48	97.02	120.32
ENSG00000197063	26.57	25.5	24.97	18.28	15.86	29.12	23.63	25.5	22.83	21.78	60.71	214.01	19.42	27.01	22.57	102.19	45.81	31.44	53.42	37.9	19.77	90.74	27.7	67.76	65.76	47.04	62.67	51.42	31.51	26.65	13.26	32	26.08	60.06	50.14	87.43	27.17	59.97	130.54	60.4	37.03	47.05	52.98
ENSG00000162551	334.28	111.84	234.71	158.14	37.28	117.23	335.3	168.79	147.68	326.74	856.31	72.49	47.59	500.3	67.76	520.67	515.88	169.19	304.72	589.14	586.91	1416.8	796.53	169.53	1086.81	460.45	1209.5	157.29	294.72	169.89	695.43	1352.27	318.6	1389.79	691.98	1004.68	233.15	1658.79	1508.83	63.55	932.71	732.38	705.9
ENSG00000155659	1.59	1.51	0.6	0.67	1.17	7.66	1.48	2.43	2.08	34.94	8.7	14.6	0.54	1.73	0.59	274.01	17.71	1.91	3.54	2.02	7.33	4.63	3.2	1.04	1.61	22.06	2.24	0.56	6.92	1.78	12.13	16.81	1.42	10.53	11.93	2.53	11.3	15.4	21.19	1.12	7.87	5.75	24.84
ENSG00000281162	10.86	6.87	10.15	4.27	1.65	6.13	4.92	6.07	5.63	28.43	40.25	22.19	0.72	13.2	1.38	51.47	11.55	14.19	9.64	7.45	5.47	17.7	6.4	17.69	20.34	16.8	31.99	16.53	12.76	2.03	26.42	69.29	8.72	32.36	35.44	14.69	31.75	112.03	67.9	26.27	8.2	7.45	24.28
ENSG00000227081	0.97	2.2	0.9	0.25	1.04	75.09	12.31	21.86	13.34	0.21	0.28	1.52	4.84	0.42	3.99	1.12	3.46	0.19	1.14	0.87	0.1	0.28	0.31	0.71	0.44	2.67	0	0.24	0.93	0.73	0.43	0	0.64	0.24	0.55	0.47	0.37	0.24	1.95	0.2	0.78	0.05	1.66
ENSG00000254470	68.21	24.27	70.43	48.53	40.84	37.55	64.99	60.72	49.23	44.82	132.06	240.13	21.62	56.17	43.46	359.36	79.69	59.83	91.86	97.87	35.92	374.36	152.59	261.64	123.18	138.54	106.02	173.42	36.29	42.37	83.78	217.01	95.55	241.12	281.61	203.28	52.86	73.49	148.49	277.64	119.61	133.6	180.48
ENSG00000074410	0.21	0	0.13	0.11	0.04	0	0	0	0	0.84	0	0.42	0.09	0.33	0.05	2.2	0.77	0.57	0.38	0.58	0.9	3.02	0	2.84	0.78	0.71	1.62	4.07	0.93	0.32	0.43	2.87	0.09	0.89	3.2	2.63	1.18	1.3	1.66	2.35	0.13	0.49	0
ENSG00000249353	1.04	1.51	2.61	1.73	1.65	17.62	22.65	10.93	6.23	0.7	0.64	2.72	2.47	0.33	3.6	2.33	0.38	1.62	2.18	1.5	0.03	0.56	0.39	1.64	0.83	3.42	0.15	0.96	0.93	0.73	0.09	0.74	1.72	0.28	0.12	0.84	0.44	0.16	1.1	1.48	1.56	0.44	2.21
ENSG00000102010	3.94	2.61	1.63	1.02	0.43	0.77	8.37	7.29	4.45	11.41	11.72	40.3	1.08	5.57	1.18	16.05	9.62	7.62	7.3	3.52	2.79	9.88	6.36	1.86	8.93	7.48	15.69	2.55	7.49	5.51	18.28	10.93	2.88	14.81	13.95	6.53	10.63	57.36	31.74	5.1	11.32	4.24	12.69
ENSG00000274180	61.43	42.27	60.62	40.9	31.72	29.88	40.87	52.22	50.71	90.47	135.64	119.38	35.12	77.38	71.36	136.03	130.89	33.06	102.54	79.9	67.72	125.36	114.73	76.16	143.33	119.11	170.16	55.01	44.49	46.42	70.35	139.81	69.94	109.01	124.74	117.17	101.07	89.54	144.11	95.44	109.45	99.11	167.78
ENSG00000134463	2.84	1.31	1.97	1.27	0.87	0.77	0.49	4.86	1.19	3.85	18.77	33.44	0.54	4.59	1.03	21.7	5	0.48	3.1	1.68	2.09	2.68	2.74	1.75	5.81	6.16	4.56	0.88	1.57	1.46	24.43	25.17	2.06	30.1	35.05	3.42	7.9	20.53	31.45	2.55	2.54	2.73	30.91
ENSG00000226360	1.52	1.24	0.09	0.32	0.17	3.83	3.94	6.07	2.08	0	0.08	0.21	0.45	0.09	0.39	0.29	1.15	0	0.33	0.35	0	0.22	0	0.05	0.05	0.38	0.15	0.4	0.29	0.41	0.09	0.15	0.21	0.09	0.12	0.11	0.22	0.16	0.11	0.2	0.07	0.1	2.76
ENSG00000148841	85.16	36.64	63.14	46.83	28.46	51.34	83.7	76.5	68.5	86.76	135.16	136.92	19.51	62.26	39.37	166.67	118.57	66.4	98.07	74.24	35.72	221.35	96.7	159.65	123.67	113.82	160.5	155.21	62.59	60.03	99.72	190.16	82.01	149.17	161.88	171.02	88.67	102.66	137.93	202.73	79.26	85.67	105.97
ENSG00000131042	145.97	85.58	100.71	59.04	71.35	167.8	131.46	140.86	103.79	197.4	146.16	210.87	38.79	50.04	63.03	278.67	158.23	191.38	222.39	170.67	43.05	243.8	202.83	282.55	167.62	219.74	184.22	264.52	223.64	129.95	184.62	191.79	105.9	220.33	182.47	297.29	227.24	133.79	155.37	290.91	104.96	212.94	185.44
ENSG00000236334	2.63	3.78	0.99	0.46	0.83	2.3	2.46	2.43	3.56	0.28	0.2	0.63	0.31	0	0.49	0.33	0.38	1.81	0.33	0.52	0.1	1.06	0.12	1.75	0.34	0.71	0.15	1.28	0.71	1.05	0.26	0.2	0.56	0.19	0.36	0.16	0.66	0.16	0.26	1.32	0.07	0.39	1.1
ENSG00000163932	155.24	97.2	101.74	92.5	43.49	114.17	180.7	111.72	120.99	159.03	146.84	253.74	31.26	95.73	56.03	286.53	215.98	187.76	199.68	164.08	60.76	361.74	188.54	255.58	256.46	197.23	377.8	278.01	165.47	141.13	116.87	307.71	114.28	277.23	246.83	453.15	139.09	212.98	277.85	276.68	156.83	209.92	211.94
ENSG00000000938	414.53	279.36	335.77	249.34	181.23	311.09	351.55	262.29	320.57	479.05	814.73	1206.29	134.95	263.17	186.77	1143.45	453.89	316.56	623.88	437.71	127.29	814.16	412.06	673.25	677.76	536.84	803.04	605.85	347.62	266.95	498.5	819.93	388.16	900.5	1212.17	864.98	495.17	512.98	833.07	752.5	553.52	622.94	514.94
ENSG00000250138	88.97	16.57	42.45	14.15	15.95	28.35	35.45	41.29	24.02	75	255.65	42.45	13.95	24.39	34.79	234.31	117.8	86.59	17.26	42.52	29.72	300.82	54.24	152.11	89.08	53.7	114.37	112.74	40.57	9.24	143.82	353.36	33.51	45.19	176.11	100.27	51.61	195.06	86.36	194.83	104.12	37.21	129.7
ENSG00000182885	166.52	65.03	88.93	47.04	47.49	40.61	66.47	92.29	64.35	70.94	342.1	306.49	36.15	150.35	46.03	276.26	133.97	62.87	165.38	151.14	139.89	400.38	239.66	148.13	269.78	147.97	271.93	128.55	69.65	50.55	167.38	437.83	105.43	654.92	359.76	367.09	83.35	309.61	458.08	178.45	197.76	201.88	214.7
ENSG00000065618	0.42	1.03	0.21	0.07	0.17	0	1.48	0	0.59	2.17	14.87	81.96	1.21	0.98	0.69	3.74	4.23	1.24	2.83	0.17	0.4	0.28	0.62	0.71	2.93	1.47	1.85	2.24	2.64	6.08	1.13	2.18	0.34	0.24	1.19	0.79	5.46	3.42	2.98	0.76	5.66	1.8	4.97
ENSG00000188897	24.97	11.2	41.6	24.46	19.51	13.03	23.14	34	17.5	26.47	32.47	31.82	15.79	91.56	34	133.66	93.55	14	95.4	50.73	65.5	121.57	65.34	119.08	150.65	144.63	113.52	67.55	16.4	17.09	37.08	150.25	40.81	119.22	61.6	167.07	18.97	38.05	116.27	85.91	37.81	88.59	99.9
ENSG00000237506	0	0.41	0	0	0.17	9.96	6.4	6.07	2.37	0.07	0.08	0.1	0.13	0.05	0.15	0.04	0	0.1	0	0	0.07	0	0.04	0	0	0.08	0	0	0	0	0	0.05	0	0	0.08	0.05	0.07	0	0.11	0	0.39	0	1.66
ENSG00000122025	0.76	2.89	2.27	1.06	0.43	4.6	0.49	0	2.67	21.85	15.91	22.45	0.4	0.84	0.99	56.29	8.47	3.91	1.91	1.39	1.69	2.68	2.23	1.53	1.37	10.63	2.4	2	7.49	3.4	8.58	12.02	1.42	13.4	14.62	2.32	26.5	23.38	22.73	4.66	1.5	1.07	23.18
ENSG00000235605	0	0.07	0.09	0.11	0	1.53	2.46	2.43	2.37	0	0	0.05	0	0	0	0	0	0	0	0.12	0	0	0	0.05	0.05	0.04	0	0.08	0	0	0	0	0.04	0	0.04	0	0	0	0	0.04	0	0	1.1
ENSG00000258527	0.07	0	0.04	0	0.09	0	0	0	0	0.56	0.36	0.42	0.04	0.19	0.15	0.46	0	0.67	0.22	0.29	0.2	1.62	0.46	0.6	0.34	0.49	0.77	1.04	0	0	0.78	0.64	0.64	0.28	0.67	1	0.22	0.81	0.7	0.84	0.52	0.29	0
ENSG00000142405	92.29	45.09	56.25	44.68	34.85	42.91	59.58	43.72	59.01	61.2	95.4	212.75	21.66	76.49	36.81	176.56	112.41	45.63	120.94	111.33	38.3	203.48	108.37	96.26	171.09	134.22	186.93	85.67	74.79	54.12	65.67	107.07	98.77	181.01	179.98	171.17	49.17	108.93	166.66	176.06	78.41	112.27	134.12
ENSG00000171236	113.11	39.73	77.5	59.01	41.02	43.67	138.85	65.57	56.05	64.77	354.35	225.11	25.07	174.04	31.74	253.68	124.73	75.26	137.93	124.8	178.52	359.28	219.05	169.58	303.88	108.29	284.37	137.01	68.08	48.29	133.33	454.65	107.4	365.84	304.25	319.56	73.98	280.44	564.71	207.95	217.22	178.75	190.96
ENSG00000171291	14.18	14.16	5.57	4.76	1.52	20.69	13.29	19.43	6.82	1.33	3.34	4.24	4.08	0.19	6.65	5.86	3.85	6.19	4.25	2.83	0.27	2.01	2.43	2.95	1.22	6.2	3.01	5.99	2.14	10.61	1.21	1.09	2.66	0.71	1.11	2.58	1.99	1.3	0.92	1.91	0.91	1.27	4.97
ENSG00000105352	32.24	17.12	30.97	16.09	12.86	26.82	29.54	43.72	14.83	52.31	106.47	188.52	11.35	39.88	11.78	84.52	46.58	19.81	66.27	44.03	22.12	60.03	47	17.64	93.47	52.08	96.21	18.12	38.36	30.14	61.08	122.8	23.07	147.11	158.13	80.32	78.33	46.85	83.27	42.18	43.66	50.51	110.38
ENSG00000167680	1.18	0.27	0.99	0.28	0.3	0	1.48	0	0.3	0.7	6.69	6.96	0.81	3.46	0.79	4.57	1.54	0.86	3.38	1.39	6.14	4.63	2.66	2.68	2.73	1.39	1.85	0.72	0.64	0.08	0.61	4.2	0.77	3.9	1.42	1.68	3.91	2.2	12.21	2.71	3.06	2.44	1.66
ENSG00000091106	29.47	18.7	15.12	12.18	6.87	42.91	32.5	32.79	16.9	91.87	69.57	109.96	7.22	13.2	11.58	64.31	43.5	32.87	22.16	16.12	11.61	47.19	37.98	43.68	32.78	33.59	52.62	64.67	50.12	43.51	62.38	57.71	17.91	33.06	40.7	26	108.31	97.69	120.87	37.28	68.98	16.71	51.88
ENSG00000132694	50.02	17.32	33.11	24.42	13.69	52.87	41.36	47.36	37.07	35.22	66.59	72.96	10.09	15.35	22.18	93.29	66.22	46.68	51.84	36.46	11.21	130.05	48.69	102.15	70.05	75.83	99.68	103.8	37.43	38.89	50.34	68.45	37.38	62.22	76.5	110.75	36.55	54.67	69.26	128.69	25.44	46.22	80.58
ENSG00000231123	0	0	0.09	0.11	0.09	0.77	0	0	0	1.33	0.68	0.31	0.04	0.05	0.25	1.37	1.92	1.33	0.05	0.12	0.17	1.34	0.65	0.66	0.78	0.79	0.39	0.72	0.36	0.32	1.04	0.2	0.82	0.38	1.07	0.42	0.59	0.81	0.37	0.96	0.52	0.63	3.86
ENSG00000119862	7.26	5.16	4.07	4.38	1.13	5.36	11.32	8.5	8.01	14.78	8.18	24.86	5.11	4.87	9.41	18.17	12.7	5.43	6.37	2.48	3.32	11.34	4.16	15.94	9.27	12.51	19.01	27.07	11.12	27.79	9.1	9.5	6.06	9.5	13.04	5	22.59	22.73	25.49	15.27	5.53	4.82	38.08
ENSG00000103196	48.36	31.62	30.67	14.26	16.25	46.74	98.47	58.29	69.98	96.43	123.6	100.12	7.44	41.43	12.22	137.98	119.73	64.97	71.88	65.06	27	220.35	103.67	60.28	105.42	92.4	176.8	82.72	81.99	64.65	113.93	219.98	45.75	231.15	197.25	178.02	95.09	114.8	140.25	108.2	47.11	69.55	200.9
ENSG00000018280	230.99	85.1	167.07	93.06	123.01	154.78	199.41	217.36	122.18	237.81	195.1	586.55	70.1	161.35	106.64	1206.43	303.37	152.33	295.41	397.9	166.32	662.44	262.43	243.51	623.12	474.62	529.87	173.66	164.19	117.96	585.57	227.05	226.71	1113.4	1092.96	553.84	297.38	749.18	520.65	285.33	387.45	331.73	597.73
ENSG00000248477	6.92	2.13	1.97	0.74	1.04	3.06	4.43	7.29	1.48	10.99	13.54	2.67	1.61	1.59	1.97	13.76	7.7	11.24	3.16	2.72	3.08	15.52	3.12	11.03	5.17	3.12	10.9	30.1	6.49	3.08	10.48	10.88	1.63	7.62	8.89	10	5.39	18.33	3.68	11.08	7.55	4.43	25.39
ENSG00000156414	5.05	3.16	1.2	2.05	0.52	5.36	1.97	1.21	2.97	15.2	11.4	3.93	0.9	2.06	1.92	16.46	6.54	2.57	4.96	21.78	2.52	11.28	3.16	2.78	7.56	7.67	9.12	2.87	7.41	5.75	8.49	6.38	1.63	3.29	4.43	4.53	7.68	32.84	29.65	3.47	15.68	5.7	6.62
ENSG00000196189	75.75	40.9	43.01	72.03	41.1	59.77	101.92	60.72	58.12	101.82	93.82	194.44	19.73	72.23	30.85	188.54	144.37	100.88	122.96	135.89	71.07	230.85	187.73	124.21	198.5	92.66	238.16	118.33	69.37	74.53	122.16	380.36	67.02	260.49	218.43	412.94	82.84	187.72	230.33	93.21	136.72	178.02	243.95
ENSG00000084234	245.11	131.98	194.83	140.67	77.21	289.63	265.88	217.36	235.75	304.83	287.27	201.29	60.82	114.22	93.93	372.33	295.67	372.77	324.27	240.06	59.76	532.89	280.88	416.15	270.85	411.34	374.24	478.5	445.93	292.71	210.96	290.36	169.22	248.83	319.62	477.84	278.63	286.96	561.29	424.47	167.44	230.81	359.3
ENSG00000230207	0.35	0.27	0.17	0	0.22	4.6	2.95	2.43	3.56	0.07	0.04	0.05	0.27	0.05	0.1	0.08	0.77	0.1	0.05	0	0	0	0.12	0.05	0.05	0.23	0.08	0	0	0	0	0.05	0.09	0	0	0.16	0.07	0	0.07	0.24	0.07	0	2.21
ENSG00000139832	7.82	4.88	5.48	3.85	4.69	3.83	3.94	4.86	6.23	7	24.98	13.92	3.45	9.83	3.84	20.16	7.7	9.05	17.15	11.79	3.12	32	21.57	16.6	16.83	8.08	17.08	13.33	8.84	3.65	4.07	14	5.24	10.3	10.47	25.27	9.82	7.9	37.3	17.1	15.68	22.11	11.59
ENSG00000165030	53.75	29.08	32.04	15	7.34	41.38	52.19	43.72	33.81	47.69	70.22	78.61	9.55	29.4	13.85	82.94	65.45	43.06	33.92	29.58	12.77	107.49	50.93	80.64	61.61	61.96	100.07	113.86	58.6	46.42	85.51	89.17	39.27	48.44	86.85	46.69	59.51	126.78	153.31	99.19	34.68	24.74	86.65
ENSG00000279821	2.84	0.82	1.41	1.02	1.09	0.77	2.46	2.43	2.67	1.89	3.34	3.24	0.72	1.73	1.68	2.79	5.39	2.38	3.49	2.54	1.89	12.45	3.35	7.1	7.32	4.51	12.21	6.79	2.07	2.59	3.64	4.7	3.31	8.7	12.05	13.84	3.17	4.24	7.32	9.33	1.43	3.26	6.07
ENSG00000167676	10.65	4.67	10.32	7.06	7.95	3.06	9.35	18.21	9.79	8.89	7.9	17.95	4.62	23.08	7.29	81.48	32.72	4.76	25.59	20.28	29.72	53.44	25.7	16.6	66.54	29.99	46.29	9.82	7.56	8.26	22.27	59.89	17.14	68.24	31.21	57.37	6.72	40.01	65.73	21.33	41.71	32.88	56.3
ENSG00000151062	12.04	13.89	8.05	3.85	4.26	19.16	9.35	14.57	6.82	2.94	1.81	5.39	3.18	0.51	3.79	9.85	2.31	3.33	6.32	5.26	0.56	3.46	4.08	5.62	2.05	8.15	3.25	3.83	5.99	3.08	1.47	1.73	5.54	0.85	3.87	3.05	3.32	2.44	3.2	3.31	2.67	4.58	5.52
ENSG00000185909	9.34	4.33	9.51	8.61	4.52	5.36	12.31	2.43	5.34	10.64	66.07	26.48	5.29	17.13	7.29	28.39	6.16	16.48	24.12	13.75	1.92	40.82	23.77	43.19	11.66	14.88	11.36	27.63	6.84	5.59	7.36	34.37	9.58	15.75	49.23	79.9	16.32	3.01	14.82	112.11	18.81	29.71	19.87
ENSG00000158006	31.62	23.92	20.65	13.09	8.21	45.21	31.02	34	27.28	8.68	5.36	7.96	8.16	3.04	11.68	13.89	13.47	13.81	11.54	13.29	0.66	13.29	8.71	30.08	4.83	17.77	7.42	32.18	18.46	21.63	3.81	6.63	13.7	4.47	7.94	14.37	9.23	2.85	5.85	17.42	8.2	7.35	8.28
ENSG00000140044	20.75	16.15	30.16	14.89	13.99	18.39	32.5	8.5	18.68	31.72	59.9	166.07	10.49	26.96	9.95	100.98	33.88	24.67	36.59	26.35	9.92	51.04	29.16	44.33	51.81	42.69	49.76	33.93	26.02	23.25	36.3	86.2	26.12	75.06	167.53	67.16	53.3	48.89	109.98	47.28	24.4	28.88	105.97
ENSG00000170439	0.35	0.21	0	0.32	0.26	0	0	0	0	2.03	1.09	2.98	0.31	3.51	0.3	0.54	0.38	2.67	0.93	0.64	0.96	15.13	1.23	3	0.05	0.15	0.08	2	0.07	0.41	1.3	1.19	0.17	0.05	8.69	5.11	5.68	1.71	15.08	2.47	4.75	0.63	0
ENSG00000224631	4.91	3.85	1.63	1.2	0.78	19.16	6.89	2.43	4.15	0.28	0.52	0.94	2.02	0.56	1.18	1.79	0.38	0.19	1.63	0.87	0.07	0.28	0.58	1.04	0.68	1.92	0.54	1.12	0.14	0.81	0.26	0.54	1.59	0.05	0	0.05	0.3	0.16	0.77	0.96	1.11	0.1	0
ENSG00000030582	141.61	144.56	276.82	272.59	221.99	123.36	255.54	129.93	155.09	170.37	523.39	826.21	86.33	300.24	106.89	941.27	385.75	423.92	1078.4	725.03	242.07	1540.26	772.84	1284.54	1099.2	592.72	767.49	686.97	206.96	189.41	105.52	785.06	235.6	1024.33	781.4	2784.17	180.36	137.7	869.34	1378.74	509.66	1443.67	476.31
ENSG00000272196	4.5	4.61	13.62	9.56	20.68	0	7.39	0	0	6.02	91.04	51.66	9.19	86.18	13.55	96.41	28.1	25.15	78.09	27.39	59.43	164.28	52.05	63.39	97.37	37.95	31.76	11.34	1	6.56	3.21	138.72	38.97	181.91	196.97	121.8	10.93	10.43	179.64	125.5	87.66	47.73	6.07
ENSG00000282988	4.7	3.09	0.94	1.27	2.04	6.13	6.4	0	1.19	3.92	17.36	6.86	1.26	3.18	2.27	18.87	1.54	4.86	9.15	5.43	1.03	28.53	5.78	5.84	7.27	5.86	6.72	6.87	3.14	3.97	8.66	11.13	2.88	11.8	19.32	12.53	5.09	7.9	6.58	27.75	3.9	8.18	9.38
ENSG00000158406	4.43	3.92	1.37	0.92	0.96	5.36	9.35	0	4.45	4.76	8.62	7.54	1.08	3.23	1.63	13.97	9.62	4.67	13.56	3.24	0.83	15.8	6.32	9.45	6.2	4.51	10.05	9.58	8.27	7.21	9.27	7.81	1.85	5.13	19.95	11.26	7.09	7.98	11.55	24.96	5.01	3.17	4.97
ENSG00000220749	0.14	0.07	0	0	0	6.13	1.97	4.86	2.37	0	0.04	0.05	0.09	0	0.15	0	0	0	0	0	0	0	0	0.05	0	0.04	0	0	0	0	0.09	0	0.04	0	0	0.05	0.07	0	0.26	0.08	0	0	0
ENSG00000114268	62.82	26.19	56.63	32.75	21.99	35.25	31.51	27.93	41.52	51.96	94.15	120.53	15.92	48.03	23.11	151.12	62.75	34.68	77.76	67.42	24.08	108	105.33	78.46	98.15	74.63	103.55	71.14	41.56	32.24	79.79	159.99	55.94	144.66	168.32	115.96	49.17	62.49	157.65	93.37	63.25	75.98	101
ENSG00000145491	6.71	5.71	4.11	3.14	2.26	8.43	10.34	2.43	6.52	8.61	15.07	22.71	1.93	17.98	3.3	16.21	10.39	6.86	11.71	8.49	9.22	19.6	12.17	9.17	23.56	10.15	25.5	8.38	8.56	5.1	10.22	23.54	8.16	28.92	16.16	14.84	4.73	26.97	39.98	8.93	22.97	10.81	4.97
ENSG00000107745	38.95	26.67	29.86	28.55	14.38	32.95	45.79	32.79	41.81	66.32	36.78	64.74	10.72	27.66	15.03	74.21	55.05	51.54	62.3	54.54	12.93	80.19	57.36	61.7	52.74	48.32	81.29	68.66	72.5	55.58	37.17	54.25	27.8	44.3	46.9	84.27	45.11	43.67	78.46	58.88	42.36	56.98	45.81
ENSG00000177575	18.06	19.87	20.13	11.86	10.21	86.58	27.08	37.64	30.54	243.76	21.47	64.22	6.86	7.49	13.06	292.89	60.83	92.5	50.48	35.59	23.18	128.49	24	50.01	17.37	84.58	29.06	51.5	70.94	31.6	110.2	71.17	17.23	58.36	114.15	65.43	700.71	307.98	255.82	87.51	24.73	43.59	202.55
ENSG00000185201	1788.87	1026.62	1250.76	857.84	843.73	612.98	2120.14	671.52	852.27	1185.06	3189.83	1818.39	539.67	2920.56	524.13	2690.07	1767.07	1712.46	2715.72	2597.96	1913.79	5209.51	2662.33	3322.31	5477.43	1590.88	5613.92	2947.88	1249.46	910.13	1915.61	4981.49	1796.04	6213.14	4787.66	4311.9	1422.61	3854.67	7156.46	4121.48	2501.98	3395.33	1510.6
ENSG00000205890	0.83	0.27	1.07	0.25	0.43	1.53	0.98	0	1.48	0.35	2.38	2.46	0.27	1.08	0.49	2.87	5.77	0.86	1.03	2.6	1.49	6.03	1.7	3.17	3.9	1.88	3.55	2.24	1.21	0.81	2.51	5.04	1.25	9.5	8.14	7	0.81	3.5	3.86	5.46	0.72	3.07	4.42
ENSG00000183696	53.55	39.73	33.8	24.95	34.02	44.44	57.11	41.29	35.88	70.52	63.21	143.56	28.57	80.75	36.37	176.94	65.45	43.82	70.14	49.8	60.03	120.39	68.77	85.23	153.91	60.57	136.93	73.85	41.63	40.26	114.88	131.95	37.76	151.86	153.94	87.01	61.43	236.28	453.23	82.61	131.25	64.63	105.97
ENSG00000139890	10.03	9	10.5	6.71	6.08	6.9	20.68	12.14	8.6	8.26	20.34	18.63	8.07	13.25	9.46	54.34	15.4	10.67	21.45	17.1	8.62	50.03	17.99	27.95	39.22	25.44	30.37	16.61	7.34	8.34	19.32	45.65	14.05	34.71	39.71	40.11	7.6	14.5	54.22	36.84	12.17	17.78	29.25
ENSG00000116688	81.56	52.72	64.09	35.4	21.38	75.86	69.92	65.57	53.67	71.43	93.18	124.93	35.61	18.35	61.84	102.52	129.35	72.11	78.09	83.43	19.63	97.39	75.43	91.94	89.13	110.13	127.5	90.14	51.47	71.29	45.92	81.8	44.46	55.49	149.36	165.44	95.53	94.43	126.05	106.93	47.24	57.33	141.29
ENSG00000163220	2818.06	3067.36	1493.95	992.37	1763.29	4799.64	5881.83	1965.99	2202.44	5855.75	8515.56	20891.3	2482.41	8514.25	2230.79	12153.8	4681.39	2866.39	6890.68	3595.69	5119.89	4741.62	4879.98	3414.15	10426.7	5428.59	8810.7	3217.51	4995.93	2508.49	3207	7338.55	2101.97	4877.81	10084.2	4078.72	4446.34	16775.6	33067.8	4345.22	11744.4	3605.83	4488.21
ENSG00000146094	181.46	58.77	137.64	119.43	73.78	160.14	287.05	148.15	139.97	168.2	237.04	312.41	35.12	171.04	69.34	418.98	323	260.07	281.58	267.5	135.01	639.27	313.01	274.96	367.2	236.58	513.41	252.22	217.73	167.62	285.47	535.71	140.74	464.64	416.38	616.75	157.48	482.34	443.63	248.42	258.34	311.18	354.88
ENSG00000172771	3.67	2.2	0.69	0.88	0.7	2.3	0.98	1.21	1.48	2.66	1.13	2.2	1.35	3.89	2.12	7.36	7.7	0.76	2.4	4.16	3.12	5.81	2.66	3	8.54	6.54	7.73	4.07	2.42	2.11	2.08	7.07	2.02	7.57	6.8	6.9	3.17	3.1	10.92	3.39	1.95	2.48	11.04
ENSG00000003402	434.38	259.15	249.02	134.5	102.89	390.77	419.99	446.87	350.52	601.32	476.98	495.85	117.77	166.46	192.93	1004.17	559.38	366.57	267.2	255.54	167.48	900.21	440.02	491.88	537.31	540.41	748.02	778.95	480.08	420.23	888.62	578.29	363.02	540.59	618.25	383.88	521.9	854.45	929.81	584.78	351.53	208.85	812.98
ENSG00000146021	7.26	3.92	4.8	4.83	1.13	10.73	6.89	9.71	3.56	0.63	0.32	1.26	1.7	0.05	4.83	2.41	1.54	2.38	2.45	1.5	0.13	1.62	0.96	2.95	0.88	5.37	0.62	3.35	1.14	4.86	0.26	0.35	2.06	0.28	0.71	1.74	0.89	0.24	0.26	1.83	1.11	0.63	1.1
ENSG00000142185	7.75	5.5	10.11	6	6.34	8.43	3.94	7.29	11.86	7.35	13.74	84.37	4.4	12.12	6.9	40.87	8.85	20.86	22.43	17.74	11.54	40.43	11.48	23.1	17.76	16.98	16	16.29	7.2	9.48	4.68	17.9	10.1	17.02	17.74	38.06	8.49	12.14	34.06	22.53	24.08	22.16	21.52
ENSG00000186583	0.28	0.14	0.26	0.28	0.04	0.77	0	0	0	0.77	1.45	6.23	0.04	0.23	0.44	2.66	0.38	1.24	0.6	0.23	0.4	4.69	0.5	0.66	0.98	0.11	0.46	0.72	0.21	0.24	0.78	2.13	0.52	1.27	2.17	3.32	0.59	0.41	1.91	1.32	1.37	2.24	3.86
ENSG00000255328	0.69	0.69	0.13	0.39	0.17	0	2.46	0	1.48	1.47	8.42	0.89	0.4	2.86	0.84	3.87	1.54	0.67	1.52	0.35	1.29	4.63	1.08	8.24	3.51	1.58	2.86	6.55	0.29	0.24	2.43	6.08	1.16	7.38	9.4	1.47	3.25	2.69	2.8	9.73	1.43	0.39	1.66
ENSG00000197818	59.15	32.65	36.16	27.46	15.34	39.84	33.97	55.86	30.25	43.7	75.25	84.42	15.11	21.77	31.19	175.86	60.83	38.2	51.4	35.13	19.8	87.56	49.73	74.09	62.88	74.06	74.11	70.26	34.22	32.08	86.72	109.99	50.39	113.86	115.06	86.32	48.14	80.42	105.6	71.76	58.7	37.31	102.66
ENSG00000008130	241.65	172.95	239.47	184.12	107.93	166.27	215.66	233.15	200.76	176.19	386.01	591.58	72.3	178.53	121.87	598.16	353.03	227.01	424.52	309.04	90.11	844.09	467.61	621.98	545.6	388.12	559.85	575.27	199.97	166.97	256.96	573.93	255.66	691.88	571.39	713.97	183.54	196.44	369.22	815.81	319.12	405.18	316.25
ENSG00000064763	15.08	9.28	8.87	5.89	3.17	29.88	12.31	15.79	16.61	28.78	51.57	87.3	6.37	8.57	10.84	36.04	21.94	13.53	14.43	8.26	3.91	10.55	13.91	22.44	17.66	26.57	30.52	33.77	23.1	32.08	29.11	21.71	16.45	17.12	21.3	8.74	32.34	29.58	30.6	23.72	23.56	7.35	28.15
ENSG00000158825	65.17	40.21	46.18	43.16	29.46	38.31	148.7	20.64	33.81	35.01	124.8	357.42	16.68	159.72	17.84	114.74	126.66	64.97	193.26	121.68	58.24	227.05	160.07	79.66	302.61	78.12	282.9	65.71	77.99	55.25	53.37	167.16	65.73	351.49	261.42	254.08	53.45	95.08	274.21	188.06	125.66	176.8	137.43
ENSG00000163993	25.46	4.74	27.8	13.41	9.65	13.79	33.97	1.21	1.78	13.66	182.53	608.64	10.94	271.31	10.59	140.85	36.57	8.57	32.02	66.9	47.96	10.22	41.3	11.68	127.08	91.23	87.09	8.54	17.11	12.88	29.89	12.91	6.06	66.97	47.45	21.9	12.03	100.87	663.07	45.53	125.01	25.62	10.49
ENSG00000239839	59.63	51.55	25.36	73.41	135.96	7.66	39.88	0	12.45	120.8	1842.89	14868.1	84.05	4.26	67.66	414.95	514.72	54.97	1698.63	134.33	52.2	40.43	264.47	363.73	189.43	159.51	51.62	200.49	27.38	1.13	30.32	320.28	45.84	454.06	268.49	540.79	280.99	90.85	995.87	110.79	3674.23	2936.91	1070.72
ENSG00000204577	230.16	115.89	192.69	100.62	86.68	160.91	248.65	161.5	183.27	228.08	428.35	236.25	61.26	221.13	84.02	400.9	349.56	143.37	285.56	213.48	192.75	627.15	496.62	352.6	452.72	219.07	467.36	327.36	237.76	154.66	335.54	640.8	220.73	754.39	498.89	596.16	174.38	384.57	455.84	476.94	388.43	324.42	405.66
ENSG00000100504	254.79	152.95	133.49	80.92	41.63	163.21	236.34	143.29	182.38	400.9	241.39	583.1	32.02	188.5	55.64	356.74	373.05	148.42	222.66	212.85	125.36	327.28	337.24	154.3	434.08	291.55	736.97	194.02	398.09	218.01	310.42	490.35	172.23	497.75	437.84	332.24	284.17	970.23	942.83	172.59	326.48	187.47	371.44
ENSG00000279496	48.5	31.28	43.7	24.49	23.46	23.75	51.21	18.21	24.61	34.59	48.34	98.81	14.08	61.27	14.59	102.48	66.99	46.96	85.82	73.38	72.23	192.65	88.84	52.52	111.81	54.26	106.64	50.46	41.42	29.89	59.26	148.07	32.05	158.3	144.38	132.75	48.36	121.24	267.51	52.82	82.45	74.76	142.4
ENSG00000132965	234.73	151.78	133.06	91.02	66.65	160.14	347.61	134.79	149.46	177.03	359.26	806.43	55.7	284.18	55.59	730.99	316.07	255.88	284.9	190.89	132.89	264.35	267.67	220.36	441.89	221.28	582.65	266.36	243.89	187.15	234.18	898.66	211.33	527.33	747.38	528.58	216.47	622.65	745.42	474.43	203.16	251.42	284.24
ENSG00000117834	0.55	0.96	0.94	0.25	0.39	0	0	0	0	2.38	4.55	8.43	0.22	1.45	0.39	3.78	1.92	0.67	1.31	0.35	0.63	1.56	0.35	0.49	1.95	1.95	3.17	0.88	2.78	0.57	4.59	8.56	0.43	5.97	8.46	1.21	1.62	7.25	7.72	3.07	0.65	0.58	3.31
ENSG00000225399	0.35	0.27	0.21	0.21	0	0	0.49	0	0.59	2.17	0.52	0.94	0.27	0.42	0.1	0.62	1.54	0.29	0.38	0.81	0.4	0.95	1.04	0.6	3.17	0.83	4.17	1.68	1.71	0.16	0.52	2.27	0.43	2.54	1.3	2.05	1.85	1.63	2.1	1.4	0.33	0.93	0.55
ENSG00000211710	5.53	15.88	2.7	6.71	2.43	2.3	3.45	9.71	2.37	0.35	0.12	0.26	1.52	0.33	1.92	0.87	0	1.52	3.98	2.77	0.2	1.12	0.42	2.78	0.34	0.9	0.31	2.95	1.07	1.54	0	0.3	1.85	0.14	0.36	2.21	0.07	0	0.04	0.52	0.33	0.93	0
ENSG00000132205	52.02	31.07	40.31	25.66	28.5	50.57	40.37	35.22	42.7	79.76	34.93	38.15	13.54	30.61	23.01	131.58	86.24	61.54	71.72	76.73	31.37	166.96	72.39	120.01	66.1	89.96	80.75	113.54	85.76	44.96	39.25	53.12	33.77	56.67	48.28	123.43	95.9	147.8	151.65	96.68	46.92	79.63	78.92
ENSG00000116717	6.57	4.95	4.2	3.04	2.09	3.83	5.42	3.64	3.86	18.14	21.55	64.11	11.17	3.74	12.66	16.88	8.47	4.95	3.87	3.35	4.18	6.59	2.97	5.84	6.88	7.74	6.88	4.15	5.85	8.18	21.4	9.5	4.04	10.35	23.11	4.9	19.64	76.02	46.2	6.06	9.5	3.75	23.73
ENSG00000115828	92.7	51	40.95	19.38	12.25	75.09	130.48	61.93	51.9	94.33	107.88	161.57	23.01	68.67	32.08	208.83	127.04	54.59	75.15	42	28.32	136.53	93.04	87.03	109.13	103.67	130.75	116.89	102.73	69.75	68.1	100	70.54	115.03	171.25	109.91	66.22	128.98	264.24	135.39	62.8	45.54	105.97
ENSG00000132357	27.53	11.34	10.54	7.41	4.82	22.99	22.16	18.21	19.28	40.55	15.39	43.49	4.35	15.59	8.72	52.3	31.18	28.39	13.56	13.29	7.2	35.74	13.71	47.56	19.66	29.31	42.35	66.11	31.15	30.46	27.03	23.74	14.48	18.06	25.68	24.63	30.86	61.92	61.57	33.69	19.46	9.89	27.04
ENSG00000123405	216.26	191.3	182.28	150.41	164.51	101.14	275.23	129.93	144.12	278.92	224.83	321.46	201.91	454.95	222.89	420.31	319.54	297.7	450.66	335.04	385.87	938.69	359.66	360.24	672.49	265.21	607.3	297.65	233.7	185.36	198.22	620.72	266.53	698.09	474.07	786.13	285.13	447.47	1040.82	395.85	537.45	375.76	247.26
ENSG00000135334	38.6	35.95	25.49	21.7	8.73	45.97	47.76	31.57	30.25	34.73	50.03	54.9	13.59	18.54	18.23	64.65	51.2	38.58	30.77	28.48	8.82	82.03	41.14	86.05	45.17	50.69	48.14	86.15	32.3	36.46	35.95	56.28	32.52	46.56	59.43	54.79	38.39	47.91	81.07	99.35	26.88	30.54	55.74
ENSG00000151726	628.71	289.46	254.5	119.99	49.93	406.87	587.39	480.87	298.62	1000.4	948.84	579.85	80.24	182.75	161.98	1419.95	714.14	526.24	248.04	267.5	199.15	1366.32	565.61	656.82	431.79	622.25	794.69	968.09	613.82	410.75	1693.82	1024.58	375.35	489.33	1138.44	417.2	816.18	2469.16	1907.54	860.26	517.02	203.64	1027.12
ENSG00000115607	56.87	37.33	38.51	13.76	2.78	49.04	36.44	23.07	10.08	195.3	120.86	223.48	7.62	49.01	11.33	136.24	48.12	73.45	10.46	8.72	29.02	101.24	63.3	31.72	48.59	36.86	80.91	48.7	27.3	45.61	378.08	192.88	12.33	73.22	127.78	30.63	150.17	511.02	311.14	48.64	63.38	18.75	143.5
ENSG00000163221	98.93	96.65	46.01	23.05	38.02	170.1	175.78	54.64	77.99	232.42	429.89	1315.83	104.27	427.84	94.17	342.36	169.01	59.83	156.17	147.62	306.9	99.79	119.58	64.64	399.79	147.37	339	55.41	239.9	70.16	71.21	356.08	70.8	81.45	257.23	28.21	156.07	1192.82	1800.58	135.31	505.76	65.65	86.65
ENSG00000233030	3.39	1.17	0.51	0.25	0.35	0	4.43	0	0.89	6.72	3.87	1.36	0.54	0.98	3.2	24.15	3.46	3.43	0.98	0.81	0.63	21.78	2.62	9.34	1.37	2.89	3.55	20.04	3.07	2.59	10.92	5.98	1.63	0.89	3.75	1.05	8.49	3.1	1.88	20.13	1.43	0.78	8.28
ENSG00000124588	51.47	52.59	47.47	29.75	23.25	67.43	64.99	51	48.63	66.1	72.76	196.37	31.93	52.75	39.13	178.06	94.32	36.3	93.71	70.83	36.88	94.71	78.24	46.08	157.57	112.65	153.39	44.63	61.6	72.1	74.94	112.86	60.53	287.86	102.26	127.07	55.74	133.3	215.54	64.75	156.5	111.14	89.96
ENSG00000267078	3.25	0	0.81	1.2	0.35	0	0	0	0.59	2.45	2.7	3.3	1.39	0.75	1.97	5.9	5.39	1.81	1.8	0.81	0.6	3.46	2.85	1.64	4.1	5	4.56	2	1.35	0.81	6.24	3.66	2.62	2.87	3.44	1	2.29	3.67	2.72	3.47	2.21	1.7	3.31
ENSG00000138772	54.51	24.33	10.02	3	3.65	16.86	64.01	12.14	14.23	94.12	130	542.01	16.82	48.59	27	136.15	46.58	29.53	24.78	9.88	30.15	73.15	33.17	30.58	38.73	44.38	59.66	42	51.12	52.5	123.11	53.81	20.41	16.32	30.19	8.53	51.02	397.93	270.42	25.44	131.19	5.21	39.19
ENSG00000145736	5.05	2.41	6.68	1.02	1.43	3.06	0.49	6.07	5.34	3.01	10.68	9.73	6.1	1.31	14.93	12.26	8.08	11.24	1.96	2.2	1.23	12.01	4.55	15.72	3.46	4.06	5.18	22.2	8.77	5.43	8.92	4.5	6.87	7.05	8.85	5.37	3.69	5.7	11	23.96	4.88	4.58	17.66
ENSG00000213347	17.57	15.67	15.25	11.08	14.56	24.52	19.69	29.14	16.61	12.04	31.3	93.58	16.41	30.1	22.08	62.82	27.33	20.67	41.82	31.83	18.7	72.76	35.37	48.21	57.57	31.45	42.5	35.69	9.62	16.85	21.57	49.41	22.13	61.98	43.42	66.74	13.51	25.01	78.12	44.69	40.93	37.31	34.22
ENSG00000175274	78.24	28.18	37.7	44.19	22.25	36.78	62.04	36.43	42.11	38.3	70.26	175.39	13.77	85.19	22.77	86.72	82.77	60.21	131.56	97.41	41.95	237.71	82.6	66.61	135.77	60.31	137.09	43.43	53.75	53.79	58.13	91.3	58.43	239.52	163.54	235.5	33	121.73	144.77	103.02	117.98	119.47	165.02
ENSG00000121060	249.33	118.44	101.78	64.27	45.45	171.63	155.59	146.93	115.95	171.35	206.87	138.02	51.08	89.73	98.51	527.16	243.31	156.14	122.96	112.49	97.47	460.13	169.7	418.77	189.62	236.35	241.33	479.54	123.62	132.38	257.92	259.05	139.02	177.53	220.91	155.02	127.13	260.48	365.39	477.06	142.45	99.65	240.08
ENSG00000283041	25.67	31.55	12.21	11.4	9.47	73.56	36.44	48.57	42.41	8.75	4.03	16.02	14.35	3.98	16.21	15.63	27.33	10.67	24.12	15.72	1.43	8.77	5.7	7.7	7.81	17.28	9.43	9.18	13.26	14.34	3.81	5.64	12.16	3.53	4.46	10.11	8.56	6.11	9.53	6.42	11.06	6.43	10.49
ENSG00000129538	0.83	1.44	0.39	0.39	1.52	0	1.97	0	0.89	9.73	2.5	1.2	0.45	7.4	0.39	22.82	3.08	2.57	3.87	1.96	10.02	15.24	0.5	8.79	10.1	2.07	9.58	7.19	2.07	0.81	0.35	4.45	0.52	0.24	5.33	16	3.54	3.5	25.05	3.59	2.02	2.92	2.21
ENSG00000197249	1073.96	624.29	651.32	518.61	511.59	1107.2	1199.41	678.81	710.82	1421.05	1266.89	920.21	209.85	881.2	256.25	1523.01	1095.66	1239.38	1719.54	1514.25	764.51	2903.39	1883.37	1428.29	2650.97	888.74	3401.47	1497.37	1861.58	758.55	1501.75	3155.97	667.06	2129.69	2309.23	3560.62	1672.59	2739.58	2530.92	1573.54	1812.64	1848.06	1386.97
ENSG00000224940	0.14	0.21	0.34	0.49	0.65	0	0	0	0	0.49	10.03	88.61	0.36	1.59	0.34	3.03	0.77	0.19	5.55	0.75	0.76	0.5	1.23	1.04	4.44	1.54	2.7	0.24	0.5	2.51	0.52	4.01	0.26	2.07	1.9	3.16	1.18	0.57	5.44	1	9.89	7.31	3.86
ENSG00000165006	82.32	58.43	60.92	41.36	23.25	59.77	79.76	49.79	57.83	119.82	74.41	86.1	44.13	54.95	67.02	111.21	91.24	78.69	64.26	59.86	36.88	136.25	58.79	96.58	73.86	86.27	113.67	115.45	79.78	65.54	69.4	98.42	62.81	82.63	98.23	101.96	107.2	137.45	138.52	97.76	75.75	51.63	66.23
ENSG00000180316	3.18	0.96	1.16	0.85	0.7	0	0.98	0	3.26	3.43	2.5	19.94	0.36	3.37	0.89	4.99	2.69	1.71	3.16	1.5	1.09	7.32	2.08	2.51	5.42	3.23	7.34	2.32	2.71	2.92	1.73	3.36	1.8	6.82	9.05	6.26	3.1	3.91	6.47	5.98	2.15	3.46	7.17
ENSG00000164047	15.36	14.02	8.95	8.22	14.12	17.62	23.14	8.5	3.26	6.72	51.48	895.51	63.01	61.18	50.86	26.44	31.57	11.34	110.32	12.08	21.09	8.49	14.22	49.25	83.71	28.75	77.66	45.67	21.1	34.84	5.89	51.29	13.79	22.01	28.05	16	12.11	12.47	90.7	34.72	65.4	32.97	18.21
ENSG00000204634	13.08	6.94	6.08	4.62	2.61	16.86	5.91	8.5	9.49	24.51	10.43	38.31	2.02	3.18	5.86	45.48	13.09	14.77	5.99	6.12	4.91	32.95	11.17	29.32	5.61	16.12	10.28	35.53	18.68	15.8	20.97	22.95	7.82	4.51	13.83	9.95	23.85	47.26	43.15	18.98	13.15	8.23	22.63
ENSG00000070495	24.49	21.38	17.39	12.95	11.04	20.69	13.79	17	19.87	13.8	25.7	41.92	11.84	16.85	16.85	33.76	24.25	22.01	28.04	25.77	7.86	38.25	24.12	39.75	27.86	33.44	28.28	41.52	19.68	22.04	19.32	26.95	18.99	32.17	36.11	39.16	19.42	32.43	41.6	36.76	26.36	22.84	29.8
ENSG00000007237	95.88	41.93	75.74	35.57	29.63	98.08	80.26	88.65	108.54	116.52	230.27	194.38	15.16	57.39	28.63	324.4	223.29	55.82	89.14	79.85	74.09	214.71	163.61	92.33	120.01	174.13	155.55	86.31	110	73.97	239.81	252.27	85.71	167.52	243.4	173.86	130.23	330.31	327.51	95.2	139.58	97.7	230.15
ENSG00000008516	319.61	197.35	418.15	266.1	178.5	175.47	390.94	229.51	185.04	247.61	1567.5	682.02	97.1	366.19	158.28	1062.88	507.79	213.39	642.55	649.34	355.92	1304.67	731.65	556.19	1076.32	724.01	906.89	318.01	205.25	151.58	607.14	1463.79	419.99	1875.97	1111.09	1266.81	190.18	756.84	1125.16	571.1	647.36	703.64	735.71
ENSG00000158089	7.26	3.16	1.76	1.73	1.13	2.3	9.85	3.64	0.89	4.06	14.5	4.29	1.7	11.47	1.87	11.6	13.47	3.24	6.48	8.55	9.88	27.86	8.82	3.82	12.05	6.58	11.59	2.55	3.99	3.24	6.84	22.11	1.46	8.65	13	24.95	3.62	27.13	32.99	2.19	11.19	9.06	17.66
ENSG00000135604	52.92	26.26	25.15	16.34	8.13	31.42	33.97	37.64	30.84	63.02	58.41	47.58	9.19	15.45	16.11	184.17	26.95	28.01	21.02	15.43	6.77	76.17	55.13	77.75	45.27	57.27	65.37	87.99	60.6	52.5	90.27	50.99	47.47	43.45	75.63	29.9	49.91	66.65	90.67	91.74	54.6	26.79	32.56
ENSG00000279865	0	0.21	0.09	0.11	0	12.26	7.88	3.64	3.56	0.35	0.2	0.16	0.18	0	0.15	0.21	1.54	0	0.11	0	0.07	0.06	0	0.11	0.15	0.15	0.15	0	0	0.57	0.09	0.05	0.13	0	0	0.05	0.22	0	0	0.04	0	0	1.1
ENSG00000141526	151.85	68.88	169.73	158.11	121.1	92.71	146.73	116.57	105.57	94.61	492.09	457.02	68.04	219.77	94.52	505.95	187.87	111.74	438.03	301.65	157.43	741.23	396.14	418.5	626.83	312.4	358.25	196.01	78.42	79.15	116.27	747.03	230.36	752.22	581.43	879.19	108.01	183	713.75	537.26	432.68	438.49	307.42
ENSG00000265666	7.54	4.33	8.35	5.75	5.26	2.3	8.37	9.71	5.93	5.11	19.05	20.36	4.53	20.69	6.26	21.08	8.85	6.1	16.01	11.5	8.32	41.49	16.8	22.99	25.22	17.25	17.39	12.46	4.85	3.4	5.54	32.69	15.51	31.04	30.98	30.74	6.72	11.73	32.81	25.28	18.74	12.03	15.45
ENSG00000272669	3.8	3.64	2.78	2.26	3.95	1.53	3.94	2.43	2.37	4.62	4.27	8.22	4.57	6.88	3.15	12.97	6.16	3.72	6.43	3.87	4.18	26.64	10.17	14.25	14.78	3.57	9.97	11.82	2.71	3	5.37	11.52	3.22	15.14	11.26	23.48	2.07	6.6	25.23	26.67	11.06	7.21	8.28
ENSG00000278239	0.21	0.07	0.51	0.11	0.04	0.77	0	0	0	1.54	0.36	0.21	0.04	0.8	0.44	1.21	3.08	0.38	1.58	1.04	1.39	1.06	0.54	0.6	1.51	0.71	0.85	0.8	0.43	0.89	1.3	1.63	0.39	1.5	0.32	1.16	0.81	0.65	0.85	0.56	0.52	1.22	1.1
ENSG00000187695	0.42	0.55	0.86	0.32	0.09	0	0.98	1.21	0.3	1.12	1.49	1.99	0.09	1.22	0.59	2.58	0.77	0.19	2.01	0.75	0.53	2.57	1.96	1.75	2.63	1.69	2.86	1.2	1.14	0.57	1.3	5.04	1.5	3.95	3.64	3.53	0.74	1.47	2.24	1.79	1.3	1.51	0
ENSG00000214688	10.65	6.46	12.85	8.29	6.52	7.66	17.73	8.5	11.27	15.06	6.12	18.89	4.08	8.38	8.28	45.11	18.09	14.19	21.24	17.97	5.94	39.7	11.21	43.95	29.03	22.47	30.68	36.89	15.9	9.48	19.84	54.7	12.59	43.31	74.99	49.37	16.69	18.17	22.8	30.14	6.77	17	43.05
ENSG00000122783	34.94	15.88	21.68	18.92	10.65	28.35	20.68	27.93	40.92	28.71	42.22	40.82	10.49	21.3	16.95	54.59	37.34	30.96	42.86	27.73	12.2	94.26	35.98	66.99	48.93	35.77	71.48	65.31	22.31	28.11	45.22	48.96	24.06	57	42.99	85.48	24.66	18.41	55.95	76.51	33.9	28.4	56.85
ENSG00000137312	199.03	135.9	111.59	95.04	98.5	91.95	144.26	87.43	94.3	128.64	206.22	348.31	77.45	309.55	91.61	264.37	165.54	154.61	285.88	198.11	225.09	460.86	271.52	206.98	556.04	211.06	570.83	176.21	156.63	117.8	159.15	401.53	164.46	380.88	312.23	396.78	133.04	483.32	952.69	202.73	385.17	284.68	192.62
ENSG00000186529	85.51	52.59	54.88	27.74	27.03	120.3	153.62	92.29	91.63	94.68	150.79	414.05	34.62	63.38	56.03	294.26	191.72	78.21	134.45	50.15	20.93	156.63	134.72	88.61	141.67	204.6	184.07	108.99	97.88	166.49	75.63	81.7	72.56	215.63	177.69	135.22	122.33	64.77	81.84	174.26	109.32	77.73	224.63
ENSG00000142687	74.99	47.98	57.83	42.31	36.15	85.05	70.9	74.07	65.83	64	98.62	225.53	26.73	42.08	38.98	175.82	88.55	72.78	101.67	79.62	22.45	215.27	88.8	243.51	95.67	95.33	94.66	231.38	64.31	53.79	70.18	96.49	62.55	185.1	219.69	196.6	69.99	49.78	157.54	400.75	64.62	60.59	142.95
ENSG00000244701	3.67	3.3	1.2	1.91	0.83	4.6	3.94	7.29	2.97	0.07	0.24	0.1	0.85	0.33	1.43	0.71	0.38	2	0.87	1.68	0.03	1.23	0.19	1.69	0.1	0.9	0.08	1.92	1.35	1.46	0.17	0.3	1.07	0.19	0.24	1	0.15	0	0.37	1.51	0.52	0.24	1.1
ENSG00000096060	104.19	58.36	112.19	32.79	15.43	111.1	92.07	68	47.45	546.98	200.9	270.64	29.6	38.62	52.68	600.2	108.57	117.94	45.58	37.03	32.5	84.04	62.1	125.14	37.71	177.02	72.79	184.68	111.22	130.27	1005.24	402.37	76.81	150.63	607.15	46.9	751.06	910.1	596.45	124.75	83.3	20.31	684.93
ENSG00000152253	0.14	0.21	0.04	0	0.04	0	1.48	0	0	0.63	1.37	5.76	0.85	0.84	1.68	0.67	0	0.76	0.38	0.17	0.07	0.39	0.31	0.55	0.88	1.73	0.85	0.96	0.21	3.16	0.09	0.35	0.09	0.05	0.32	1	1.11	0.73	1.69	0.36	1.37	0.54	1.66
ENSG00000082014	22.28	16.84	19.28	14.01	23.03	13.03	24.62	10.93	13.94	32.14	71.31	45.85	13.32	53.22	13.95	181.3	29.64	16.29	64.2	32.24	33.63	57.91	58.98	24.19	80.98	58.2	65.84	17.33	23.67	14.42	19.93	124.43	17.91	79.53	80.09	92.22	34.55	47.26	100.82	25.16	65.92	67.51	36.43
ENSG00000135378	21.24	13.2	9.51	7.83	6.39	22.99	52.19	26.72	30.25	67.02	15.99	31.35	6.82	28.51	9.26	109.51	42.73	15.72	26.79	15.54	18.64	65.39	46.46	52.8	59.76	25.18	61.05	62.68	29.23	21.87	28.33	57.27	39.35	61.18	40.58	70.64	38.54	25.34	96.37	61.52	25.64	13.93	70.09
ENSG00000132589	452.92	226.36	416.56	310.57	189.92	178.53	341.21	246.51	220.93	254.9	364.22	851.28	137.78	535.22	194.5	875.13	456.59	296.37	718.68	646.17	449.81	1383.96	782.85	632.25	1108.62	629.62	952.33	451.19	297.07	232.27	391.94	1251.38	450.41	1422.43	995.64	1100.9	235.74	988.4	1466.82	724.79	785.32	747.87	550.26
ENSG00000275832	0.07	0	0.13	0.25	0.26	0	0.49	0	0	0.35	0.4	1.94	0.4	0.28	0.64	0.91	1.54	0.57	0.82	0.52	0.1	1.9	0.62	1.91	0.2	0.49	0.31	2.24	0.14	0.57	0.35	0.69	0.26	0.33	0.55	2.05	0.66	0.65	0.74	1.71	0.91	0.63	3.31
ENSG00000128383	147.15	82.83	77.92	44.33	63.13	107.27	172.33	106.86	78.29	131.09	289.17	238.24	54.4	53.22	86.83	555.72	123.19	132.89	114.14	80.83	41.46	502.68	173.21	236.41	121.62	207.64	124.18	221.48	119.2	92.11	293.52	260.43	97.48	177.06	268.29	172.23	103.21	207.52	171.44	474.82	143.36	72.81	152.88
ENSG00000183762	71.53	18.9	27.42	10.48	7.82	31.42	24.13	30.36	27.28	53.99	61.76	14.08	11.84	40.12	27.3	264.58	58.52	19.24	34.58	34.15	23.28	73.43	92.69	18.4	63.08	73.2	79.52	16.45	24.88	59.55	86.64	72.75	49.15	85.97	62.11	89.59	59.95	131.91	70.14	11.2	74.31	61.22	82.79
ENSG00000110931	130.68	67.43	70.26	46.97	36.93	99.61	130.48	119	96.67	126.47	116.83	359.77	29.42	82.85	54.06	205.33	190.95	66.59	123.34	89.26	38.6	118.33	97.04	146.05	170.74	165.97	218.3	162.56	123.26	102.48	122.94	235.16	103.71	188.49	235.53	184.39	113.99	222.51	244.56	154.33	116.29	102.38	211.94
ENSG00000122642	2.77	4.33	1.84	1.62	1.39	1.53	2.46	1.21	2.67	4.97	5.68	29.2	1.61	2.39	1.38	7.32	6.93	5.81	4.63	2.43	1.36	4.69	3.54	4.86	5.61	5.9	6.88	7.27	3.64	4.54	4.76	4.6	1.2	7.67	4.23	4.42	4.73	13.61	12.84	6.78	3.19	2.44	10.49
ENSG00000203710	63.23	18.22	24.76	13.55	8.47	49.04	49.73	71.64	43.89	93.63	127.38	56.37	8.34	18.12	18.48	115.12	164.39	47.82	31.31	27.21	15.19	144.24	75.47	66.77	46	94.16	79.75	87.83	52.04	64.33	214.6	62.66	34.33	35.55	87.44	40.64	84.83	294.54	183.76	87.47	69.56	31.46	206.42
ENSG00000123146	307.02	230.9	410.78	310.22	190.23	199.98	193.99	269.58	357.93	335.71	973.21	494.49	107.55	353.93	168.88	616.66	485.46	228.63	740.68	711.97	300.93	673.61	1013.27	715.57	1105.15	555.59	1131.3	549.08	294.86	245.15	495.04	1354.79	477.86	1840.65	912.23	1220.96	318.65	569.44	1494.04	681.74	730.33	751.42	379.72
ENSG00000237781	0.21	0.14	0.13	0.25	0.13	0.77	0	0	0.59	0.63	0.32	0.37	0.27	0.84	0.39	2.41	1.15	0	1.03	0.06	1.29	3.85	0.92	3.99	1.66	0.86	1.55	3.27	0.43	0.08	0.26	2.23	0.34	3.15	3.48	3.84	0.3	0.33	1.69	2.47	0.85	0.63	1.66
ENSG00000182541	188.03	76.85	118.19	93.03	45.19	108.8	171.84	122.65	134.63	149.3	214.68	114.36	42.65	123.3	78.94	424.43	177.09	122.22	145.17	140.34	85.6	670.54	324.8	242.64	240.99	180.93	279.73	218.53	122.27	97.3	215.29	357.32	167.16	247.84	287.22	396.83	118.2	207.03	342.18	235.9	265.89	180.6	196.48
ENSG00000134571	2.28	3.23	5.48	3.18	2.95	0.77	4.92	4.86	2.97	3.57	2.98	9.26	3.27	6.23	5.86	22.82	6.16	3.72	15.74	5.2	6.4	17.14	6.97	10.05	20.64	8.23	17.93	6.39	1.5	3.32	5.28	15.48	3.65	29.02	27.34	33.11	2.66	12.22	27.22	7.46	10.67	7.6	11.04
ENSG00000096006	4.43	5.36	1.16	1.13	1.43	9.96	0.98	3.64	2.97	4.2	104.78	249.08	13.5	1.17	19.32	5.24	19.63	10.96	10.67	1.04	1.13	0.39	2.58	11.57	4.88	5.07	11.59	21.32	7.56	63.76	16.89	2.52	2.28	0.94	2.88	0.84	11.66	22.16	11.7	3.99	10.8	1.75	19.87
ENSG00000068323	113.94	76.71	87.05	71.18	51.01	68.19	119.15	75.29	95.49	95.73	113.48	124.04	36.64	95.26	58.25	200.22	148.6	134.7	142.72	124.97	47.99	264.74	138.34	188.36	187.82	132.57	216.99	180.68	104.09	86.85	83.78	179.38	98.9	185.53	168.2	292.71	111.41	129.87	192.15	192.04	114.92	147.62	153.43
ENSG00000272636	1.52	0.96	0.09	0.21	0.35	0	0.49	0	0.3	1.47	10.76	63.17	0.72	2.57	1.53	1.87	3.08	0.95	3.59	0.12	0.6	1.23	0.27	2.02	2.49	1.39	2.01	0.88	1.35	2.19	0.43	2.32	0.34	0.66	1.3	0.47	2.44	0.16	0.4	2.99	4.16	5.84	7.73
ENSG00000135114	33.69	23.92	20.01	24.21	19.21	51.34	106.84	48.57	36.48	28.92	65.91	26.54	12.15	76.63	18.13	121.31	52.74	193.77	86.25	65	26.96	413.67	62.26	608.44	60.15	62.04	70.4	571.12	69.65	40.59	41.15	155.09	32.35	100.17	155.56	232.6	32.19	26.64	102.36	757.49	88.24	65.22	31.46
ENSG00000198736	215.29	166.42	214.32	135.41	147.3	153.25	256.52	137.22	145.31	173.04	471.46	1023.84	87.1	522.02	88.8	674.33	300.67	164.62	469.72	275.53	198.79	562.65	507.33	327.21	660.05	337.28	555.91	261.49	199.69	141.37	194.15	693.91	275.9	864.43	798.63	528.21	187.08	351.98	856.17	396.13	516.95	356.28	250.02
ENSG00000197324	455	184.29	348.02	327.79	201.4	209.95	281.14	280.51	300.1	432.2	697.1	504.49	153.61	377.19	268.17	672.58	458.13	283.41	518.56	525.82	303.85	964.71	821.14	637	717.56	565.63	721.59	438.26	234.69	273.67	389.69	1046.93	464.28	1215.74	913.73	1121.22	428.65	569.28	924.11	765.62	484.02	625.52	670.58
ENSG00000120306	29.4	22.48	15.08	10.41	9.39	25.29	35.45	13.36	19.28	34.38	69.21	193.97	13.86	33.75	16.41	30.27	31.95	21.91	27.93	15.25	34.39	53.44	29.59	32.76	42.98	27.69	50.38	35.13	24.1	20.74	60.21	46.69	21.39	76.66	50.34	19.32	45.18	317.92	137.6	33.53	53.1	26.01	39.19
ENSG00000115604	12.04	7.42	6.73	3.95	0.96	10.73	15.26	21.86	7.71	84.8	130.44	66.21	3.99	2.9	7.1	127.88	10.01	16.67	2.45	2.54	3.12	20.27	7.13	19.93	3.22	18.86	5.56	29.3	7.56	13.69	149.36	72.16	8.29	15.14	87.32	4.79	96.72	157.98	137.9	22.33	7.29	0.78	118.66
ENSG00000100330	123.56	61.73	91.03	56.75	26.37	95.78	96.01	125.08	95.78	119.12	123.64	219.3	30.68	54.16	52.58	239.47	172.86	73.64	86.31	77.71	40.59	190.75	115.92	149.98	107.62	157.93	154.7	174.46	81.49	101.84	170.15	181.21	86.91	148.19	188.83	168.33	146.55	186.5	221.06	171.83	80.56	69.94	203.11
ENSG00000143409	54.1	25.16	46.99	47.4	19.51	47.51	45.79	49.79	46.56	40.83	81.94	108.65	14.17	52.85	25.48	116.78	76.61	34.49	89.85	71.24	27.1	131.56	105.86	71.36	124.01	98.79	138.09	71.14	37.07	45.77	43.75	128.59	70.67	139.82	136.91	146.75	43.63	58.17	114.87	101.1	69.11	73.64	83.89
ENSG00000149131	18.54	5.57	5.95	11.01	17.16	20.69	50.71	14.57	13.34	82.07	13.37	1.41	10.36	29.12	13.65	290.52	8.47	185.48	30.17	13.98	3.45	457.78	87.53	292.81	14.44	8.34	18.47	327.68	40.49	29.57	94.09	246.34	7.95	25.16	240.95	343.09	84.61	2.77	18.1	403.46	53.82	67.26	18.77
ENSG00000112299	32.17	16.84	9.42	2.33	2.04	25.29	20.68	9.71	13.64	114.28	53.7	118.96	8.16	3.89	17.79	83.15	42.73	15.43	7.73	4.45	7.03	29.26	29.82	5.02	20	37.09	35.39	9.1	27.52	57.36	143.64	28.39	13.15	12.51	70.61	4.47	120.12	487.07	147.68	23.52	19.39	4.53	87.76
ENSG00000157322	0.76	1.99	2.27	1.31	1.87	0	3.45	4.86	2.97	5.6	1.05	4.45	2.74	8.8	3.4	13.59	6.54	2.29	8.22	4.1	5.97	4.36	8.09	7.37	13.03	5.97	10.35	3.99	0.64	2.19	4.42	23.84	1.72	14.16	12.37	13.26	5.09	0.57	15.12	8.21	5.4	6.38	9.93
ENSG00000133742	43.79	11.55	3.77	3.78	40.19	6.9	7.39	15.79	38.25	2807.08	232.85	158.85	583	73.3	812.41	13.26	71.22	206.53	4.85	3.52	350.12	7.82	8.32	8.14	1.02	6.2	2.24	11.9	52.19	103.62	588.34	27.25	25.05	5.74	29.79	3.11	2048.16	707.14	33.43	3.79	91.17	5.84	28.15
ENSG00000173421	0.48	0.89	0.64	0.28	0.09	0	0.49	0	2.37	2.03	0.56	1.41	0.72	1.22	0.39	0.96	4.23	0.1	1.31	1.21	0.63	1.9	1.54	1.2	4.34	1.88	7.11	2.55	3.35	1.46	1.21	3.51	1.46	3.72	2.57	1.58	1.48	1.71	3.38	2.15	0.98	1.51	3.31
ENSG00000121316	240.26	180.65	113.05	62.96	55.4	285.04	239.29	131.15	198.09	646.48	194.54	875.09	48.03	123.3	72.98	706.34	269.49	272.74	214.17	121.56	44.64	306.06	196.4	265.73	235.09	253.79	450.43	374.94	644.48	190.55	477.97	238.53	123	290.87	499.99	223.71	480.48	522.19	577.77	203.37	241.82	115.43	300.8
ENSG00000136048	15.91	11.62	5.87	3.32	2.95	9.96	10.83	8.5	16.01	20.52	22.08	31.3	6.95	6.09	8.67	60.57	21.56	10.86	10.56	7.8	5.8	21.39	8.86	16.98	10.29	18.22	13.91	22.84	17.04	21.39	15.07	11.23	10.91	7.01	12.33	7.74	18.24	28.03	30.35	16.7	14.32	4.14	16.56
ENSG00000244482	92.7	56.16	16.88	50.86	36.76	61.3	90.1	54.64	28.47	145.3	68.65	125.35	18.03	31.08	29.52	212.44	66.99	131.84	103.52	89.78	20.23	265.3	60.75	137.59	121.47	86.5	176.57	147.23	92.82	40.83	224.99	184.62	28.57	128.76	131.7	188.65	110.67	298.69	197.56	102.34	114.73	110.41	73.41
ENSG00000177663	296.16	146.07	182.75	128.46	92.85	252.09	342.69	284.15	257.7	295.86	307.58	500.88	59.69	132.99	104.27	574.43	463.9	243.11	263.12	259.53	138.96	560.59	347.26	355	390.22	369.78	616.42	420.45	298	232.19	468.53	398.81	200.5	564.44	449.02	457.94	291.11	537.67	496	447.75	291.14	279.23	661.2
ENSG00000122085	51.33	37.12	27.59	29.12	9.34	56.7	34.96	60.72	32.92	10.29	5.6	21.09	21.17	3.7	34.15	22.03	15.4	22.39	22.6	22.88	0.96	19.1	6.82	24.62	8.93	33.67	9.58	33.13	17.89	38.4	9.44	6.08	20.79	4.04	9.84	18.79	10.26	5.38	10.52	21.21	9.89	7.79	15.45
ENSG00000119535	2186.65	1046.01	2186.53	1257.06	1163.05	1384.57	2096.99	1706.12	1407.7	1633.23	3634.95	2647.95	668.7	1879.93	1087.09	6017.6	2942.42	1701.88	3385.5	3130.42	1521.49	6202.25	4094.97	3606.33	5103.2	2917.04	4936.84	2723.36	1389.77	1231.44	3657.94	6829.99	1975.57	5978.51	4749.01	5445.81	1240.03	4633.51	5086.89	3627.08	3005	2746.09	3676.33
ENSG00000101236	283.29	124.14	101.14	83.08	59.18	149.41	226	132.36	178.52	202.94	229.34	256.25	47.05	98.49	77.07	445.3	329.93	167.66	204.75	161.43	125.1	463.54	297.99	237.12	293.05	230.49	438.92	315.46	233.41	175.8	334.67	217.75	157.15	395.18	235.93	285.55	156.66	380.01	396.8	323.33	184.94	144.7	345.5
ENSG00000170525	67.87	27.98	25.96	18.03	7.73	29.12	46.28	32.79	24.02	26.12	77.79	105.46	10.27	23.45	20.7	106.72	74.69	34.2	27.12	24.5	25.47	167.52	48.27	67.27	38.44	66.36	61.12	65.15	36.43	32.81	29.89	63.75	43.35	60.85	61.64	48.48	33.44	149.75	262.95	67.7	60.13	27.96	93.27
ENSG00000165801	76.1	36.57	63.27	28.52	14.86	36.01	26.59	46.14	40.92	49.58	169.72	112.58	18.52	39.32	34.05	77.04	129.35	21.43	82.55	70.95	40.46	62.99	66.18	44.72	142.11	94.65	154.39	30.74	64.09	25.03	107.43	195.99	66.72	157.73	158.56	81.38	43.26	144.05	236.1	66.02	89.28	67.75	120.87
ENSG00000150337	63.72	23.72	17.01	13.87	27.11	47.51	48.25	20.64	33.81	210.85	117.39	20.46	28.08	94.42	32.52	531.69	21.17	57.63	35.67	21.38	68.05	155.96	178.37	60.77	87.81	53.62	104.09	72.5	61.67	23.49	176.39	189.56	29.56	28.83	53.03	31.63	115.03	107.55	137.12	46.01	221.32	29.86	30.91
ENSG00000013563	20.13	14.99	20.99	18.03	13.04	24.52	14.28	20.64	16.61	25.56	32.03	85.26	10.9	11	16.51	69.76	23.1	17.62	38.12	28.31	6.33	50.93	27.81	42.42	35.81	37.69	30.37	25.71	21.89	18.31	15.85	43.03	22.08	39.03	49.63	47.48	23.99	26.56	49.29	38.55	27.4	30.98	19.87
ENSG00000163083	0.69	0.89	0.73	0.25	0.17	0.77	1.97	0	0.3	0.63	2.05	5.76	0.67	2.25	0.49	2.24	4.62	0.19	1.91	0.29	1.82	1.28	1.96	0.55	7.07	4.32	7.42	0.24	0.5	0.32	1.39	13.65	0.17	4.37	5.22	1.89	2.07	3.01	5.41	1.79	0.85	0.78	12.69
ENSG00000124107	13.84	23.78	17.39	4.24	5.74	5.36	18.22	4.86	8.6	20.73	47.94	224.64	18.21	93.34	19.42	42.24	30.8	2.48	72.91	21.84	25.47	4.97	26.5	5.35	66.44	30.55	62.36	4.63	13.62	13.12	15.51	78.14	11.73	11.85	64.88	5.58	11	49.95	363.74	3.63	98.33	28.69	19.87
ENSG00000163492	0.62	0.82	0.51	0.64	0.17	6.9	0	17	2.97	0.07	0.28	0.58	0.81	0.09	0.69	0.21	0.77	0.48	0.49	0.17	0.17	0.73	0.27	0.16	0.15	0.86	0.08	0.32	0.78	1.3	0.35	0.25	0.34	0.05	0.08	0.26	0	0.08	0.18	0.24	0.07	0.39	0.55
ENSG00000160410	170.25	104.21	194.57	171.27	136.74	74.32	146.23	103.22	116.25	99.37	266.41	247.98	71.98	435.85	93.19	390.88	283.35	146.32	564.63	578.57	363.28	585.88	641.89	343.53	889.09	253.03	681.64	183.32	110.36	75.83	132.73	801.04	212.66	1008.62	541.95	1188.91	96.05	237.42	916.97	305.19	478.43	684.74	319.01
ENSG00000198756	1.8	2.61	1.84	1.27	0.56	6.9	0.49	4.86	2.37	0.14	0.32	0.63	0.4	0	0.39	0.04	1.54	0.48	0.27	0.92	0.03	0.45	0.39	0.33	0.15	0.64	0	0.4	1.43	0.65	0.26	0.25	1.2	0.19	0.24	0.68	0.22	0	0.04	1.75	0.13	0.49	0
ENSG00000073331	64.2	33.34	39.28	22.55	13.34	56.7	59.58	43.72	56.64	140.47	75.74	93.21	16.37	26.17	27.6	193.57	69.68	78.4	36.87	29.64	19.6	126.93	85.95	61.91	68.64	70.38	108.65	90.62	77.07	61.25	275.85	118	38.15	46.75	90.44	48.79	98.78	194.65	116.3	71.52	72.43	32.19	72.3
ENSG00000117984	283.22	199	349.91	326.63	365.42	145.58	353.52	168.79	198.09	271.14	666.12	1278.73	126.25	568.88	148.62	898.87	471.22	442.59	1174.57	812.45	365.97	1808.24	814.44	1100.98	1188.87	686.73	872.89	629.16	238.97	245.23	135.41	1163.4	305.93	1287.78	1376.14	3446.66	269.25	250.05	1256.8	1560.54	686.34	1462.86	803.59
ENSG00000099860	53.68	34.09	30.29	29.96	23.51	20.69	52.19	25.5	25.8	25.07	70.26	70.24	26.86	40.68	28.09	127.71	33.49	62.11	58.76	37.38	18.54	192.04	67.15	114.49	89.86	62.71	81.37	104.04	25.59	32.49	35.09	106.82	35.1	54.46	78.35	120.17	32.71	35.85	88.53	144.16	54.34	48.75	31.46
ENSG00000113916	385.4	164.49	118.83	72.49	39.5	272.01	331.86	236.79	172.59	388.79	1032.8	367.57	111.41	91.75	224.41	1084.41	390.76	156.14	165.65	129.42	92.66	548.13	259.31	249.46	396.18	453.84	536.29	299.49	177.23	241.99	1047.26	360.29	216.65	231.15	376.32	198.18	290.29	1048.61	991.45	337.64	268.24	137.74	551.92
ENSG00000147576	3.53	6.74	4.46	2.47	1.39	10.73	10.34	3.64	5.04	0.91	0.89	1.57	1.84	0.09	2.86	2.54	3.08	1.91	2.56	3.47	0	2.01	1.04	4.8	0.63	3.8	1.47	5.35	1.71	4.29	0.87	0.4	2.49	0.33	1.3	1.84	1.33	1.06	0.59	2.19	0.72	0.78	1.1
ENSG00000188313	45.31	20.21	13.62	5.72	8.52	42.91	57.11	40.07	19.87	48.53	69.05	67.2	10.36	14.14	17.54	102.6	34.26	112.13	18.95	15.08	9.85	241.23	37.75	243.29	26.25	35.58	40.11	351.95	40.57	31.68	72.17	43.47	19.55	17.64	61.48	39.32	48.28	79.2	90.12	285.41	44.12	21.19	23.18
ENSG00000182175	0.21	0.21	0.04	0.07	0.09	0	0	0	0	0.56	0.32	0.68	0	0.42	0.25	0.87	2.69	0	0.27	0.4	0.23	0.89	0.39	0.27	0.49	0.83	0.31	0.4	0.57	0	1.47	0.59	0.39	0.33	0.95	1.74	0.89	4.73	2.61	0.92	0.59	0.34	1.66
ENSG00000079215	0.9	0.48	0.17	0.11	0.22	1.53	0	1.21	0	4.2	0.6	1.26	0.31	0.61	0.54	6.49	0.77	2.29	0.33	0.4	0.3	1.84	0.46	0.76	1.17	0.86	1.16	1.44	0.36	2.03	8.4	1.19	0.26	0.19	2.69	0.32	16.39	10.92	4.78	1.55	1.63	0.15	6.07
ENSG00000109854	38.74	31.48	23.69	13.2	7.86	31.42	31.02	25.5	22.24	53.01	39.32	50.04	16.33	18.35	19.61	79.16	13.86	33.15	29.51	20.39	7.46	40.15	20.3	46.57	36.69	47.16	46.75	59.88	45.41	34.51	28.68	48.52	26.98	26.38	38.88	35.42	35.44	49.29	80.63	52.07	32.73	13.98	18.21
ENSG00000090376	49.33	24.2	26.95	10.83	6.21	87.35	62.04	60.72	32.62	246.56	246.3	215.48	12.06	20.27	23.75	324.53	75.46	40.96	26.68	15.2	17.61	50.76	33.9	39.09	40.34	101.12	80.21	70.42	80.2	85.39	440.89	112.02	27.32	35.04	112.93	13.26	245.19	349.37	272.19	50.67	82.64	12.81	255.54
ENSG00000184730	173.64	190.68	305.57	223.5	173.85	140.22	576.56	111.72	220.33	282.84	386.74	461.94	86.33	241.02	114.97	531.4	403.08	450.98	744.93	586.14	285.65	1369.11	636.69	696.4	816.74	498.67	761.77	466.92	251.66	204.97	441.24	1220.77	226.66	1145.85	679.81	1784.6	238.69	377.24	523.11	739.27	708.72	782.69	423.32
ENSG00000148450	10.58	12.03	10.92	8.33	9.12	7.66	14.77	3.64	8.9	10.78	24.98	33.81	8.03	26.49	6.65	48.14	15.4	8.38	36.59	18.08	9.65	35.46	25.27	17.03	38.49	17.44	31.06	13.41	17.82	9.24	7.28	48.62	9.8	53.71	46.47	28.79	15.87	12.06	49.91	38.27	21.28	24.4	13.8
ENSG00000186417	0.14	0.14	0.09	0.11	0	0	0	0	0	1.05	1.09	4.61	0.13	0.28	0.2	13.39	0.38	0.38	0.38	0.17	0.4	0.06	0.15	0.27	0.59	0.38	0.31	0.08	0	0.49	0.87	0.69	0.09	0.47	0.36	0.16	0.37	0.98	1.47	0.12	0.72	0.44	3.31
ENSG00000157551	172.33	89.02	58.69	44.89	26.2	158.61	213.2	134.79	111.5	396.28	224.67	57.68	44.36	99.33	66.28	432.08	182.87	152.71	100.85	79.85	62.65	384.02	191.5	197.81	180.35	167.36	276.49	269.79	135.74	158.47	513.4	285.81	106.76	179.65	189.23	99.85	271.25	338.05	305.8	226.61	222.23	72.77	155.09
ENSG00000100365	211.21	122.91	179.37	139.93	122.44	145.58	265.39	137.22	134.93	181.37	265.48	778.06	97.77	386.98	112.11	411.04	219.44	182.05	468.47	364.22	219.81	604.7	441.18	278.45	627.27	267.69	551.2	222.04	184.93	113.66	144.86	619.14	192.25	885.6	536.9	793.71	115.84	348.8	789.78	355.42	389.08	387.06	185.44
ENSG00000273802	4.29	2.47	1.41	2.44	1.13	5.36	2.46	0	1.19	1.75	5.12	1.05	1.39	3.6	1.82	16.92	5.77	2.1	6.15	2.43	1.06	18.99	3.12	2.84	6.59	4.43	5.72	3.67	6.99	7.37	8.75	8.21	1.85	3.76	10.31	7.95	2.73	5.87	4.34	14.59	8.46	4.92	7.17
ENSG00000168610	197.44	127.79	181.08	127.3	71.52	166.27	204.83	222.22	194.24	186.83	239.7	281.63	47.23	117.77	82.49	338.33	281.04	200.63	206.6	204.01	92.63	533.84	286.89	339.33	281.92	290.31	400.59	401.37	190.49	180.83	229.67	416.37	168.15	321.39	310.85	369.72	189.37	261.7	460.88	400.35	187.74	189.41	335.01
ENSG00000272462	3.11	2.13	1.46	1.16	0.43	2.3	1.48	3.64	2.97	2.87	1.89	3.51	1.3	0.7	2.32	5.99	4.23	3.24	1.69	2.31	0.46	8.66	2.62	9.94	3.81	2.63	4.33	15.57	4.13	4.54	3.99	2.92	3.09	1.83	2.37	2.74	1.85	2.28	4.27	7.38	1.82	1.07	4.42
ENSG00000182487	92.63	52.31	78.82	77.43	80.51	82.75	151.16	93.5	81.85	120.59	142.21	248.55	65.7	150.4	74.71	369.97	182.1	133.08	249.67	188.12	94.49	251.23	187.73	184.11	362.9	152.37	309.48	151.54	122.98	46.91	102.84	317.16	123	395.7	367.03	509.68	64.01	44.57	166.29	310.05	166.07	195.99	162.26
ENSG00000005961	19.92	16.63	23.95	57.46	30.89	11.49	28.06	29.14	17.5	42.44	36.5	7.22	9.01	80.89	10.45	105.22	159.77	25.91	146.26	157.67	40	118.89	129.09	41.93	88.2	35.1	75.96	31.3	17.89	57.28	23.82	251.28	21.91	86.81	195.35	505.16	55.52	29.01	375.21	80.65	257.89	256.38	282.58
ENSG00000204791	0.07	0	0.04	0.04	0.04	0	0	0	0	0.07	0.68	3.51	0.22	0.33	0.2	1.95	0	0	0.38	0.06	0.83	2.35	0.19	0.27	0.68	0.15	0.31	0.16	0	0	0	1.14	0.09	0.71	1.58	2.16	0.15	0	1.73	1.16	0.2	1.07	0.55
ENSG00000163661	1.45	1.17	0.6	0.35	0.39	3.06	0.98	0	0.3	0.77	16.68	28.79	1.12	0.7	1.68	2.99	2.69	1.33	2.18	0.75	0.53	2.62	1.04	4.75	2.29	2.07	3.25	4.63	2.28	3.81	1.21	0.99	1.25	0.42	0.91	0.63	3.69	1.96	5.04	1.59	2.54	0.97	10.49
ENSG00000211934	0.62	0.55	0.17	1.16	0.56	0	1.48	0	3.56	0.21	2.01	2.51	0.54	3.56	1.68	2.33	4.23	3.52	4.3	2.08	0.1	8.04	4.55	5.73	2.78	19.8	1.85	2.87	0.21	4.94	0.35	18	3.61	7.48	5.57	46.58	0.22	0.16	28.17	6.5	8.13	4.33	0.55
ENSG00000137462	137.67	66.95	102.98	37.48	35.89	295	178.24	137.22	158.65	400.83	212.06	108.03	30.14	85.1	57.71	372.38	259.86	195.29	126.11	98.22	67.26	362.74	206.84	231.17	146.11	168.38	253	384.52	215.3	206.27	764.04	479.72	98.64	187.13	509.59	164.38	409.68	688.56	512.7	174.58	122.67	76.56	454.23
ENSG00000243517	0	0.07	0	0	0	3.83	5.42	1.21	1.48	0	0	0	0	0.05	0	0	0	0	0	0	0.03	0	0	0	0.05	0	0	0	0	0	0	0	0.04	0	0	0.05	0.07	0	0.15	0.04	0	0	0
ENSG00000272941	5.12	2.13	2.96	2.01	1.56	4.6	8.86	0	6.23	9.45	7.01	2.98	1.03	3.32	1.82	10.06	4.23	6.19	5.45	4.33	3.18	16.64	7.94	11.79	10.05	3.46	14.99	13.17	4.63	6.89	15.07	17.56	2.79	13.31	10.31	17.95	6.2	4.73	8.75	14.03	10.67	8.04	8.28
ENSG00000235568	472.64	206.84	397.97	296.31	264.62	252.85	222.06	284.15	288.24	341.17	736.74	857.67	122.57	370.59	204.36	1212.87	460.82	242.26	725.21	608.67	243.53	1193.15	1038.92	655.29	1148.33	601.55	1029.76	447.52	302.99	270.27	423.39	1129.67	462.69	1436.49	918.59	1216.38	320.2	311.73	891.41	762.43	602.26	823.7	644.09
ENSG00000166278	1.66	1.51	0.81	0.85	1.48	1.53	3.94	1.21	0.59	6.23	0.52	2.93	0.99	1.03	0.54	34.92	2.31	9.72	3.21	3.24	0.36	18.6	8.86	22.82	1.17	3.19	1.24	19	6.06	3.08	1.21	3.36	0.64	3.57	5.89	33.21	9.52	1.87	2.87	21.01	3.19	11.3	0.55
ENSG00000169891	21.52	14.16	17.44	8.68	4.35	37.55	33.97	34	26.1	35.71	43.67	68.56	6.5	17.83	9.66	46.15	38.5	16.19	28.15	20.74	11.28	42.61	32.67	16.22	44.1	36.56	62.44	23.39	32.79	26.25	74.33	66.81	22.81	56.11	58	38.21	45.11	45.14	80.52	31.34	24.86	22.06	76.72
ENSG00000188786	39.92	25.16	18.04	13.91	8.91	55.17	38.4	40.07	45.37	55.32	30.58	55.01	8.61	12.36	16.56	88.26	76.61	40.49	29.08	25.19	10.58	103.81	31.01	59.62	36.3	45.54	66.46	81.84	44.56	50.55	44.96	33.48	21.87	34.42	39.91	69.22	45.7	92.31	47.04	76.98	37.22	29.22	83.34
ENSG00000258227	4.84	3.37	2.57	1.06	1.48	12.26	5.42	6.07	0.3	12.04	19.9	89.86	2.92	2.53	4.39	14.22	5	10.67	6.43	1.62	0.56	7.87	4.39	12.45	4.54	8.79	3.71	18.52	11.98	21.23	5.54	3.36	2.75	0.99	10.63	4.47	14.77	15.15	6.36	27.83	8.33	2.92	13.8
ENSG00000248099	1.18	1.51	0.47	0.88	0.91	0	2.46	0	0.59	0.91	0.97	0.42	2.24	2.71	1.97	3.66	2.31	1.33	3.27	3.47	5.34	6.76	2.27	4.37	8.24	1.35	5.18	1.92	1	0.73	1.47	10.04	0.95	7.67	3.32	10.05	0.59	0.98	15.63	4.66	2.6	5.07	2.76
ENSG00000146859	130.2	47.02	65.2	50.93	39.67	78.15	134.91	78.93	75.62	107.14	144.66	72.44	23.32	89.88	34	152.24	150.53	128.89	95.08	66.44	49.98	487.1	170.28	354.83	189.53	88.42	224.33	339.41	93.25	64.49	118.26	438.52	85.49	123.64	247.03	301.92	92.73	68.52	177.03	686.32	109.85	91.03	136.32
ENSG00000181016	5.53	2.61	1.88	1.34	0.7	3.83	4.92	1.21	1.19	4.62	11.2	4.4	1.66	1.4	2.71	5.03	13.09	2.57	2.56	2.37	1.96	6.42	3.51	5.13	6.78	6.99	9.58	6.63	3.49	5.35	5.63	6.13	2.71	4.04	3.91	2	4.43	7.25	11.81	7.42	2.93	1.66	7.73
ENSG00000120129	92.42	63.58	143.6	56.33	52.1	85.05	139.34	76.5	105.27	183.61	394.35	222.75	37.63	66.94	52.58	478.89	84.31	62.97	82.77	59.8	46.33	187.57	212.85	156.32	248.55	214.33	255.93	134.93	98.6	77.13	428.41	448.76	170.26	271.45	738.29	158.23	274.72	370.23	435.46	382.85	157.68	56.5	250.02
ENSG00000188305	8.72	5.98	14.69	13.83	8.86	3.06	14.28	6.07	3.86	3.99	30.9	46.53	4.08	18.21	6.75	36.96	23.87	7.53	27.66	31.31	17.15	52.83	36.21	29.37	58.1	24.27	39.49	10.3	3.92	4.94	10.22	85.9	15.34	88.46	59.74	64.74	4.95	11.98	56.64	48.32	27.98	35.8	22.08
ENSG00000213442	22.55	22.41	10.71	9.88	12.17	55.93	48.25	47.36	35.88	3.36	2.7	10.42	13.41	3.74	12.57	10.98	10.39	5.43	20.26	14.56	1.36	9.21	5.01	10.05	7.07	14.09	9.81	8.78	3.92	5.59	1.39	4.2	12.33	4.04	7.63	10.58	1.7	1.39	6.99	7.06	11.78	8.57	22.08
ENSG00000144580	41.16	31.9	27.2	20.29	12.64	56.7	36.44	51	30.54	10.22	13.7	33.65	18.25	4.82	25.97	36.21	18.09	19.05	21.07	19.01	1.06	21.78	9.36	32.16	9.22	31.3	14.6	41.84	17.47	35	8.66	7.96	21.01	5.93	16.12	14.58	11.66	7.41	13.24	24.4	11.91	10.62	20.97
ENSG00000136689	97.89	47.64	36.63	36.81	22.86	63.6	140.32	52.22	58.72	61.76	68.04	73.85	14.35	109.25	23.21	208.62	90.47	203.48	99.32	75.17	41.56	492.01	79.71	327.75	144.5	68.35	197.51	400.57	104.66	53.39	66.97	116.86	49.66	72.28	116.76	186.23	29.75	80.34	127.71	328.31	136.79	86.55	90.51
ENSG00000112195	69.6	22.07	62.2	30.74	21.68	42.14	53.67	41.29	43.89	45.8	129.64	61.24	14.49	45.41	29.57	115.82	59.67	65.73	53.75	68.87	27.49	176.46	109.76	105.48	88.45	98.07	104.32	84.95	36.36	42.86	39.85	117.56	65.64	151.1	107.2	119.96	43.71	69.34	114.87	70.29	70.09	55.38	84.44
ENSG00000120899	251.06	134.11	191.96	160.47	93.55	206.88	210.24	257.44	204.02	181.51	330.06	423.42	96.61	131.02	157.89	388.63	287.97	227.68	294.05	266.64	92.26	525.24	272.21	461.85	307.05	316.39	318.29	380.13	123.05	174.59	157.59	349.5	227.18	380.93	398.33	528.42	137.99	175.5	435.02	505.48	228.74	260.08	298.04
ENSG00000171051	751.51	470.04	599.31	438.4	271.79	530.99	827.18	512.44	524.59	802.15	1047.74	780.47	147.2	702.99	178.83	1465.39	821.94	612.45	913.08	738.15	540.25	1644.68	1309.32	1151.04	1432.35	530.53	1888.59	1313.65	647.55	389.85	1069.78	2228.43	633.64	1808.01	1946.43	1621.43	754.23	1232.5	2039.08	1207.75	1140.69	849.12	956.48
ENSG00000163754	63.02	49.63	20.13	17.29	12.25	66.66	63.52	32.79	34.4	86.97	95.72	228.14	15.43	33.98	21.53	112.25	95.86	36.58	44.43	30.68	27.79	103.08	52.05	54	70.25	48.13	109.5	70.02	61.95	59.55	80.05	80.66	26.42	48.77	78.51	38.64	91.4	443.32	228.93	65.18	102.43	30.39	99.35
ENSG00000135404	161.05	128.96	154.82	105.95	113.06	148.65	203.35	71.64	143.23	228.64	375.7	688.77	77.01	240.23	66.58	417.07	189.8	183.95	314.25	226.19	148.05	385.02	216.31	275.23	357	210.01	299.05	221.08	186.43	111.72	107.6	516.32	144.52	331.22	346.68	365.46	210.63	296.01	870.04	236.93	396.89	306.65	192.07
ENSG00000064270	0.9	0.14	0.69	0.35	0.39	0.77	1.48	0	0.59	0.77	5.88	29.52	0.72	1.31	2.46	1.58	5.39	0.76	1.85	0.98	0.8	0.84	0.65	0.87	2.93	1.39	2.78	0.96	0.5	2.75	0.69	1.68	0.56	2.3	1.07	0.37	1.62	2.93	4.38	1.32	3.32	0.44	6.62
ENSG00000255557	0.55	0.62	0.39	0.14	0.35	0	0.98	0	0.3	0.63	0.81	1.15	0.22	0.51	0.3	2.41	1.54	1.43	1.47	0.52	0.73	3.63	1.54	1.15	2.93	1.09	2.7	1.36	0.43	0.65	0.87	1.19	0.73	2.82	2.57	3.11	0.37	0.9	2.91	2.71	0.26	1.02	3.31
ENSG00000115318	4.64	3.16	2.66	3.39	1.91	5.36	2.46	3.64	5.93	5.88	5.64	26.06	1.39	1.26	2.51	17.46	12.32	4.29	5.55	4.1	0.56	8.66	7.2	9.66	4.63	7.1	5.8	8.7	6.2	9.96	2.6	6.68	3.48	5.46	8.69	11.21	6.57	4.16	6.22	8.81	5.47	7.94	14.9
ENSG00000168795	11.41	7.29	5.7	5.47	1.61	17.62	10.34	25.5	11.27	1.96	1.69	4.19	4.48	0.14	7.79	7.28	2.31	3.72	4.9	2.6	0.2	4.91	0.69	6.66	1.41	9.13	1.47	7.82	3.99	8.18	1.91	1.04	5.03	0.85	2.33	2.74	3.1	0.49	1.77	4.58	2.41	1.95	3.31
ENSG00000158373	8.09	9.9	3.94	2.47	2.91	9.96	15.26	9.71	2.37	9.66	23.89	13.5	2.56	7.96	2.51	23.12	13.47	8.57	12.25	8.61	1.46	48.64	5.24	15.72	15.42	5.11	18.62	22.36	16.61	10.45	14.73	16.86	5.37	6.07	25.37	26.53	16.98	27.87	15.3	68.21	5.01	8.33	9.93
ENSG00000181751	2.97	2.61	1.2	0.92	0.56	3.06	3.45	1.21	2.08	8.12	11.12	41.5	1.88	1.12	2.76	18.92	3.85	2	0.76	0.92	0.93	1.95	0.81	2.07	1.61	4.4	2.32	4.79	1.57	7.37	16.11	7.02	1.8	2.77	17.03	1.58	9.67	37.89	24.02	2.59	2.28	0.73	33.12
ENSG00000158517	339.95	217.84	339.32	313.39	308.28	254.39	424.42	324.22	358.82	409.51	522.94	903.51	218.19	606.89	243.44	785.33	468.91	359.43	1459.14	651.94	300.54	1182.38	922.12	713.66	1725.69	576.67	1317.61	511.55	337.92	280.88	322.81	1327.05	439.24	1717.86	1183.16	2461.19	264.53	182.59	740.27	1340.27	734.75	1208.47	423.87
ENSG00000235033	0.07	0	0.13	0.04	0	0	0	0	0	2.52	1.57	1.41	0.04	0.09	0.05	1.87	3.08	0.57	0.05	0	0.1	0.06	0	0	0.05	0.6	0.54	0	0.07	0	1.82	2.03	0.13	1.88	2.57	0.11	4.06	3.75	1.36	0.12	0.13	0.05	16.56
ENSG00000167207	29.12	21.72	32.26	22.3	14.03	62.06	59.58	41.29	36.77	29.41	62.72	46.69	23.46	29.21	40.46	184.21	53.9	21.72	39.7	35.88	8.22	112.07	103.25	80.48	68.64	91.72	93.19	82.56	47.77	38.16	74.07	45.6	33.29	34.94	27.97	71.95	26.14	32.67	58.23	118.69	42.43	26.15	47.47
ENSG00000260361	1.45	0.69	0.86	0.6	0.22	0	2.95	2.43	1.48	4.69	1.77	3.35	0.22	0.66	0.59	2.29	2.31	3.91	1.74	1.04	1.29	5.81	2.47	2.78	2.1	1.54	5.72	4.63	2.21	2.27	4.33	5.39	0.99	1.74	2.92	4.84	1.48	5.05	3.38	3.75	2.02	1.12	0
ENSG00000244617	6.64	4.19	8.35	3.49	4.52	2.3	11.32	7.29	5.63	5.81	11.96	5.18	3.81	10.02	3.94	15.88	4.62	5.24	9.26	9.48	6.8	47.3	9.75	28.94	22.88	7.33	18.86	22.44	4.92	3.08	9.88	50.35	11.6	33.39	35.36	42.21	9.89	15.89	38.47	36.96	8.33	9.25	11.04
ENSG00000234742	0.42	0.07	0.04	0.18	0	8.43	0.98	0	0.3	0.21	0.04	0.21	0	0	0.05	0.08	0	0	0	0	0	0.06	0	0.11	0.05	0.04	0.08	0.16	0	0.08	0	0	0	0	0.16	0.16	0	0	0.04	0.16	0	0.05	0.55
ENSG00000129450	50.85	19.93	34.31	26.75	18.77	43.67	31.02	30.36	30.25	36.83	29.05	37.53	12.29	23.64	19.91	110.84	56.98	32.96	50.59	49.69	12.34	98.34	64.91	71.96	52.64	63.62	64.22	69.14	42.35	33.14	23.91	56.68	31.23	48.96	50.3	67.43	37.95	50.6	76.98	61.72	39.37	50.56	61.26
ENSG00000166523	52.65	56.09	39.33	12.88	8.08	64.36	89.12	21.86	22.24	175.07	135.6	131.53	18.61	51.02	22.08	242	35.42	43.34	44.92	32.35	28.19	40.88	38.33	59.84	66.59	61.02	97.21	86.71	73.07	34.03	175.61	211.23	30.98	60.76	102.02	32.21	144.56	204.75	271.38	100.67	50.24	13.88	135.22
ENSG00000159128	160.84	107.16	80.58	61.27	36.59	131.02	189.56	122.65	108.83	122.27	184.18	208.41	52.25	66.94	69.78	312.05	177.48	99.07	138.53	74.76	28.92	234.09	124.39	174.39	198.01	186	245.58	206.39	154.56	113.99	103.79	186.45	112.47	145.46	185	154.86	103.36	173.95	223.3	256.95	112.9	89.62	137.43
ENSG00000142046	21.65	20.07	32.13	20.72	20.73	27.58	33.97	13.36	16.61	18.77	39.88	107.66	15.88	57.86	17.49	94.37	41.58	14.48	93.44	72.39	41.06	83.26	57.4	32.6	129.96	50.39	64.06	16.45	17.54	15.96	20.1	95.7	25.82	123.64	89.77	162.17	18.38	30.23	143.19	60.96	68.26	62.15	57.95
ENSG00000214389	0.97	1.92	0.3	0.11	0.17	24.52	3.45	4.86	3.56	0.77	0.04	0.84	1.17	0.05	1.87	0.25	0	0	0	0	0	0	0	0.05	0.05	0.83	0.08	0.08	0.07	0.41	0.17	0	0.04	0	0.12	0.21	0.15	0	0.4	0.08	0.2	0	0.55
ENSG00000148842	10.1	6.94	5.05	3.85	6.21	9.19	5.42	13.36	9.19	19.82	10.23	17.11	4.31	9.08	6.11	12.56	34.65	22.1	11.33	10.17	6.5	15.19	15.76	14.36	11.76	9.43	19.86	20.68	25.67	19.77	17.15	3.61	4.6	19.42	11.18	10.05	20.3	23.55	23.17	11.24	12.62	5.36	38.08
ENSG00000090339	39.16	18.01	17.48	19.38	12.64	28.35	24.13	24.29	26.1	48.74	84.56	22.4	7.98	18.86	14.09	87.93	43.5	37.25	43.94	30.74	10.91	100.23	44.3	32.16	75.42	40.81	106.25	36.41	27.88	31.6	34.83	88.28	16.63	49.29	38.13	81.75	27.54	20.7	28.14	37.48	49.2	57.42	39.19
ENSG00000150045	4.5	28.25	5.53	1.76	0.78	26.82	7.39	19.43	9.49	1.4	0.97	0.89	2.33	0	2.66	0.87	1.92	4.29	1.42	2.25	0	0.95	1.39	7.26	0.54	4.62	1.16	13.41	3.56	10.21	1.13	0.49	2.53	0.24	1.42	0.53	1.62	0.57	0.59	4.03	0.98	0.1	2.21
ENSG00000101474	206.23	151.36	111.21	74.4	42.5	144.05	186.61	115.36	111.2	112.67	254.6	734.67	52.7	143.66	66.23	339.41	218.29	79.26	173.82	151.03	60.36	264.41	188.77	163.03	317.83	188.59	348.89	155.53	170.32	120.31	173.27	244.46	144.35	349.99	474.51	192.33	133.19	225.12	418.95	205.28	201.6	158.49	304.66
ENSG00000135503	17.64	7.91	9.77	8.36	3.74	19.16	16.25	7.29	9.19	21.15	23.16	41.82	3.99	4.12	6.95	42.57	16.55	14.38	9.47	8.38	3.22	23.62	12.98	18.84	12.15	23.97	18.31	23.63	16.9	14.66	19.06	15.78	8.68	12.65	30.42	18.53	24.66	35.93	30.09	21.57	10.15	8.13	46.36
ENSG00000226091	6.16	5.57	4.97	2.96	1.82	13.03	12.31	4.86	7.41	4.9	7.09	12.25	3.72	5.1	4.29	27.02	11.93	10.29	12.74	13.58	4.15	17.09	14.22	6.5	12.24	6.65	9.04	5.03	10.62	5.02	16.2	25.52	4.21	37.48	40.58	20.79	6.87	10.59	11.88	17.54	8.07	16.8	29.25
ENSG00000204421	0.07	0	0.04	0	0	0	0	0	0	0	0.08	0.05	0.09	0.19	0.1	0.33	0.38	0	0.33	0.12	0.2	0.56	0.08	0.6	0.83	0.34	2.09	0.4	0	0.08	0.17	0.84	0	0.61	0.36	1.95	0.07	0.57	1.36	0.76	0.2	0.49	0.55
ENSG00000174175	5.47	2.2	5.01	4.62	3.22	3.83	11.32	9.71	6.82	13.87	5.88	1.94	1.44	6.27	2.66	9.73	65.45	9.43	11.16	10.86	2.29	20.77	11.25	7.92	7.46	4.81	12.75	10.62	11.76	35.89	10.14	15.43	4.3	6.07	26.16	29.63	25.62	7.9	54.18	18.9	17.05	12.61	55.74
ENSG00000163710	0	0.27	0.09	0	0	0.77	1.48	0	0	0.49	5.56	3.09	0.04	0.23	0.3	1.04	0.38	0.48	1.36	0	0.2	0.39	0.27	0.49	1.07	0.64	1.31	0.16	1.35	6.4	0.52	0.69	0	0.19	1.19	0.21	3.25	4.97	2.65	0.36	1.82	1.66	2.76
ENSG00000124201	113.25	49.77	85.16	65.71	34.54	99.61	105.86	156.65	137	131.37	90.2	61.34	25.38	52.1	52.38	173.36	145.52	191.67	112.01	100.53	36.71	290.15	171.66	307.93	124.64	136.25	201.3	391.55	112.43	142.18	197.18	182.74	89.83	123.03	166.86	212.49	149.65	94.84	126.2	312.16	118.31	107.49	115.9
ENSG00000072110	179.45	61.73	197.31	170.95	45.97	112.64	204.83	173.65	149.16	140.68	290.78	441.32	30.5	128.77	62.49	236.35	301.06	152.8	280.33	275.94	76.38	459.79	357.12	235.21	344.71	287.83	506.3	234.82	136.45	171.51	228.81	423.89	149.12	502.55	368.53	519.68	147.73	289.89	479.38	301.04	200.95	307.28	320.11
ENSG00000128245	64.41	45.71	52.01	41.36	19.07	65.13	69.92	44.93	50.71	51.54	63.57	285.5	21.35	26.4	29.03	85.97	79.31	64.02	72.21	59.05	8.29	87.84	44.65	87.58	72.44	78.19	100.69	101	84.05	94.38	39.85	57.37	38.49	40.91	68.67	103.33	68.37	63.8	117.89	80.89	66.77	55.91	117.01
ENSG00000184613	71.95	20.28	31.36	24.6	5.69	51.34	28.06	51	24.02	2.38	0.73	5.44	11.97	0.66	20.75	5.32	6.93	16.1	16.88	13.64	0.17	7.54	1.16	7.32	2.1	23.15	3.86	11.1	5.35	19.77	0.78	1.53	18.13	0.75	2.09	12.05	1.99	0.16	0.18	7.57	1.37	2.14	6.07
ENSG00000170345	30.44	22.41	37.83	22.48	7.21	34.48	24.62	32.79	32.32	33.4	105.27	48.15	11.75	14.75	20.06	103.89	31.57	18.2	21.35	17.85	6.1	66.73	47.12	76.22	42.64	95.82	40.8	61.16	20.96	27.79	41.33	44.26	65.86	54.74	98.43	40.16	53.9	40.25	96.29	116.89	49.2	16.46	46.91
ENSG00000169180	474.37	186.9	410.22	309.93	168.81	291.17	341.7	384.94	362.38	320.79	552.55	421.95	111.67	329.31	190.22	568.44	544.37	371.91	548.95	552.92	271.48	1056.57	729.26	725.99	567.75	550.6	723.14	711.96	315.11	285.42	514.79	1259.79	455.17	1076.72	995.32	1150.17	323.67	890.05	1196.11	771.48	459.49	427	747.3
ENSG00000120885	53.13	41.31	53.08	95.46	42.32	47.51	90.1	46.14	60.5	104.9	107.24	12.56	14.89	123.95	16.85	176.4	234.84	124.22	279.62	256.01	38.77	263.12	131.18	102.48	155.13	52	150.45	82.8	78.71	133.84	45.4	305.59	43.48	79.62	238.42	670.22	159.17	96.14	503.84	200.02	169.58	209.38	321.22
ENSG00000129467	5.6	2.75	2.96	2.19	2.91	3.06	5.42	12.14	2.97	3.71	7.29	15.13	1.84	3.89	3.15	14.76	10.78	5.72	9.31	7.16	3.52	22.67	5.24	11.57	9.32	5.19	11.75	11.26	1.85	3.16	7.28	13.16	4.17	17.49	14.98	24.84	3.47	5.38	12.21	14.27	5.27	6.77	15.45
ENSG00000159189	0.14	0.96	0.17	0.25	2.26	0.77	3.45	0	0	25.91	0.48	1.31	1.44	2.81	1.28	53.92	3.46	7.81	4.36	1.04	3.02	10.39	2.5	5.19	0.98	2.63	0.7	5.27	1.57	1.22	1.13	2.82	0.13	2.26	6.32	17.11	56.04	0.57	7.72	5.94	1.95	13.25	2.21
ENSG00000271964	2.14	1.65	1.46	1.34	0.35	3.83	2.46	4.86	2.37	0.49	0.08	0.05	0.72	0.05	1.08	0.42	0	0.86	0.49	0.46	0	0.39	0	0.49	0.29	1.13	0.39	1.04	0.78	2.03	0.09	0.35	0.69	0	0.32	0.53	0.15	0	0	0.16	0.13	0.24	0
ENSG00000204044	0.62	0.14	0.34	0.25	0.3	2.3	1.97	2.43	0.59	0.42	2.86	22.71	0.18	2.71	0.39	2.41	6.54	0.38	3.1	1.27	1.96	3.85	2.16	1.04	3.85	1.16	1.93	0.16	0.36	0.16	0.61	2.52	0.6	6.77	5.29	4.63	0.66	1.96	5.89	1.48	5.34	4.58	11.04
ENSG00000102007	163.96	120.29	71.24	84.14	69.57	94.25	199.9	93.5	121.58	162.11	170.33	378.51	57.95	127.51	64.51	270.1	169.01	215.77	216.18	161.66	67.42	291.99	131.48	147.09	254.46	146.06	301.99	160.96	159.2	129.87	124.32	173.54	101.35	250.52	209.54	291.45	128.02	304.8	281.27	152.45	212.01	212.35	189.31
ENSG00000184557	55.14	21.93	20.13	18.42	9.78	24.52	36.93	23.07	10.97	20.94	85.28	14.92	15.97	42.55	25.58	129.13	35.42	29.34	25.65	22.19	25.6	245.98	75.58	38.22	44.93	42.31	48.45	36.17	18.75	17.58	41.67	62.91	35.7	35.51	53.54	45.06	60.32	42.21	159.67	39.07	72.69	23.33	35.87
ENSG00000119321	74.78	46.33	52.43	36.84	23.25	134.09	55.64	61.93	71.47	88.23	80.81	97.35	18.3	21.02	36.27	140.56	67.76	74.97	79.12	61.07	13.93	137.2	53.63	121.04	45.03	93.3	63.13	129.03	112.5	76.24	63.42	60.04	48.76	53.85	65.51	102.48	86.31	62.57	88.79	123.03	56.35	54.74	68.44
ENSG00000129355	49.12	64.96	49.31	38.12	39.15	24.52	66.96	34	32.32	41.53	114.65	196.95	50.72	54.49	56.87	137.44	78.15	52.78	83.7	60.26	32	148.59	61.79	77.53	100.54	87.1	76.12	56.13	43.42	38.32	71.21	105.24	71.27	138.41	132.56	92.27	50.2	100.71	200.28	80.25	85.12	74.03	65.68
ENSG00000131089	9.82	7.97	9.38	8.68	2	20.69	13.29	21.86	8.01	1.68	1.49	3.93	3.05	0.8	5.96	3.45	5	6.1	6.64	5.78	0.1	5.53	1.62	8.79	1.66	10.52	3.01	10.78	4.78	9.64	2.69	1.43	6.62	1.08	1.98	3.68	2.29	1.22	0.66	6.22	2.28	1.66	2.21
ENSG00000215769	19.65	14.44	16.88	9.92	6.95	22.99	16.25	7.29	20.17	17.02	19.42	45.53	7.67	7.44	14.69	53.26	29.26	10.86	20.04	14.73	4.34	25.35	16.45	32.21	23.51	30.96	31.3	26.91	17.97	16.45	13.78	21.41	16.54	17.73	29.48	25.79	15.43	19.07	20.97	33.93	12.56	13.2	24.84
ENSG00000169994	7.54	7.08	5.44	4.02	6.43	0	0.98	0	2.37	8.96	12.41	23.71	3.72	14.14	4.04	7.36	19.63	6.1	26.25	12.88	2.16	12.01	12.1	12.56	19.46	13.53	15.15	8.54	6.92	6.16	2.51	17.56	7.13	17.31	12.6	23.74	7.6	9.86	27.99	9.33	6.96	26.69	13.8
ENSG00000159496	27.05	10.65	19.11	9.6	6.26	12.26	29.05	10.93	9.49	16.6	73.48	262.11	9.87	23.83	11.09	39.12	18.48	10.86	37.3	14.44	11.28	52.66	13.87	16.87	41.03	17.74	38.41	13.01	12.33	11.18	21.92	84.52	14.78	55.35	46.7	32.69	13.44	96.22	87.91	20.65	60.45	27.32	25.39
ENSG00000136383	0.76	0.55	0.64	0.28	0.26	0	1.97	1.21	0.3	1.4	0.68	1.2	0.94	0.89	0.69	1.62	1.15	0.48	1.03	0.75	1.26	3.29	0.5	2.02	3.46	1.16	4.33	3.19	0.71	1.78	0.35	2.97	0.9	1.46	1.54	3.26	0.74	0.98	2.61	3.63	0.78	1.36	3.31
ENSG00000125510	12.24	7.97	12.55	10.76	8.95	11.49	11.82	9.71	5.04	4.55	17.24	70.55	3.14	18.82	7.19	58.08	22.71	7.72	33	21.32	6.67	70.92	21.03	47.99	56.3	24.42	33.54	22.52	5.92	7.05	5.46	47.58	16.54	34	51.52	76.38	3.25	12.63	38.51	59.32	13.99	32.19	20.97
ENSG00000267322	6.16	14.09	5.87	9.49	7.6	18.39	2.95	30.36	12.75	2.52	1.45	1.62	5.43	0.7	6.55	1.95	2.69	4.95	3.21	5.26	1.63	4.52	1.73	9.12	0.34	4.32	2.63	10.78	4.06	5.43	1.99	1.73	6.62	1.69	2.13	2.37	2.58	1.71	0.88	5.54	2.08	3.6	4.97
ENSG00000137460	3.46	0.89	0.9	0.71	0.39	1.53	0.49	1.21	1.78	18	4.87	2.93	2.78	1.31	7.34	5.28	3.46	2	0.82	0.92	1.66	3.02	1.23	1.91	3.12	3.34	3.79	3.35	1.14	2.19	4.16	1.98	1.07	1.18	0.83	1.42	25.62	2.61	5.44	4.11	2.28	0.63	6.62
ENSG00000137801	8.44	4.61	8.65	8.01	1.96	6.9	8.37	12.14	8.3	58.12	8.02	2.41	1.66	7.82	2.07	10.19	23.1	16.48	18.19	13.46	2.59	18.54	15.29	6.88	10.93	3.91	14.22	7.19	23.53	39.7	31.02	21.41	3.69	5.13	23.98	36.9	121.97	35.77	145.84	15.43	21.28	11.59	35.87
ENSG00000187554	24.7	11.69	12.29	5.26	4.17	34.48	33.48	17	18.39	48.39	17.2	7.12	4.62	18.63	7.39	80.49	46.97	23.72	16.45	13.46	14.99	82.37	27.04	22.17	26	28.67	43.89	34.97	46.27	23.98	83.69	57.52	9.62	15.05	60.57	18.32	43.56	138.02	103.58	27.75	33.64	11.45	63.47
ENSG00000057704	39.92	24.61	31.49	14.29	6	31.42	49.73	46.14	30.25	41.11	70.98	64.59	7.58	17.18	15.42	51.84	59.67	31.25	35.39	23.63	5.67	73.99	38.25	44.55	37.42	75	71.87	67.47	41.71	50.39	86.03	62.22	30.37	44.63	82.11	38.42	60.47	73.08	61.94	72.32	24.6	17.39	84.44
ENSG00000171777	127.02	45.92	105.51	77.85	55.62	68.96	118.66	86.22	93.12	81.93	169.04	244.26	27.09	102.7	44.2	257.42	154.76	82.78	176.1	159.64	61.39	237.6	214.27	147.14	287.39	166.61	316.44	129.66	80.77	76.24	152.65	275.17	106.84	334.37	253.47	288.03	71.24	197.26	226.65	164.97	161.58	180.26	174.96
ENSG00000241549	1.45	3.78	0.94	0.74	0.48	5.36	5.42	2.43	1.78	0.14	0.08	0.21	0.31	0	0.25	0.42	0	1.91	1.03	0.87	0.03	1.01	0.54	0.33	0.24	0.68	0.54	0.4	0.86	1.78	0.09	0.1	0.56	0.14	0.08	0.89	0.3	0.08	0.07	0.16	0.98	0.49	0
ENSG00000214456	10.93	7.01	11.99	6.99	9.65	4.6	13.79	6.07	8.6	9.31	18.25	28.89	5.07	16.95	6.65	74.71	20.02	4.48	16.72	12.48	22.58	33	34.75	8.95	46.1	24.5	37.56	6.31	7.06	5.02	23.56	57.47	11.3	67.11	28.29	31.63	7.31	39.11	41.01	11.88	60.58	24.01	46.36
ENSG00000084070	427.12	288.22	595.24	317.49	117.4	313.39	353.52	338.8	370.68	711.12	843.74	779.26	94.99	284.09	149.22	1026.33	534.74	360.1	419.24	469.14	194.18	475.76	560.95	487.73	631.7	704.73	938.35	545.49	479.08	354.44	1363.65	1964.88	441.43	1423.88	1739.38	593.69	853.68	1242.11	1373.21	620.98	343.53	348.44	1246.79
ENSG00000266028	26.77	15.74	18.98	15.67	9.6	35.25	22.65	23.07	30.25	60.36	24.17	40.46	8.93	7.49	14.98	49.1	23.48	43.06	24.45	20.11	8.09	46.4	23.85	92.6	17.37	34.08	26.66	110.02	34.36	33.14	36.04	45.8	17.61	18.58	59.47	42.11	66.96	17.44	23.65	95.68	15.23	20.26	61.26
ENSG00000150977	66.69	75.75	69.27	45.7	44.54	66.66	92.07	82.57	66.43	94.05	120.69	90.81	40.1	60.24	45.63	226.33	80.46	69.92	102.86	90.25	39.23	153.62	84.64	111.76	146.35	131.63	141.34	103.72	78.78	73.64	81.96	194.71	76.6	162.53	171.05	132.12	97.68	91.91	162.54	124.51	97.29	85.48	117.01
ENSG00000226660	7.13	2.47	1.84	3.32	2.13	7.66	12.8	4.86	7.71	0.7	0.08	0.26	1.66	0.19	3.4	0.62	0.77	4.1	1.58	2.43	0.03	1.34	0.58	1.69	0.24	2.56	1.08	3.75	1.5	3.65	0.17	0.99	2.79	1.36	0.28	1.95	0.89	0.24	0.18	1.2	0.59	0.63	0.55
ENSG00000184678	33.9	22.75	14.87	17.22	4.91	18.39	41.85	41.29	19.87	25.35	48.34	41.87	7.09	13.15	8.48	51.59	51.97	26.29	28.86	15.02	3.15	97.67	29.2	50.72	33.61	36.45	60.97	70.98	41.85	59.3	59.35	43.42	19.55	32.87	121.82	59.11	42.3	50.92	29.17	205.6	14.9	33.17	67.89
ENSG00000188559	43.17	24.13	26.43	19.94	9.47	49.8	29.05	70.43	45.07	73.39	83.39	92.9	9.37	21.3	17.3	106.97	108.18	31.15	37.36	32.82	19.27	68.74	56.05	41.99	44.44	71.51	79.21	50.22	46.55	50.47	80.14	86.3	25.91	39.27	72.39	34.53	75.38	131.67	107.62	52.55	28.83	25.38	156.75
ENSG00000105355	51.54	42.07	62.54	61.55	35.98	31.42	83.21	32.79	42.11	42.02	73.24	85.99	18.25	75.04	21.73	149.67	80.85	64.78	163.2	113.93	40.92	218.73	145.31	127.38	165.28	90.59	142.73	85.83	55.75	37.27	44.79	202.57	64.79	190.75	157.1	220.97	53.08	100.87	223.38	128.25	109.06	120.84	87.76
ENSG00000162736	62.26	23.65	42.97	39.74	18.99	53.64	48.74	57.07	64.94	66.88	50.72	59.82	13.68	13.9	24	85.93	61.21	86.31	66.27	51.83	11.51	117.21	83.75	104.61	52.69	66.66	79.21	119.76	63.74	69.84	76.24	73.79	38.36	42.7	83.49	107.64	81.06	62.98	67.53	90.86	40.67	59.32	84.44
ENSG00000254288	0.14	0.48	0.09	0.04	0.04	0	0.98	0	0	1.12	0.81	0.37	0.58	0.75	0.54	0.87	1.92	0	0.49	0.4	0.73	0.56	0.65	0.55	1.12	0.3	0.54	0.24	0.21	0.24	1.56	1.98	0.17	0.71	0.75	0.37	0.66	1.3	2.8	0.36	0.65	0.24	3.86
ENSG00000134243	37.77	16.57	18.89	14.43	12.73	62.06	29.05	34	32.03	82.35	56.8	144.66	7.53	12.69	12.22	119.77	43.5	39.34	35.5	22.53	8.26	72.76	47.73	37.89	24.73	32.47	48.84	56.13	54.75	45.21	162.88	58.7	16.67	41.57	71.04	38.32	105.72	204.02	85.85	39.67	42.17	26.11	106.52
ENSG00000139178	77.48	33.34	47.08	30.99	18.12	42.14	93.06	54.64	53.97	67.37	100.03	130.95	17.13	26.73	30.31	175.19	71.22	47.92	56.03	48.47	19.96	122.85	69.42	81.9	69.08	86.95	79.9	89.26	63.24	59.79	90.36	94.76	54.9	112.07	116.92	79.17	54.71	87.02	89.49	67.42	54.99	48.95	124.73
ENSG00000087074	78.87	57.26	67.13	52.2	26.85	55.93	63.52	64.36	72.95	87.53	100.67	87.56	32.16	54.86	41.74	102.65	52.74	68.3	86.15	59.51	37.04	133.63	112.26	82.55	115.47	103.71	127.04	69.46	110.22	72.59	105.7	108.41	106.76	122.27	104.91	127.91	105.43	119.2	181.59	105.29	108.09	64.39	62.37
ENSG00000229417	0.76	1.79	0.21	0.64	0.48	3.06	4.43	2.43	4.15	0.35	0.04	0	0.4	0	0.89	0.58	0	1.14	0.44	0.35	0	0.17	0	0.71	0.24	1.35	0.15	1.12	0.21	0.32	0.17	0	0.34	0.09	0	0	0.15	0.08	0.15	0.68	0.26	0.05	0
ENSG00000169397	6.36	3.44	0.39	3.11	2.09	0	1.97	0	13.34	13.16	35.41	136.86	3.99	12.4	4.48	10.19	23.87	6.1	23.69	2.48	3.78	3.13	5.74	2.62	19.07	2.82	22.56	3.35	6.99	54.93	3.73	10.58	1.03	1.13	5.06	1.74	25.69	4.73	30.68	3.03	39.76	19.29	20.42
ENSG00000111796	44.9	79.94	20.18	6.49	3	75.86	27.57	26.72	23.72	17.02	1.09	2.51	22.83	0.89	20.3	1.5	4.23	6.95	4.08	8.96	0.3	2.85	2.5	9.5	1.9	13.75	3.01	13.97	7.49	17.09	1.56	0.84	9.11	0.71	1.86	2.95	10.41	0.57	0.63	4.27	2.99	0.78	2.21
ENSG00000159840	367.62	231.65	439.22	455.02	257.49	190.02	423.44	224.65	262.15	240.54	494.87	669.72	97.32	596.5	132.71	681.73	560.15	469.55	1021.06	1090.12	461.28	1526.13	872.38	720.7	1379.91	575.51	1357.17	507.56	304.84	262.65	391.42	1471.9	430.17	1748.81	1019.42	2221.27	275.23	698.83	1326.39	825.46	567.12	1281.48	644.64
ENSG00000119915	0.35	0.27	0.34	0.35	0.13	0	0	0	0	0.28	1.29	12.61	0.04	0.23	0.2	2.41	0	1.24	1.96	0.87	0.33	0.73	0.35	3.28	1.76	0.49	1.24	2.79	1.28	0.97	0	0.74	0.34	0.56	0.67	1.47	0.66	0.41	1.43	1.63	1.17	1.12	1.1
ENSG00000197321	43.65	17.32	38.08	22.83	5.65	46.74	42.34	54.64	53.38	53.29	55.59	95.88	9.33	10.81	16.06	59.33	76.61	36.77	35.07	30.1	10.75	85.77	50.43	54.38	45.08	94.92	84.38	71.22	56.61	55.74	87.76	51.88	39.78	48.91	63.14	53.06	57.07	93.94	100.27	76.43	31.56	28.44	112.59
ENSG00000122694	218.47	179	137.73	93.91	96.07	187.73	208.76	115.36	152.13	163.23	186.8	341.51	74.14	186.72	84.71	486.62	169.39	164.9	267.86	160.27	65.93	355.09	249.71	255.36	277.73	263.63	317.29	282.24	259.29	182.12	186.87	267.75	170.9	235.33	305.95	266.61	161.54	180.96	400.11	270.02	242.08	191.85	164.47
ENSG00000135821	428.64	266.37	313.24	236.21	149.38	344.04	370.75	319.37	366.23	705.8	810.9	338.47	245.15	214.25	325.98	434.7	458.13	332.09	279.4	227.7	144.17	589.23	490.38	479.81	391.54	498.44	571.75	597.7	581.24	481.23	887.76	507.66	355.46	464.17	531.44	373.83	991.82	589.24	494.83	553.8	345.67	285.95	422.77
ENSG00000173171	28.29	29.49	29.94	22.76	21.86	18.39	43.33	32.79	22.54	34.38	66.35	103.42	20.05	42.22	23.01	85.52	33.11	23.63	72.86	51.31	21.42	58.19	55.21	41.77	89.91	56.66	75.42	31.62	38.93	19.85	30.32	73.29	41.63	107.23	77.05	92.38	22.59	58.91	97.69	41.42	75.94	55.04	33.67
ENSG00000170956	75.68	34.99	50.29	36.81	31.28	44.44	101.43	77.72	53.97	51.4	131.69	149.9	27.94	61.27	38.93	97.12	88.16	75.93	113.1	72.91	36.88	280.6	128.32	125.52	120.01	86.72	128.28	124.95	41.99	58.98	52.5	153.21	65.9	134.13	127.67	232.44	43.26	39.27	59.88	132.72	115.9	102.62	70.65
ENSG00000123643	30.37	12.3	16.45	9.21	3.69	14.56	10.34	17	12.75	18.63	28	51.34	5.34	4.45	15.13	85.14	29.64	13.81	16.83	9.53	3.85	25.35	11.25	36.74	21.37	31.6	31.14	47.91	12.69	19.69	52.41	24.08	11.47	15.85	35.13	16.69	22.52	47.34	27.03	31.26	14.58	7.6	52.98
ENSG00000245849	13.21	7.01	4.84	5.51	4.04	16.86	10.34	8.5	15.42	3.5	1.61	3.56	3	0.7	5.22	7.19	7.7	6.95	4.68	4.45	0.9	5.42	1.96	4.91	2.24	7.06	1.7	10.06	7.41	8.18	1.3	2.57	6.14	2.35	4.31	3.05	2.58	2.2	1.51	3.59	2.8	2.09	2.76
ENSG00000054523	28.09	13.54	17.31	8.43	6.56	33.71	35.94	41.29	42.7	51.12	44.23	66.73	5.29	13.48	10.64	64.36	60.44	34.58	22.76	15.77	12.6	90.52	32.98	32.21	30.49	40.39	47.06	52.14	45.84	40.75	76.59	32.89	20.58	42.51	56.58	35.64	45.33	135.9	77.76	36.8	36.44	18.9	85
ENSG00000167210	4.22	1.44	1.8	0.78	0.48	0.77	0	6.07	1.48	6.65	0.85	25.28	1.21	3.46	1.38	6.4	11.55	0.95	3.05	1.04	0.8	2.96	1.19	3.28	5.32	6.95	6.26	4.31	1.5	3.16	2.69	3.02	2.71	6.96	7.11	5.58	4.73	5.78	12.25	6.9	0.85	3.02	2.76
ENSG00000034152	190.38	134.25	139.05	115.79	87.21	60.53	111.28	95.93	95.19	213.93	226	254.26	153.97	185.65	185.44	183.34	233.68	118.98	209.92	183.32	142.61	271.33	164.31	172.8	269.92	184.46	241.64	134.14	148.72	117.31	178.21	316.57	171.85	267.73	237	313.87	182.95	155.7	239.63	204.6	157.54	203.78	187.1
ENSG00000105707	0	0.21	0.09	0.11	0.13	0	0	0	0	0	0.12	0.16	0.04	0.75	0.3	2.29	3.08	0.1	1.09	0.4	0.93	2.57	0.15	0.98	2.93	0.56	1	0.48	0	0.08	0.17	1.88	0.43	0.75	0.63	2.37	0	0.49	2.72	1.08	0.72	0.97	0
ENSG00000116260	46.97	27.98	45.15	41.08	37.19	28.35	34.96	27.93	19.87	36.13	85.12	242.9	19.24	33.84	24.98	122.48	51.2	37.91	84.19	85.97	19.9	177.41	60.91	79.11	103.13	72.48	79.75	52.94	26.59	27.55	25.38	109.05	37.93	106.43	111.78	189.28	39.28	62.17	214.73	85.44	65.2	101.11	118.66
ENSG00000135148	71.67	45.99	49.95	47.47	31.94	85.05	52.68	72.86	69.69	77.87	59.1	81.33	21.21	36.18	32.47	156.32	47.74	120.22	75.31	58.58	13	246.65	120.23	236.36	84.1	72.9	113.21	257.65	76.43	72.51	116.01	106.03	49.53	62.22	118.3	134.33	57.07	41.8	113.99	233.15	97.03	79.05	50.78
ENSG00000127152	68.14	51	38.77	35.57	10.95	146.35	51.21	139.65	76.81	8.05	3.55	4.29	25.47	2.11	40.9	13.01	22.33	32.39	22.33	19.64	0.73	24.18	6.78	30.74	3.32	40.84	9.04	56.13	20.89	73.89	3.55	3.46	30.59	3.67	6.95	16.21	6.64	0.81	1.14	27.23	9.63	6.96	8.28
ENSG00000171049	118.51	51.69	76.17	47.26	15.16	118	113.74	92.29	53.38	154.62	237.28	116.61	17.85	23.64	34.84	276.05	119.34	101.36	44.22	38.65	21.46	283.28	135.41	173.4	75.96	176.94	123.48	211.82	79.92	106.54	326.01	155.93	69.47	81.78	202.42	105.06	153.86	227.48	215.1	246.5	94.94	52.6	128.05
ENSG00000177576	14.6	11.14	11.22	6.03	4.69	12.26	16.74	7.29	10.68	11.62	23.93	43.75	12.2	5.06	19.37	46.4	10.39	13.62	12.42	8.2	1.89	18.09	12.83	17.58	11.51	30.25	13.37	25.39	10.19	22.12	8.49	10.53	10.35	11.05	21.22	11.84	17.65	26.48	20.12	15.35	11.65	5.75	9.93
ENSG00000050426	42.75	45.09	24.38	23.54	12.21	46.74	38.4	49.79	44.48	12.6	13.01	32.14	19.2	2.53	29.17	35.8	11.55	28.1	25.87	24.03	1.43	24.51	10.09	32.05	10.68	32.28	12.67	43.91	16.4	31.68	8.23	9.54	24.53	5.93	14.03	20	11	6.19	8.72	24.12	10.67	10.96	13.25
ENSG00000236439	0.14	0.55	0	0	0	23.75	12.8	6.07	4.74	0	0	0	0.04	0	0	0	1.92	0	0.05	0	0	0	0	0.11	0	0.04	0	0.08	0.07	0.16	0	0.05	0	0	0	0	0	0.08	0	0	0	0	2.21
ENSG00000135083	29.26	24.4	39.75	18.95	7	16.86	20.68	23.07	18.68	17.51	48.7	34.23	5.07	31.55	8.53	37.87	66.22	15.91	36.97	55.98	23.28	100.01	38.25	24.19	55.61	58.84	71.94	24.83	44.49	17.9	57.79	120.92	34.5	139.86	63.62	47.22	22.52	65.75	115.35	21.77	27.14	35.8	93.83
ENSG00000130513	0.35	0.34	0.43	0.11	0.39	0	1.48	0	0	0.84	0.68	1.78	0.85	0.66	0.34	2.79	3.46	0.86	1.63	2.72	0.83	2.46	0.42	0.98	4.98	0.23	3.71	0.32	0.64	0.16	0.52	1.78	0.52	3.29	0.87	2.11	1.33	0.65	1.88	1.48	0.52	1.7	0.55
ENSG00000095383	17.64	12.65	16.66	15.56	11.82	19.16	13.29	14.57	16.9	16.53	25.7	41.14	6.95	15.12	10.55	57.12	25.79	19.72	37.85	38.19	10.88	58.58	24.58	50.29	30.69	40.77	30.83	32.42	14.4	13.21	5.63	29.62	15.47	32.5	38.64	97.96	15.65	13.2	39.5	51.27	15.94	35.31	33.12
ENSG00000196663	65.65	21.79	59.2	41.75	15.34	52.87	79.27	71.64	50.12	49.65	64.05	65.63	11.08	32.16	26.02	138.69	122.42	52.49	73.4	56.74	28.72	173.67	78.78	95.82	95.81	89.35	126.58	89.18	50.62	57.52	87.42	153.61	53.19	88.6	78.12	151.17	46.81	114.56	96.11	82.88	88.63	75.25	171.65
ENSG00000158470	97.27	45.85	30.2	19.02	8.17	82.75	87.15	92.29	57.83	118.55	151.27	214.06	11.93	20.6	21.34	230.49	108.95	56.49	36.38	28.25	16.45	116.21	52.86	117.28	56.44	78.19	96.59	178.85	76.43	91.87	202.29	87.44	63.71	82.11	172.59	54.27	179.7	149.43	186.01	145.84	63.25	32.19	182.69
ENSG00000137076	320.93	136.24	420.12	387.47	168.46	266.65	279.17	445.66	488.11	304.13	365.55	466.65	65.97	307.4	145.17	459.6	833.87	385.63	920.98	916.04	277.35	1049.47	738.63	704.43	753.08	757.53	929.3	580.06	323.59	421.12	326.44	1002.86	414.83	1188.69	658.71	1973.35	383.91	414.07	1116.99	817.01	542.13	952.28	992.9
ENSG00000259661	9.13	13.75	5.95	4.41	2.78	9.96	13.79	6.07	3.86	35.78	21.31	22.51	7.58	8.19	3.75	17.84	3.46	12.86	10.02	9.88	6.47	12.68	6.36	11.3	10.49	10.63	14.99	13.25	16.4	12.07	19.93	22.85	2.75	24.69	24.73	12.32	31.67	37.48	27.37	13.91	5.47	7.84	25.94
ENSG00000236565	0.14	0.07	0	0	0	3.06	8.86	1.21	0.59	0	0	0.05	0.04	0	0	0.04	0.77	0	0	0	0.1	0	0	0	0.05	0	0	0	0.07	0	0.09	0.05	0	0	0	0	0	0.16	0	0	0.07	0	0
ENSG00000100284	50.5	40.01	46.57	45.67	34.85	53.64	62.53	41.29	33.81	32.98	83.75	100.8	23.23	83.74	31.29	155.07	79.31	65.83	115.88	106.77	53.73	223.36	130.98	94.95	123.91	91.16	92.42	74.97	45.84	27.55	20.36	149.01	45.02	189.29	120.12	249.81	30.71	49.05	112.37	147.83	107.63	113.04	83.34
ENSG00000265531	2.28	0.96	0.17	0.88	1.22	5.36	2.46	3.64	2.67	48.95	3.91	2.83	4.48	7.4	5.12	65.85	0	2.95	0.87	0.58	6.23	16.53	9.48	5.24	4.05	2.63	4.02	6.07	0.78	0.49	4.59	22.21	2.41	1.36	1.34	1.11	24.95	4.32	6.11	3.47	9.5	1.56	6.07
ENSG00000233750	9.34	5.91	6.3	2.12	7.69	11.49	11.32	8.5	10.97	10.5	9.02	11.88	3.72	17.41	3.55	12.97	28.49	2.76	18.3	28.95	41.72	21.22	36.21	8.14	55.13	11.8	36.55	6.95	8.2	6.24	8.32	21.51	15.38	70.12	18.29	46.43	8.79	19.8	24.5	15.11	32.73	25.38	23.18
ENSG00000180549	21.93	21.17	37.27	26.57	28.46	15.32	26.1	18.21	19.28	5.67	63.77	79.19	24.17	93.57	21.83	91.79	43.12	20.39	123.77	85.1	41.82	160.1	80.75	56.84	126.64	57.98	53.63	21.96	10.98	11.02	14.12	120.52	73.03	183.83	103.88	148.59	8.79	45.55	177.07	76.75	115.7	98.38	38.08
ENSG00000173369	2.77	5.22	0.64	0.39	5.04	4.6	3.94	1.21	1.19	74.37	0.44	2.62	2.78	5.38	3.15	106.6	2.69	24.39	6.59	5.37	4.74	18.6	4.78	13.05	1.51	5.86	1.62	11.58	9.98	2.43	5.72	5.69	2.19	3.24	11.58	21.42	136.66	1.71	18.28	10.84	3.71	23.43	3.31
ENSG00000242550	0.69	1.03	0.43	0.14	0.7	0.77	0	2.43	0.89	3.01	26.95	122.05	2.6	1.36	3.65	7.28	3.08	2.95	2.61	0.23	0.3	0.95	0.58	1.09	0.93	3.95	3.09	0.88	4.06	22.44	1.91	0.79	0.77	0.19	0.71	0.21	5.09	1.14	6.91	0.28	9.24	0.97	1.66
ENSG00000135506	192.6	151.57	193.37	153.03	113.06	189.26	263.91	168.79	185.93	244.88	195.22	315.91	70.37	156.35	100.73	330.76	212.13	279.31	377.15	337.41	122.94	505.58	276.06	368.05	347.15	294.03	398.89	350.59	268.13	189.74	155.68	468.64	164.84	483.36	306.06	701.12	196.9	256.73	474.23	329.47	273.44	323.94	248.36
ENSG00000179820	156.76	89.16	119.65	132.03	36.02	118.76	180.21	146.93	241.98	121.57	337.83	253.53	36.15	128.68	59.33	161.26	393.45	105.17	251.36	205.91	70.94	207.11	314.82	142.17	431.74	329.2	580.87	155.85	195.13	143.32	188.61	276.8	265.2	403.51	289.43	362.35	145.81	305.38	400.08	248.38	199.39	235.93	344.95
ENSG00000213722	13.49	12.85	14.61	15.49	15.43	6.13	24.13	21.86	11.57	12.25	37.34	31.46	11.08	36.79	12.96	50.39	16.94	22.01	47.43	28.6	22.49	103.75	28.7	54.38	63.81	37.46	33.07	25.31	7.34	7.29	10.57	74.93	19.29	64.29	45.32	99.8	11.44	34.38	109.17	48.32	57.72	36.48	17.66
ENSG00000006757	4.43	7.22	1.54	2.68	1.91	9.19	5.91	4.86	5.34	1.47	1.01	4.19	2.24	0.56	2.71	1.91	2.31	3.52	2.78	1.91	0.3	1.95	0.77	1.26	0.73	2.89	1.62	2.08	2.64	3.56	1.21	0.79	1.07	1.27	1.19	2.05	1.11	1.71	2.17	2.27	1.56	1.22	2.76
ENSG00000172426	0.9	0.69	0.34	0.49	0.35	0	0.98	2.43	1.19	1.4	0.32	0.89	0.63	1.31	1.28	1.91	0.38	0.86	2.12	1.73	0.9	5.97	1.85	5.62	1.81	0.98	2.01	2.95	1.43	0.49	0.52	3.31	0.9	1.46	2.02	3.68	0.59	2.2	3.97	4.03	2.86	1.9	0
ENSG00000170801	0.35	0.27	0.17	0.11	0.3	0	0	0	0	0.56	5.12	40.82	0.49	0.61	0.84	0.75	1.92	0.19	2.29	0.29	0.3	0.17	0.39	0.93	1.85	0.75	1.08	0.64	0.21	1.86	0.43	1.24	0.39	1.88	0.4	0.37	0.52	0.24	1.66	0.8	2.15	1.02	0
ENSG00000059377	116.85	67.85	91.46	61.05	49.71	111.87	73.86	94.72	85.11	141.1	151.47	174.02	24.58	60.62	36.47	210.32	149.37	80.97	167.34	166.11	41.02	134.3	152.63	108.98	168.6	141.47	219.31	118.81	149.5	76.24	111.76	164.14	80.47	239.23	189.46	165.07	153.79	118.3	224.15	101.94	90.39	166.43	186.55
ENSG00000169385	42.2	25.3	6.98	12.95	19.55	26.82	20.68	13.36	78.29	235.92	81.5	304.24	21.57	81.92	22.18	193.69	84.7	129.46	75.75	11.61	29.95	64.66	19.65	39.15	59.61	26.6	95.98	57.65	83.2	102.89	21.4	30.32	9.84	7.67	35.84	16.05	176.97	61.35	261.41	27.95	99.56	44.13	58.5
ENSG00000170909	37.77	29.97	46.39	48.84	45.84	36.78	74.35	24.29	26.39	31.72	80.65	263.52	25.16	59.87	27.35	148.34	63.14	40.58	148.22	90.77	39.33	231.52	103.94	155.17	141.18	57.49	87.94	71.06	36.36	27.46	39.51	179.13	38.84	193.76	139.99	208.65	31.08	60.62	225.66	132.72	119.87	113.92	91.62
ENSG00000270012	5.81	3.09	3.08	3.92	2.09	9.19	3.45	10.93	4.45	1.96	0.89	3.61	3	0.37	4.09	2.99	1.92	2.67	3.05	1.56	0	2.85	0.81	3.28	1.17	3.46	1.08	3.75	1	3.65	0.87	0.84	2.49	0.52	2.05	1.53	0.96	1.06	0.81	2.15	0.52	1.17	2.21
ENSG00000238009	0.35	0.27	0.43	0.46	0.26	0.77	0.98	0	0	1.4	0.97	1.41	0.36	0.33	0.89	1.16	2.69	0.19	0.65	0.92	1.39	1.17	0.89	0.44	1.85	1.77	2.16	1.44	0.93	1.13	1.13	0.49	1.2	2.3	1.54	1.68	1.11	1.06	0.63	1.24	0.52	0.63	3.86
ENSG00000102921	96.51	47.22	63.19	52.16	22.2	97.31	86.66	97.15	76.21	85.22	90.16	63.9	19.11	40.35	35.28	95.08	102.41	124.99	80.65	66.79	20.69	170.43	81.4	157.79	103.23	103.07	176.11	227.47	100.95	102.48	115.05	112.26	60.4	92.36	93.01	117.64	88.45	152.69	103.17	127.1	82.71	68.53	111.49
ENSG00000183486	191.91	103.93	125.39	88.86	75.69	187.73	172.33	200.36	166.36	150.91	183.58	125.51	48.12	69.98	77.52	270.19	160.54	717.72	182.75	150.33	39.3	914.84	189.81	1097.76	178.35	194.57	279.58	1431.1	304.77	175.48	308.94	288.97	130.77	267.4	254.26	345.14	139.31	129.22	234.12	1086.87	152.47	144.8	191.52
ENSG00000237914	0.35	0.21	0.17	0.14	0	3.06	0.98	2.43	4.15	0.14	0	0.1	0.13	0	0.44	0.25	0.38	0	0.16	0.4	0	0.11	0.04	0.16	0	0.45	0	0	0.07	0.24	0.09	0	0.21	0.09	0.04	0	0	0	0	0.04	0.13	0	0.55
ENSG00000177674	79.9	50.87	73.77	66.31	82.47	46.74	79.27	37.64	41.81	50.21	177.54	341.72	46.24	150.96	49.08	307.15	87.39	50.68	210.14	144.15	104.63	383.91	173.94	175.92	291.48	104.8	173.17	93.82	32.08	34.03	37.51	381.16	90.22	287.06	277.93	453.15	51.46	70.72	338.47	202.45	197.89	224.04	105.97
ENSG00000073737	23.66	12.24	8.01	6.81	4.48	14.56	24.62	4.86	10.08	34.87	24.09	49.98	5.7	10.53	7.88	84.1	6.16	18.86	9.15	7.22	4.94	24.79	29.16	73.49	10.29	9.73	11.98	97.89	17.75	20.09	79.53	58.06	10.57	12.84	63.73	11.16	22.52	32.92	47.04	87.19	14.84	3.26	19.32
ENSG00000141542	2.01	2.27	1.67	1.45	0.65	5.36	3.45	6.07	0.89	0.14	0.44	0.99	0.99	0.09	1.68	1.25	1.92	1.33	0.65	1.21	0.03	1.12	0.35	1.15	0.63	1.35	0.62	1.44	0.29	1.94	0.35	0.35	1.42	0.19	0.4	1	0.44	0.08	0.48	0.68	0.65	0.34	2.21
ENSG00000181274	200.42	193.64	214.36	135.1	81.3	187.73	329.39	149.36	175.26	175	326.67	410.28	81.72	193.18	113.24	436.94	281.81	176.43	271.34	178.07	63.87	466.27	298.06	322.84	305.14	360.31	339.24	301.41	229.99	191.44	195.8	400.94	242.3	431.77	494.22	426.62	175.93	315.07	282.63	396.8	200.23	218.73	253.88
ENSG00000228495	0.48	1.17	0.13	0.18	0	1.53	0	6.07	0	0	0	0.16	0	0.05	0.25	0.04	0	0	0.11	0.12	0	0.06	0	0.11	0	0.04	0	0	0	0.24	0	0	0.13	0	0	0.21	0.07	0	0	0.12	0	0	0
ENSG00000113368	57.9	49.9	27.2	16.87	8.91	66.66	91.09	44.93	38.55	88.44	55.31	64.95	21.3	17.69	34.1	103.1	45.81	79.45	41.82	25.31	13.7	170.59	46.92	86.32	40.88	103.75	76.81	115.29	87.55	88.71	83.6	61.62	34.58	25.07	31.1	45.48	75.82	153.18	122.7	70.84	82.77	28.2	56.85
ENSG00000211745	3.74	2.06	0.9	3.35	0.35	4.6	4.43	13.36	1.48	0.21	0.32	0	0.67	0	0.44	0.62	0	1.24	2.5	1.91	0.07	0.39	0.12	1.75	0.24	0.94	0.23	2.08	0.93	1.13	0	0.2	0.52	0.14	0.16	1.42	0.07	0	0	0.52	0.85	0.54	0
ENSG00000103005	90.07	38.7	55.09	39.88	22.29	75.86	80.26	71.64	53.38	57.42	70.14	66.68	21.21	39.13	34.79	159.02	95.48	64.3	70.14	61.94	23.81	204.94	82.02	109.14	80.98	78.53	106.64	103.88	49.19	54.52	94.26	142.28	57.27	62.03	130.71	151.44	58.03	105.51	102.66	101.3	84.99	85.19	91.62
ENSG00000168404	63.3	40.56	35.04	23.82	23.59	88.12	41.36	54.64	44.19	76.82	57.08	77.62	19.29	25.32	26.36	111	60.44	68.4	46.39	39.06	14.73	116.37	53.09	103.68	60.54	48.77	92.27	129.82	69.01	57.85	127.87	61.18	31.23	43.17	72.94	46.22	59.8	74.47	65.55	113.86	66.25	34.68	60.16
ENSG00000011422	66.21	36.36	31.57	37.97	28.59	44.44	87.64	46.14	49.82	57.63	75.82	94.63	22.25	36.65	24.15	134.45	53.13	52.3	82.33	67.42	16.62	165.35	115.23	95.6	138.99	60.61	145.04	97.57	50.4	51.04	51.72	126.41	53.19	128.25	100.76	178.39	49.17	41.63	82.02	165.13	55.31	110.41	61.81
ENSG00000160200	2.84	0.55	3.34	1.27	0.26	0	0	0	0.3	0.91	6.41	4.13	0.36	7.4	0.39	7.28	1.92	0.29	0.76	2.37	5.8	4.91	5.62	0.98	5.95	10.82	5.41	0.32	1.85	1.94	1.47	2.82	0.3	23.47	9.44	2.58	0.74	9.7	11.07	0.36	8.59	2.63	6.62
ENSG00000079277	73.33	43.17	66.66	33.32	21.33	44.44	58.1	34	44.19	67.58	93.54	109.02	22.02	31.08	36.61	216.47	68.53	54.59	50.04	43.62	33.03	167.58	56.48	82.55	65.42	94.16	63.75	82.24	42.85	49.99	116.61	137.59	51.12	91.42	159.2	66.38	61.65	271.32	163.42	76.51	56.68	39.06	114.25
ENSG00000261211	0.21	0.27	0.09	0.11	0	0	0.98	0	0	0.91	1.45	1.2	0.13	0	0.44	2.58	0.38	0.29	0.27	0	0.66	1.62	0.27	0.93	0.78	0.56	1.47	1.84	0.29	0.16	1.82	0.4	0.26	0.61	1.03	0.21	0.66	1.06	0.22	1	0.46	0.39	1.1
ENSG00000178814	4.36	1.17	2.66	3.21	3	2.3	5.91	2.43	2.97	1.12	18.45	17.74	2.47	7.72	4.04	17.21	2.69	3.05	7.73	10.11	12.24	25.97	12.52	5.84	8.68	6.24	4.33	1.6	0.43	1.13	3.03	16.52	6.57	16.18	16.44	27.9	1.4	11.33	27.29	4.62	17.7	12.66	6.07
ENSG00000256039	5.67	2.89	4.58	3.56	0.52	15.32	13.79	18.21	2.08	1.82	0.24	1.05	2.87	0.09	4.63	1.87	0.38	0.76	3.7	1.68	0.03	2.35	0.89	2.89	0.54	5.26	0.77	4.55	3.85	2.92	0.43	0.74	0.9	0	0.24	1.32	1.03	0.33	0.63	1.87	1.24	0.34	1.1
ENSG00000131759	111.1	52.65	88.42	89.71	50.97	73.56	127.03	92.29	91.93	69.33	152.8	97.66	29.02	100.59	40.26	190.95	139.36	107.08	192.82	166.63	60.36	289.09	182.22	211.24	256.56	143.13	284.22	169.11	91.61	63.84	82.65	296.39	117.84	327.18	231.19	359.14	73.39	131.34	256.63	238.13	143.94	173.2	144.05
ENSG00000230257	3.32	3.57	1.93	1.2	0.3	0.77	11.32	0	1.78	8.33	6.93	8.32	1.7	5.94	1.43	8.52	2.69	2.29	2.99	2.95	1.89	9.88	4.39	3.11	10.24	10.22	11.9	3.51	2.71	3.48	3.03	9.89	4.17	12.37	5.93	3	9.3	18.33	11.44	5.02	7.22	2.09	3.31
ENSG00000152217	4.29	7.01	4.33	3.92	11.25	16.86	9.35	14.57	4.45	2.03	1.73	4.97	2.24	1.03	2.56	1.95	8.47	6.67	2.83	3.7	0.73	5.81	1.81	5.46	1.27	4.77	1.31	8.78	2.99	10.21	2.08	1.68	3.65	0.99	0.95	3.42	2.73	0.49	1.66	5.7	3.12	1.66	1.66
ENSG00000124785	0.28	0.69	0.34	0.07	0.13	0.77	2.95	0	0.3	3.78	1.49	1.41	0.54	1.45	0.74	6.49	1.54	1.24	1.09	0.58	0.33	1.06	2.81	3	0.68	0.64	1.85	4.79	0.36	0.89	4.76	0.05	0.43	0	3.87	2.05	1.4	5.54	2.28	4.66	6.18	0.24	2.21
ENSG00000101336	384.85	235.43	336.15	255.94	163.68	272.01	358.44	224.65	292.1	319.04	380.41	469.05	91.58	345.74	119.7	734.4	459.28	331.42	652.14	569.61	286.11	971.97	680.07	458.3	825.08	443.09	910.76	402.01	390.61	241.26	305.22	755.78	313.45	747.71	528.6	891.25	249.1	613.44	1106.95	418.37	525.41	720.3	368.13
ENSG00000161921	49.19	25.91	27.42	25.97	18.81	22.22	29.05	26.72	27.88	50.63	252.51	18.21	11.17	37.49	16.61	60.37	53.13	28.48	45.25	31.43	19	57.18	83.67	52.69	108.01	61.4	118.93	51.58	28.87	41.16	58.74	93.17	40	44.72	55.04	39.32	53.82	47.91	61.09	79.5	57.72	47.93	49.12
ENSG00000247828	2.01	3.44	1.97	1.62	0.43	6.9	5.42	10.93	1.78	0.63	0.36	1.26	1.75	0.09	2.22	1.29	0	1.91	1.63	1.21	0.1	1.17	0.19	2.62	0.24	1.65	0.39	1.92	0.78	1.46	0.17	0.25	1.63	0.09	0.36	0.63	0.96	0.33	0.59	1.44	0.98	0.34	0
ENSG00000241839	178	86.2	176.58	129.98	88.12	140.22	158.05	161.5	158.65	106.86	230.11	260.28	46.73	155.27	72.54	395.12	224.06	132.23	295.3	224.69	74.62	425.84	314.97	399.22	355.39	285.88	345.34	309.95	124.83	111.64	148.15	372.55	213.26	424.81	359.84	562.37	126.62	142.1	283.99	393.45	213.44	285.95	240.08
ENSG00000064601	113.11	63.03	86.02	90.17	66.26	62.06	162.97	76.5	92.23	153.5	79.93	105.25	32.07	97.74	37.65	255.35	189.03	159.76	236.33	210.25	42.55	306.29	163.15	189.13	204.36	113.44	250.83	184.12	92.32	126.47	72.17	283.18	67.06	175.98	209.02	507.37	138.5	82.13	259.86	246.14	167.76	262.57	246.71
ENSG00000167553	28.29	14.71	15.76	17.96	8.82	14.56	21.66	23.07	23.13	16.46	18.37	44.75	11.3	10.34	18.09	28.06	43.5	24.1	31.42	28.6	3.35	33.45	13.64	36.03	23.56	28.78	38.87	40.88	25.81	54.85	8.06	21.96	15.98	14.81	22.48	45.37	26.36	14.18	33.55	32.61	21.73	30.54	57.4
ENSG00000273133	0.62	0.07	0.04	0.04	0.3	0	0.98	0	0.3	0.42	0.28	0.58	0.13	0.61	0.25	1	1.15	1.52	0.38	0.58	0.7	2.68	0.73	1.8	1.41	0.23	1.93	3.35	1.21	0.41	0.52	0.79	0.52	1.03	1.34	1.95	0.52	1.47	1.03	1.67	0.2	0.68	0.55
ENSG00000035862	136.08	68.26	100.71	81.45	44.02	121.06	145.25	87.43	102.9	107.77	165.17	196.06	24.58	85.66	36.86	233.31	182.1	95.17	153.12	147.33	64.97	277.03	172.9	185.25	150.01	161.01	175.95	181.56	133.96	73.97	104.66	287.14	83	269.8	242.88	273.61	127.95	147.8	259.35	255.07	95.01	139.64	294.17
ENSG00000169228	71.6	68.74	68.2	40.97	58.22	75.86	58.1	58.29	44.48	58.96	100.79	167.12	68.89	84.26	68.45	218.68	77.38	73.92	141.91	96.14	57.37	254.86	124.2	213.86	168.84	103.97	138.55	160.48	45.27	38	36.82	180.46	74.11	165.73	127.9	228.71	35.81	53.2	243.83	205.16	106.59	105.64	40.29
ENSG00000112062	142.72	85.79	72.65	40.27	21.2	137.15	168.88	146.93	94.6	157.21	227.61	236.36	28.88	67.87	52.93	418.07	181.71	96.79	75.42	57.66	39.5	270.27	115.61	130.54	132.55	181.68	185.92	176.45	117.7	112.85	233.83	203.91	84.85	104.26	237.71	116.96	133.48	375.04	320.66	165.01	139.32	57.13	231.81
ENSG00000134321	18.4	7.63	3.64	4.45	15.95	26.05	38.9	19.43	11.57	45.52	15.79	4.13	13.59	6.27	19.76	177.94	3.85	293.7	8.49	15.95	2.49	607.21	13.68	1078.04	2.05	10	2.47	1635.18	81.63	27.79	160.1	55.39	11.26	3.06	107.43	34.16	31.67	4.73	14.05	1225.25	59.93	5.89	14.9
ENSG00000004660	14.53	7.91	14.61	9.6	8.17	3.06	9.35	19.43	10.08	15.06	54.26	40.72	7.13	11.61	12.42	40.78	17.32	6.48	24.89	20.51	4.74	16.31	16.76	13.59	29.47	37.16	28.82	11.82	11.26	10.61	17.59	48.42	17.79	71.48	50.77	37.85	17.05	11.16	27.95	22.8	12.69	20.31	30.36
ENSG00000144668	0.83	0.62	0.17	0.32	0.56	0	0.49	0	0	1.96	4.63	23.19	0.9	0.66	0.74	1.33	5	0.86	0.54	0.81	0.3	0.67	0.42	1.09	0.44	1.2	0.77	2.4	1.21	3.4	1.04	0.99	0.52	0.47	0.71	0.42	7.83	0.33	2.21	0.48	3.45	0.97	11.04
ENSG00000177191	15.22	7.91	23.86	23.05	19.64	5.36	14.77	4.86	5.04	9.87	35.73	88.66	7.71	35.01	8.97	85.48	34.65	11.15	83.37	60.95	16.38	86.94	71.19	44.55	83.37	32.2	46.21	16.21	6.63	9.15	7.28	117.36	27.84	102.52	110.99	137.59	7.6	13.93	43.51	54.46	30.06	67.99	51.88
ENSG00000072952	55.55	20.48	40.31	17.26	9.39	28.35	41.85	32.79	37.36	35.99	82.91	60.24	8.34	29.96	14.64	56.08	51.97	30.87	20.64	29.87	25.2	100.18	50.58	37.13	56.3	87.74	76.42	43.83	55.04	34.35	45.4	90.55	46.1	134.55	103.4	56.16	47.32	163.12	74.34	64.07	48.15	34.87	56.85
ENSG00000257511	2.56	1.24	0.47	0.49	0.04	4.6	1.48	3.64	1.78	0.21	0.12	0.21	0.27	0.09	1.13	1.04	0.77	0.38	0.16	0.35	0	0.5	0.15	0.44	0.1	0.83	0.31	1.04	0.29	0.81	0.09	0.05	0.34	0	0.4	0.16	0.44	0.24	0.07	0.52	0.2	0	0
ENSG00000099985	3.53	3.44	1.41	1.06	1.48	0.77	2.46	1.21	0.89	1.75	8.3	7.48	2.15	3.56	3.65	12.8	2.31	1.52	1.91	2.08	1.26	11.17	3.58	6.39	4.15	5.67	3.25	5.19	0.64	1.38	2.34	3.96	4.68	5.64	7.31	4.32	1.77	4.4	12.32	6.5	5.4	3.26	1.66
ENSG00000075426	121.41	46.95	78.78	44.04	22.51	95.01	80.75	98.36	70.87	54.48	123.8	92.43	16.24	46.34	32.77	198.72	147.83	46.58	71.33	79.96	36.08	226.21	111.84	166.58	112.11	164.24	132.37	154.97	62.17	75.67	94.26	120.82	90.09	131.21	113.95	135.17	72.5	132.07	153.56	208.63	78.54	83.29	183.79
ENSG00000143545	4.22	3.92	2.7	2.12	3.04	0.77	10.34	2.43	1.78	20.17	8.38	65.11	3.32	5.48	3.25	19.91	6.16	9.24	11.65	3.64	4.21	5.03	1.43	6.17	6.78	6.09	9.12	6.15	15.68	8.75	1.56	6.78	3.82	3.1	5.61	7.05	12.7	19.55	21.33	4.39	15.55	8.57	2.21
ENSG00000224858	0.28	0.21	0.04	0	0.09	3.06	4.43	0	1.19	0	0.08	0.16	0.09	0.05	0.25	0.08	0.38	0	0.16	0.17	0.03	0	0	0.11	0.1	0.23	0	0	0	0	0	0.05	0.09	0.05	0.04	0.21	0.22	0	0	0.04	0	0	0
ENSG00000126262	196.54	131.15	149.46	136.9	109.28	104.97	217.13	123.86	133.45	190.54	147.4	109.49	104.36	151.66	105.95	509.11	143.6	283.98	265.52	244.39	84.57	1265.19	462.48	729.16	361.69	154.14	317.44	581.74	190.49	78.83	194.41	458.95	181.64	290.35	386.67	708.07	97.97	111.3	293.78	563.77	387.97	228.33	137.43
ENSG00000105339	172.81	103.45	167.46	87.35	74.56	196.92	164.45	224.65	201.95	186.13	308.91	395.26	46.28	77	96.64	485.79	255.63	151.56	222.06	158.65	53.89	338.95	219.09	203.22	236.41	293.5	340.78	225.8	170.32	141.21	362.05	312.46	148.04	283.35	393.98	286.19	179.99	356.71	294.73	217.16	148.89	157.51	444.85
ENSG00000143382	22.21	13.68	20.73	14.58	17.51	20.69	18.71	32.79	17.79	19.19	46.21	21.83	6.59	12.08	12.37	55	31.57	29.34	32.45	24.27	11.34	76.11	42.61	102.54	38.39	33.1	43.66	82.72	17.82	12.64	38.03	28.73	19.98	49.24	65.91	69.22	22.96	22.57	45.32	75.71	25.18	33.31	46.91
ENSG00000115129	4.64	1.86	2.66	1.94	3.56	5.36	1.97	2.43	3.56	7.56	3.26	26.43	1.66	3.7	2.76	25.9	2.31	3.52	7.41	3.35	3.58	6.03	3.27	5.95	7.61	8.3	6.65	7.19	7.06	3.4	2.25	7.27	3.61	10.44	10.04	8.58	6.5	6.68	22.4	6.86	12.1	5.36	6.62
ENSG00000188404	2063.37	783.56	771.22	744.48	346.09	1684.93	1884.78	1587.12	1257.06	2066.97	1455.31	1320.6	328.3	992.74	541.18	2688.91	1992.67	2134.86	1057	941.58	341.49	2942.87	1350.04	2089.81	1469.28	1279.08	2944.39	3420.63	1963.38	1738.92	2988.51	2281.1	921.82	1492.73	2647.26	1553.21	2179.28	3903.31	3100.71	3915.76	1340.73	1091.28	1737.44
ENSG00000160710	421.72	199.62	269.11	221.03	122.92	447.48	344.17	489.37	421.98	376.46	228.98	334.86	90.86	168	196.72	802.42	456.97	565.29	344.69	275.19	66.33	1104.03	457.75	1102.12	316.46	465	520.91	1393.1	417.34	420.31	521.29	473.84	293.04	412.91	520.42	620.69	352.98	258.85	416.96	1226.29	339.3	266.32	444.85
ENSG00000132155	193.84	150.81	149.85	95.11	56.49	184.66	187.1	167.58	151.53	136.27	235.71	241.8	70.23	92.26	110.14	368.55	214.05	120.51	178.23	159.23	46.07	239.5	180.1	221.18	244.55	296.66	313.97	241.44	152.85	157.09	155.34	235.95	166.22	218.54	272.36	226.71	135.25	175.5	242.36	229.8	122.47	120.74	218.01
ENSG00000148926	54.79	17.94	16.92	16.55	6.73	12.26	79.76	20.64	20.17	39.78	47.62	9.26	9.73	23.12	12.07	142.81	31.95	45.92	30.33	24.09	15.79	200.41	65.53	95.27	79.76	20.14	87.47	88.63	26.81	20.9	44.96	101.98	31.45	53	52.24	104.69	37.36	64.61	97.69	72.68	77.63	34.82	22.08
ENSG00000124126	316.09	141.47	344.89	219.16	84.95	214.54	212.7	284.15	266.3	210.99	563.47	493.65	71.36	144.97	141.33	696.19	354.57	182.72	284.85	304.13	75.91	565.67	359.32	555.21	338.42	607.75	382.28	458.86	146.58	212.91	311.8	664.88	364.14	562.09	899.07	512.95	266.74	281.01	606.02	660.97	197.04	283.41	747.3
ENSG00000128011	9.13	6.94	23.39	21.32	11.12	3.06	18.71	14.57	10.68	7.35	42.62	42.08	7.44	28.04	8.43	46.81	21.56	18.48	55.6	43.1	13.07	83.54	26.31	47.94	73.96	31.04	47.14	11.1	6.7	6.81	14.81	58.61	24.7	97.21	63.3	127.22	6.72	18.33	73.05	59.36	19.59	62.05	34.22
ENSG00000115687	38.05	25.71	25.49	37.97	8.56	44.44	31.51	53.43	26.99	2.52	3.14	8.27	18.61	1.54	27.4	8.73	10.01	17.62	16.45	16.29	0.7	8.99	3.85	17.09	3.66	26.79	5.56	18.2	6.77	20.17	0.52	3.46	23.16	2.45	6.08	20.05	2.66	1.22	3.05	15.23	3.9	5.84	9.93
ENSG00000101307	158.84	39.39	110.18	47.64	51.1	76.62	93.06	156.65	114.17	129.41	230.55	151.36	16.01	62.16	25.38	286.03	180.94	164.62	153.29	94.12	58.27	305.73	302.15	106.63	144.01	126.18	220.62	130.54	175.59	179.04	310.5	249.7	82.31	187.97	210.44	175.7	130.75	313.85	204.36	134.91	115.96	189.9	371.99
ENSG00000123610	20.75	4.54	2.96	2.05	2	14.56	31.51	6.07	11.86	64.7	40.93	28	8.61	8.33	14.19	147.92	13.47	19.62	6.7	1.5	3.55	43.78	11.33	58.58	9.46	11.95	12.52	69.94	21.6	13.45	66.71	19.88	11.51	3.9	8.06	2.68	29.09	57.36	45.46	42.86	62.67	2.53	16.56
ENSG00000011426	0.55	0.14	0.56	0.14	0.17	0	1.48	1.21	0.3	1.47	5.68	14.39	0.72	0.37	2.81	1.54	1.15	1.62	0.98	0.35	0.23	0.56	0.58	1.09	1.27	3.08	0.62	1.76	0.57	12.96	1.13	0.3	0.26	0.28	0.24	0.37	5.98	1.63	1.36	0.6	2.93	0.44	0.55
ENSG00000127334	57.9	33.96	26.9	18	6.78	93.48	45.3	74.07	60.5	7.63	7.29	5.44	18.66	1.08	37.06	19.29	15.78	15.15	10.84	11.5	0.23	10.72	5.2	26.59	2.59	32.99	3.48	42.4	10.19	50.8	5.89	1.78	23.03	1.22	3.91	5.68	8.12	1.47	2.46	16.31	5.47	4.09	13.8
ENSG00000168394	237.43	137	171.61	160.01	122.66	169.34	258	213.72	202.24	247.19	308.75	152.93	103.96	171.89	150.5	1081.87	174.78	287.03	251.14	225.44	52	1178.63	475.85	1018.81	320.76	233.23	330.04	817.27	104.73	147.77	274.38	756.87	233.84	313.07	590.87	730.44	169.14	82.94	360.65	1100.15	342.49	322.77	211.38
ENSG00000172889	1.18	0.62	2.18	1.55	1.56	0	0.98	0	0	2.31	2.46	2.46	1.52	3.37	1.43	6.11	5	1.05	6.26	3.24	1.53	7.15	2.62	3.22	4.15	1.95	2.63	0.72	0.36	0.81	0.61	4.5	2.36	5.17	11.1	21.74	1.03	0.81	16.85	10.05	9.05	5.55	8.83
ENSG00000206530	7.54	6.53	2.87	3.32	0.78	16.86	4.43	13.36	6.82	1.61	1.05	2.51	2.2	0.33	4.53	1.7	1.92	4.19	2.67	1.5	0.27	2.07	0.35	3.93	0.88	5.26	1.47	6.95	1.92	6.16	1.56	0.84	3.14	0.42	0.91	1.11	1.48	0.41	0.85	3.83	1.24	0.44	1.1
ENSG00000180884	10.72	6.32	8.4	5.61	2.13	9.19	5.42	9.71	7.41	1.75	0.81	1.36	2.42	0.61	4.73	2.74	0.77	3.33	3.43	5.2	0.17	4.08	1.46	7.37	1.17	5.64	2.01	8.06	3.56	7.53	0.61	1.14	3.78	0.56	1.94	5.63	2.21	0.98	1.91	6.14	1.3	1.22	1.66
ENSG00000110876	527.71	278.05	425.09	383.8	262.97	373.15	500.25	412.87	475.96	371.91	812.6	503.49	166.79	486.07	221.16	723.63	594.8	459.65	794.97	745.83	350.45	1239.17	1020.55	778.25	1171.65	590.84	1287.55	671.8	314.75	366.19	520.16	1498.86	472.96	1537.27	1031.51	1536.68	382.06	689.95	1504.64	809.75	686.34	794.14	760.54
ENSG00000049089	11.28	3.64	8.87	5.19	5.78	3.83	5.42	12.14	4.45	3.92	17.48	80.55	4.89	4.17	7.59	44.23	10.78	6.19	21.62	9.36	8.36	31.44	4.85	11.74	21.86	69.82	20.17	9.02	2.28	2.92	11.96	131.55	7.39	80.56	25.13	16.74	2.51	10.92	18.46	16.94	12.95	6.87	29.8
ENSG00000099204	110.48	54.37	70.26	70.02	13.77	171.63	90.6	179.72	88.37	11.97	5	7.12	29.69	3.93	66.53	26.73	39.27	66.68	60.61	46.28	0.96	38.47	9.82	40.78	11.17	68.35	17.08	69.54	25.45	103.05	8.92	7.57	38.54	6.07	13.28	39.74	11.89	6.03	6.47	43.26	13.15	12.32	32.01
ENSG00000163191	724.8	434.36	359.93	355.88	254.41	434.45	1304.77	426.23	500.87	557.13	629.98	803.65	158.27	1006.74	145.22	802.46	1000.18	696	1154.47	796.5	579.18	1530.66	832.51	782.07	1804.96	526.21	2260.44	921.87	819.79	418.12	617.89	1747.13	545.91	1756.14	1301.5	1539.31	610.56	1531.6	2179.47	1122.16	894.38	1244.75	938.26
ENSG00000272501	15.84	14.64	16.45	8.58	8.34	17.62	9.85	15.79	10.38	16.67	36.86	69.77	12.69	6.55	19.96	47.39	16.94	12.67	21.29	15.54	5.41	30.04	19.57	22.28	26.39	27.88	23.8	15.09	5.56	13.53	42.11	31.06	17.61	45.15	41.61	21.37	11.3	21.1	37.19	31.46	13.93	12.03	16.01
ENSG00000196352	131.58	116.44	68.58	43.16	18.6	123.36	147.22	99.57	57.23	274.43	241.11	134.98	44.85	38.52	61.55	254.47	155.15	126.13	86.53	66.15	40.06	196.9	74.08	114.49	91.96	174.8	146.9	173.58	238.33	131.41	273.6	183.98	55.85	104.59	97.08	65.32	310.08	645.13	382.31	176.81	162.69	40.47	151.23
ENSG00000148180	76.38	50.73	100.54	110.71	54.97	88.88	81.24	68	123.96	82.42	129.2	529.87	21.66	103.96	29.03	153.12	169.39	106.41	244.06	153.28	96.41	286.69	281.8	125.03	285.73	115.58	302.68	101.32	57.46	88.55	91.4	354.65	94.47	375.19	269.67	420.88	92.21	85.47	297.71	148.75	243.38	289.02	244.5
ENSG00000185834	4.08	3.3	0.6	0.46	0.56	3.83	4.43	1.21	0.89	0.91	0.08	0.68	0.22	0	0.34	0.25	0	0.57	0.44	0.4	0.07	0.17	0.08	0.76	0.15	1.32	1.16	2.16	1.5	0.73	0.17	0.15	0.34	0.05	0	0.32	0.44	0.41	0.18	0.32	0.65	0.05	0
ENSG00000261584	2.14	4.26	1.5	1.09	0.09	6.13	2.95	4.86	0.59	0.21	0.08	0.68	0.49	0.05	0.74	0.29	0	1.81	1.31	0.98	0.03	1.01	0.08	1.15	0.34	1.28	0.15	1.04	1	0.89	0.17	0.3	1.33	0.05	0.28	0.47	0.22	0	0.04	0.52	0.26	0.19	0
ENSG00000166825	146.39	76.37	154.82	136.01	82.99	81.22	166.91	154.22	174.67	139.84	122.59	277.97	30.32	179.28	51.94	221.17	395.38	153.47	409.6	442.16	131.53	469.85	443.45	127.38	519.06	255.85	647.41	124.16	158.62	142.34	124.5	427.45	145.85	436.05	350.24	802.03	94.72	229.68	347.92	246.82	287.24	332.27	368.68
ENSG00000185885	580.28	488.26	208.54	203.81	281.21	354.76	665.19	326.65	275.49	484.51	650.65	196.22	253.8	531.29	266.1	1198.99	334.16	1091.53	484.09	428.99	271.75	1663.56	503.32	2105.04	740.4	325.93	887.42	2376.2	380.7	214.45	669.87	1291.44	320.36	519.71	1004.37	910.04	476.27	729.87	1387.12	2061.6	811.35	375.71	218.56
ENSG00000100218	0	0.07	0.73	0.35	0.13	0	0	0	0.59	0.7	0.68	0.99	0.58	0.75	0.79	1	1.15	0	0.65	0.35	0.86	1.06	0.89	0.11	3.22	1.01	2.01	0.16	1.21	0.41	0.26	1.73	0.99	4.66	2.41	1.58	0.44	1.39	2.98	0.32	1.04	1.12	9.38
ENSG00000274012	63.37	132.12	136.57	165.48	229.25	164.74	241.26	380.08	284.68	174.93	1009.23	1241.25	199.71	140.71	163.8	502.71	265.25	184.72	267.48	285.53	173.78	1444.16	1406.41	366.14	411.01	436.29	246.04	366.56	152.71	170.7	294.22	360.68	509.52	768.12	1420.36	344.51	508.38	118.55	899.24	276.84	670.01	641.59	880.31
ENSG00000160781	2.01	4.4	2.4	1.55	2.78	1.53	2.46	2.43	1.78	3.36	2.14	19.42	3.05	4.54	5.42	27.73	10.39	2.1	3.81	5.49	5.44	11.78	6.36	5.57	15.51	3.34	8.89	2.32	1.43	0.41	1.04	17.21	3.27	14.11	5.18	8.69	2.95	3.34	32.74	7.3	7.16	3.17	8.83
ENSG00000172432	44.34	26.6	33.67	31.52	17.47	52.87	41.85	49.79	37.66	29.76	31.7	62.28	18.16	17.18	31.19	88.55	48.12	68.02	43.29	35.94	5.51	133.29	34.79	133.38	26.39	55.16	39.26	133.34	34.15	51.85	34.48	47.13	35.96	26.38	72.07	88.69	30.86	44.65	45.43	135.43	33.9	38.77	54.09
ENSG00000204196	3.8	2.34	0.64	0.71	0.83	5.36	0	0	4.45	0.84	0.4	0.68	0.76	0.28	0.69	0.83	0.38	1.05	0.87	0.69	0.07	0.45	0.19	0.55	0.44	0.53	1.93	1.44	0.78	0.81	0.17	0.3	0.39	0.14	0.2	0.32	0.81	0.49	0.4	0.4	0.65	0.29	0
ENSG00000231074	28.36	20.42	18.55	12.35	5.21	32.18	30.03	46.14	30.84	8.82	6.37	11.62	8.48	1.97	14.78	16.67	11.93	15.62	12.96	13.75	1.29	15.69	4.74	25.55	4.49	19.24	6.26	35.53	11.98	25.44	4.85	5.19	14.01	2.26	5.81	9.69	9.45	4.32	3.24	19.06	8	4.09	10.49
ENSG00000113749	39.64	16.63	28.1	13.16	18.03	24.52	27.08	41.29	20.46	20.94	50.88	56.26	7.13	20.78	8.77	91.42	54.28	29.63	24.78	32.76	46.36	101.97	40.57	36.2	76.93	46.33	90.41	38.32	25.09	22.12	55.27	59.45	22.25	78.58	82.86	47.64	31.97	109.5	171.7	31.89	43.73	36.77	135.77
ENSG00000224067	0.35	0.07	0	0.04	0.04	0	0	0	0.3	0.35	0.08	0.1	0.18	1.12	0.3	0.33	1.15	0	0.11	0.46	1.16	1.73	0.92	0.22	1.32	0.08	0.93	0.08	0.07	0.24	0.17	0.79	0.13	1.03	0.71	1.05	0.22	0.65	2.13	0.32	0.33	0.49	1.1
ENSG00000198105	6.57	7.7	3.9	3.35	0.83	16.86	7.88	8.5	5.34	1.12	0.89	2.15	3.14	0.28	4.83	3.16	1.15	3.33	2.78	2.6	0.1	2.23	0.69	3.55	0.49	4.43	1.31	5.43	2.21	8.1	1.39	0.54	2.79	0.42	0.43	1.11	1.62	0.24	0.81	2.15	0.78	0.49	2.21
ENSG00000116017	41.51	26.6	43.01	32.47	25.16	35.25	46.77	29.14	35.88	25.63	46.25	141.89	14.44	34.78	21.29	113.04	65.83	34.39	73.84	73.2	28.65	108.16	61.6	76.66	102.35	77.56	81.91	48.94	39.71	29.17	24.95	82.15	49.45	166.34	78.79	120.43	24.95	52.63	124.65	70.69	68	59.76	78.92
ENSG00000257335	108.34	61.25	59.25	23.75	16.08	196.15	154.11	157.86	148.57	252.24	425.45	363.02	19.29	65.16	35.83	319.08	345.33	60.97	61.42	61.99	29.62	174	86.83	83.1	159.91	257.17	248.44	104.19	148.36	84.74	398.53	193.37	108.09	252.36	313.1	112.59	250.72	547.36	486.51	177.69	130.73	57.67	588.35
ENSG00000254893	1.66	3.3	1.2	0.35	0.13	15.32	18.22	2.43	13.94	0.28	1.33	0.94	0.85	0	1.58	2.24	3.46	0.19	0.49	0.17	0.07	1.06	0.62	2.62	0	2.25	0.77	1.68	0.93	1.54	0.78	0.2	0.43	0	0.24	0.26	0.59	1.22	0.51	0.92	0.59	0.29	6.62
ENSG00000270127	19.02	6.81	4.76	7.83	1.48	13.79	6.89	24.29	2.67	1.19	1.81	1.1	2.65	0.23	4.73	3.95	2.69	6	3.21	1.85	0.33	5.08	0.27	5.68	0.2	7.1	0.54	9.42	1.78	5.67	2.6	1.53	3.82	0.94	1.78	2.16	0.74	0.49	2.54	4.78	3.77	0.58	0.55
ENSG00000167995	45.87	28.25	33.84	22.45	18.34	52.87	44.81	44.93	33.51	61.34	59.86	86.41	14.89	20.18	18.23	120.19	46.2	38.01	44.6	35.24	13.1	63.21	60.48	39.42	48.64	62.64	60.58	44.55	59.89	41.24	97.12	73.99	34.28	68	100.52	57.69	65.04	84.98	41.09	54.18	44.58	32.49	82.24
ENSG00000130595	0.62	1.37	1.76	2.15	0.65	0	1.97	1.21	1.19	1.33	0.2	1.52	0.67	2.62	1.77	10.14	1.15	5.91	7.08	4.39	1.09	13.74	2.23	5.51	9.27	3.64	7.73	3.67	1.14	0.32	2.86	5.59	1.5	4.84	5.29	29.63	1.03	0.41	2.72	4.31	5.66	2.68	11.59
ENSG00000243646	129.92	84.69	65.41	42.81	35.76	95.01	105.86	89.86	69.39	132.21	129.6	120.69	39.42	44.94	46.32	179.47	93.94	88.4	69.59	54.19	29.02	197.79	101.13	114.38	131.77	124.6	180.28	169.99	125.83	91.87	107.69	131.4	77.63	104.22	142.92	113.96	112.44	179.66	184.24	127.74	71.71	61.51	91.62
ENSG00000156804	13.7	13.61	10.02	9.39	2.65	26.82	13.29	9.71	15.72	3.08	2.22	2.93	4.66	0.75	7.74	7.69	3.08	6.67	5.01	6.76	0.5	6.53	2.12	8.3	1.41	7.44	2.32	15.33	8.13	11.18	1.73	1.58	10.05	0.85	3.48	5.84	5.17	0.49	1.54	8.69	3.9	2.82	2.76
ENSG00000132109	70.01	41.93	48.54	49.9	29.98	87.35	111.28	60.72	82.14	99.23	59.02	68.56	23.55	74.94	34	151.74	50.05	119.75	100.14	70.2	26.33	217.89	117.34	163.41	118.98	73.42	155.48	177.17	93.82	73.72	101.19	164.79	55.98	125.05	138.81	179.86	76.86	45.14	102.29	194.83	99.11	97.02	49.12
ENSG00000086730	186.99	142.08	153.79	89.22	66.22	151.71	177.74	140.86	96.97	140.26	221.77	314.6	67.54	165.15	81.01	440.43	142.06	119.84	233.12	167.9	64.84	326.95	203.14	212.93	316.51	265.85	331.35	211.82	137.09	98.19	105.44	291.15	135.93	285.23	353.24	340.88	112	126.21	379.7	265.24	124.75	180.16	202.55
ENSG00000101150	141.68	85.17	100.41	72	55.66	113.4	129.49	86.22	78.58	86.27	149.58	170.26	44	87.35	67.22	229.94	118.96	102.22	148.06	99.84	34.79	234.25	120.66	174.44	178.55	176.98	201.84	164.32	117.85	102.65	87.07	163.55	108.99	149.83	175.63	163.91	89.41	141.85	212.01	191.76	95.2	91.13	110.38
ENSG00000083444	38.33	23.44	29.17	19.02	21.81	30.65	54.65	35.22	19.28	32.21	42.74	69.19	7.85	28.18	13.7	73.25	40.81	32.48	72.15	75.86	23.94	93.76	76.24	77.15	112.5	52.91	118.77	59.72	26.38	24.14	12.91	81.4	28.23	96.08	106.37	220.44	31.52	26.24	79.45	92.61	30.78	67.6	83.34
ENSG00000102034	96.23	36.36	66.66	62.4	28.2	72.79	77.3	68	82.74	68.07	79.81	101.17	19.91	32.72	38.34	148.67	96.25	89.26	79.61	73.61	12.87	190.64	87.33	176.3	87.03	109.16	131.68	173.1	69.22	89.44	64.02	97.82	73.68	99.32	110.56	173.02	72.06	59.15	69.55	208.83	61.1	91.08	85
ENSG00000151952	0.07	0.07	0.26	0.11	0.13	0	0	0	0	0.21	0.36	0.42	0.13	0.37	0.34	0.79	0.77	0.57	0.54	0.35	0.36	0.78	0	0.27	0.54	1.43	0.77	0.32	0.5	0.24	0.69	1.58	0.17	0.75	0.59	0.68	0.37	0.57	1.14	0.4	0.59	0.39	2.21
ENSG00000178752	1.11	0.07	0.3	0.28	0.48	0	0	0	0	30.74	1.37	0.26	1.84	1.22	4.19	0.04	0.77	3.62	0.05	0.06	2.29	0.28	0.27	0.49	0	0.3	0.08	0.4	0.29	0.73	18.89	1.34	0.09	0.19	1.22	0.37	36.69	18.25	1.18	0.32	2.15	0.15	3.31
ENSG00000243273	0.42	0.14	0	0	0.04	0	0	0	0.3	0.77	0.32	0.26	0.04	0.94	0	0.67	0.77	0	0.11	0.12	0.83	0.67	0.15	0.05	1.76	0.11	0.93	0.08	0.07	0.16	1.47	1.98	0.17	0.66	1.94	0.05	0.37	12.87	6.07	0	1.76	0.15	1.1
ENSG00000134815	49.33	26.95	65.59	43.97	34.5	40.61	55.64	42.5	34.1	25.49	82.75	116.4	22.74	60.43	35.83	128.84	60.44	42.39	109.45	91	30.21	169.31	97.5	94.73	143.86	114.61	125.03	62.2	24.24	35.16	35.69	133.53	75.74	191.17	169.03	249.97	28.13	58.01	109.98	133.12	71.19	97.65	72.3
ENSG00000143546	178.35	572.81	137.13	52.48	94.59	1399.13	485.97	263.51	288.54	785.14	1382.47	5330.02	800.6	745.4	700.35	1831.03	367.66	218.92	660.8	268.95	456.94	351.63	466.18	350.36	710.83	1050.2	723.29	370.71	329.37	286.39	425.12	671.31	115.48	313.87	507.93	252.29	612.71	2748.05	5822.46	221.58	1867.89	137.35	305.76
ENSG00000184677	49.88	35.47	32.17	24.77	7.91	73.56	28.06	72.86	52.19	7.21	6.32	22.98	13.63	1.64	27.05	32.05	22.33	32.39	19	20.63	1.09	25.74	8.9	39.31	4.83	34.95	7.26	45.19	15.33	32.65	7.8	5.34	23.07	3.39	10.79	23.48	11.3	3.1	6.29	26.63	8.46	8.67	16.56
ENSG00000175489	174.61	76.71	121.15	109.62	80.95	102.67	118.17	106.86	96.97	97.27	295.57	265.04	44.85	80.51	58.1	372.67	157.07	106.89	272.27	231.16	47.26	353.31	304.23	268.95	394.18	218.39	333.9	183.24	89.9	60.76	128.83	346.83	163.77	346.88	261.38	455.99	107.86	79.11	261.37	282.82	149.35	305.53	153.99
ENSG00000136630	21.24	13.27	29.64	20.89	13.08	17.62	27.08	17	19.57	14.64	30.25	88.97	7.71	29.96	8.38	54.46	28.49	28.39	44.11	42.58	30.08	97.33	59.4	43.57	67.52	34.72	55.17	25.39	17.97	17.9	24.78	73.59	21.05	71.01	38.13	78.27	10.48	15.15	94.16	64.23	35.01	47.88	50.22
ENSG00000103064	66.14	24.68	34.01	31.73	9.65	67.43	26.1	89.86	45.67	12.18	3.71	9.53	17.81	1.59	33.31	24.82	25.41	20.29	23.14	19.41	0.93	16.42	6.86	31.45	9.32	35.36	12.98	51.74	13.33	37.51	6.93	6.28	26.29	2.87	4.58	17.84	12.4	2.93	5.77	24.32	9.24	5.75	18.21
ENSG00000203666	2.84	0.89	2.27	1.48	0.13	4.6	0.98	4.86	3.56	8.96	2.58	2.62	0.81	1.87	1.13	17.54	6.16	4.1	1.2	2.2	1.03	13.57	2.7	2.95	3.02	4.28	3.55	5.43	5.28	1.46	22.44	10.19	2.49	2.54	11.06	3.58	7.38	12.14	2.57	4.39	2.6	2.39	6.62
ENSG00000225422	1.59	0.76	0.64	0.14	0.17	2.3	0.98	2.43	1.48	6.58	4.15	5.86	0.13	0.37	0.44	6.94	4.62	1.14	0.6	0.52	0.36	2.07	1.27	0.93	1.9	1.92	4.95	2.63	1.35	1.38	10.05	3.46	1.2	1.18	3.83	0.58	3.47	10.51	5.52	1.28	1.3	0.88	14.9
ENSG00000116663	11	9.83	8.61	7.52	8.78	10.73	27.57	8.5	9.49	12.18	13.33	19.63	6.95	13.34	7.54	68.6	7.7	28.48	18.68	11.44	3.88	105.54	27.81	77.42	19.81	11.24	14.99	63.95	8.2	7.86	17.85	48.32	9.92	16.46	45.44	54.16	10.93	6.84	28.98	92.57	26.81	24.11	12.14
ENSG00000125753	416.6	285.27	354.75	339.37	215.82	297.3	461.35	315.72	378.1	286.27	577.57	831.24	112.53	505.5	147.34	712.91	599.42	348.95	720.64	558.52	176.14	1163.28	785.47	723.43	1112.42	589.86	1092.51	549.24	392.03	258.03	324.71	922.75	468.84	999.97	878.28	1217.75	267.11	450.89	947.13	782.2	337.93	797.54	635.81
ENSG00000113719	214.39	124.49	166.64	99.81	54.27	142.52	161.99	201.58	135.52	158.68	455.91	357.84	46.33	110.94	76.43	520.67	229.83	108.22	165.59	176.97	44.08	220.29	236.42	137.7	255.92	342.05	391.32	155.45	149.5	144.53	242.23	471.76	210.38	469.63	543.06	285.61	261.28	253.31	258.32	232.11	138.28	121.86	439.88
ENSG00000164659	3.74	4.4	0.77	2.05	0.3	8.43	0.98	4.86	1.48	0.21	0.36	0.31	0.49	0.14	0.99	0.21	0	2.1	0.71	0.98	0	0.39	0.31	1.91	0.15	1.39	0.46	2.55	0.21	2.35	0.52	0.1	1.68	0.05	0.71	0.84	0.3	0.24	0.88	0.56	0.39	0.24	0
ENSG00000175147	0	0	0	0	0.04	0	0	0	0.3	0	0.12	0.47	0.22	0.61	0.1	0.42	0	0.1	1.03	0.17	0.03	0	0.08	0.38	1.46	0.53	1.55	0.4	0.64	0.24	0	1.19	0.21	1.08	0	2	0.15	0	0.96	0.08	0.13	1.36	0
ENSG00000128294	78.17	63.79	57.06	44.43	37.24	64.36	87.15	63.14	57.53	75.49	57.97	77.04	33.55	57.25	47.46	116.99	75.07	59.73	79.28	84.06	24.67	180.92	59.37	127.32	94.93	76.69	96.05	115.77	69.51	75.34	47.48	80.91	65.43	65.18	102.02	155.91	73.24	136.56	158.57	107	74.84	76.17	144.05
ENSG00000101493	42.89	29.49	30.54	20.61	10.56	47.51	34.96	49.79	32.32	35.01	61.88	76.94	10.72	14.7	21.63	137.86	63.52	19.43	40.24	30.1	13.33	61.82	41.61	42.53	51.22	70.45	61.82	45.35	26.38	39.05	58.74	59.05	34.5	69.04	60.49	63.11	41.27	61.84	69.22	39.47	24.14	31.71	105.42
ENSG00000127948	38.81	23.3	42.28	33.49	28.33	17.62	35.45	24.29	27.28	19.82	72.03	58.62	13.95	42.32	17.15	73.67	52.36	35.91	81.74	83.31	51.8	168.3	72.93	65.9	91.03	54.03	76.19	46.55	26.81	20.17	30.58	125.62	38.45	136.34	87.88	159.02	24.07	91.09	222.2	67.22	57.01	82.85	49.12
ENSG00000232719	1.59	1.44	1.24	0.95	1	0	2.46	0	0.59	3.85	0.68	1.36	0.54	1.36	0.3	1.91	1.15	1.71	2.4	2.48	3.95	4.47	2.2	1.09	7.02	1.35	8.73	3.03	2.28	1.22	4.42	7.72	0.86	8.84	4.11	7.79	2.51	9.37	10.89	1.99	5.08	2.39	2.21
ENSG00000279511	0.21	0.21	0.17	0.32	0.74	2.3	0.49	0	0.3	2.45	0.81	3.35	0.04	0.7	0.05	0.67	5	0.57	0.6	1.16	2.92	2.29	1.43	0.49	1.12	0.64	2.94	0.72	3.56	0.81	5.54	1.24	0.3	5.69	1.5	0.89	1.55	7.5	3.64	1.12	2.21	1.46	3.31
ENSG00000171476	12.66	24.88	8.01	3.95	3.04	36.01	14.28	17	12.45	3.5	2.5	2.36	7.49	1.03	8.18	2.41	3.85	6	3.27	6.7	0.43	3.91	2.85	9.28	1.76	17.92	2.01	13.97	3.56	7.37	1.47	1.98	10.1	1.32	3.99	4.74	6.57	2.36	6.29	5.98	4.16	2.09	3.31
ENSG00000105711	2.56	1.72	3.13	6.42	3.13	0	3.45	2.43	1.19	3.01	3.1	3.09	2.56	10.49	2.51	24.57	4.23	2.57	18.79	8.49	5.17	19.6	4.93	7.48	10.05	5.15	7.57	5.99	2.92	4.13	1.04	13.85	4.21	11.15	9.68	34.27	2.51	4.81	11.66	11.6	13.67	22.36	16.56
ENSG00000125779	52.23	43.1	32.17	28.02	16.86	57.47	49.73	54.64	44.19	46.64	38.84	51.5	23.37	15.87	27.55	101.4	39.27	47.25	43.84	45.41	13	77.23	52.08	76.77	70.54	56.96	87.24	85.43	63.88	46.26	33.79	42.38	43.73	57.28	56.78	60.8	40.9	31.61	49.4	86.23	42.82	35.7	50.22
ENSG00000064932	116.57	49.08	161.8	124.72	82.47	76.62	94.04	81.36	79.77	52.73	264.19	182.5	58.62	144.74	102.11	499.76	126.66	79.74	220.27	217.58	105.7	641.44	283.62	318.91	339.49	243.68	218.69	127.51	28.45	55.01	90.71	417.9	185.89	345.71	335.46	459.31	57.88	89.46	451.46	363.87	257.95	258.67	177.17
ENSG00000103175	0	0	0.13	0.07	0.09	0	0	1.21	0	0.14	0.6	1.67	0.22	0.56	0.1	4.37	1.15	0.29	0.54	0.06	0.43	0.34	0	0.05	1.85	0.15	1.85	0	0	0.16	0.17	1.14	0.04	0.42	0.12	0.21	1.48	0.16	5.55	0.08	4.03	0.49	3.86
ENSG00000160796	198.69	101.32	267.4	165.52	167.42	157.08	134.91	216.15	175.85	120.94	394.35	663.6	88.17	232.97	182.92	718.64	309.53	135.08	415.75	379.59	155.94	668.08	401.19	453.38	549.11	484.69	411.95	247.91	66.37	119.82	177.6	517.65	267.91	693.06	532.95	790.76	108.16	184.71	538.85	486.31	346.2	415.45	396.28
ENSG00000160211	93.26	48.8	100.97	103.02	64	49.8	98.47	77.72	85.41	88.37	130.69	389.87	26.78	95.68	37.45	141.68	138.98	87.07	235.78	211.29	69.35	187.18	208.07	147.31	270.56	154.47	292.02	113.94	86.19	73.48	78.06	237.78	93.57	434.31	243.28	368.41	99.74	88.89	241.58	160.59	159.3	275.67	177.17
ENSG00000005238	60.19	47.77	44.42	30.53	34.76	49.8	40.37	41.29	43.59	52.45	72.88	104.36	47.81	33.94	65.64	102.81	71.22	37.82	57.12	49.8	24.11	53.44	67.65	66.56	71.47	72.56	75.73	59	46.91	51.12	55.79	62.26	54.95	99.84	79.78	75.69	65.34	68.36	91.18	52.59	56.48	52.41	72.85
ENSG00000178719	177.24	72.73	106.71	132.31	115.93	47.51	135.4	78.93	94.89	144.25	328.49	200.04	93.38	176.52	121.47	359.61	160.54	154.14	205.89	161.2	232.25	355.37	227.41	164.45	264.12	99.65	238.16	130.06	90.97	102	183.84	341.79	139.45	271.59	318.75	327.87	160.8	293.97	546.5	198.86	327.19	331.88	252.78
ENSG00000283064	0.97	1.17	0.39	0.32	0.56	0	1.48	0	0.59	0.63	1.73	1.31	0.49	0.66	0.69	3.16	3.46	0.57	2.23	1.73	0.13	12.4	1.27	2.84	1.9	0.86	1.62	2.63	1.21	0.65	0.95	1.73	1.12	3.43	4.58	6.95	0.44	0.98	1.77	8.17	0.91	1.66	1.66
ENSG00000007968	13.97	15.74	9.38	7.38	15.6	12.26	20.19	9.71	10.08	31.23	21.63	50.72	25.92	14.75	31.74	18	23.87	24.1	19.55	15.02	16.52	26.8	11.48	35.11	11.85	25.93	13.29	30.26	18.39	29.57	13.52	16.12	13.23	11.9	11.89	35	35.66	16.38	26.19	21.25	39.76	18.46	49.12
ENSG00000133069	18.33	14.09	15.68	10.87	25.98	7.66	12.31	6.07	7.41	141.45	79.4	72.65	65.03	52.85	91.86	14.88	33.49	39.06	14.97	13.81	74.59	27.31	19.65	15.29	9.9	13.19	11.82	13.09	22.1	18.63	73.21	33.63	21.91	7.2	30.31	22.58	189.81	41.47	66.87	38.15	93.38	13.98	27.6
ENSG00000162738	0	0.07	0	0.07	0	10.73	3.45	0	0	0	0.08	0.05	0.18	0	0.1	0.08	0	0.19	0	0.06	0.03	0.34	0.04	0.11	0	0.19	0	0	0.07	0	0	0.05	0.09	0	0.04	0.21	0	0	0.07	0	0.07	0.15	0
ENSG00000272821	3.74	2.68	1.97	2.65	9.52	6.13	3.94	4.86	4.45	3.43	2.98	8.69	5.79	6.83	5.47	64.36	1.92	10.76	15.3	6.76	3.12	107.61	21.54	31.99	25.76	9.88	12.67	12.3	5.06	2.92	5.54	28.83	6.01	19.8	34.3	106.91	2.44	1.3	7.65	52.94	20.95	18.95	7.17
ENSG00000163453	6.92	4.67	8.05	2.12	5.21	10.73	10.34	10.93	6.82	14.5	18.57	42.81	4.98	5.76	5.32	40.99	12.32	9.91	10.67	5.89	2.92	14.3	4.66	16.11	7.95	12.55	8.35	14.29	15.04	10.13	7.8	6.63	5.07	7.95	9.76	9.58	13.81	7.09	27.18	14.03	11.78	11.1	8.28
ENSG00000049246	1.8	2.68	2.7	1.59	0.22	7.66	5.91	6.07	2.97	1.12	0.52	0.37	0.81	0.28	1.48	1.62	3.08	0.67	1.74	1.21	0	1.51	0.58	2.35	0.29	1.73	0.46	3.03	1.07	2.43	0.09	0.45	1.42	0.14	0.55	0.95	0.44	0.08	0.7	1.63	0.33	0.49	0.55
ENSG00000130066	257.07	259.7	128.9	81.59	67.7	508.01	327.42	204.01	163.4	547.33	444.19	218.51	132.48	143.43	156.21	832.6	167.47	310.75	205.29	136.24	55.52	418.3	197.51	661.4	281.39	293.54	368.06	911.25	315.32	294.65	553.17	351.98	143.49	139.16	238.58	184.91	541.24	654.34	625.95	541.04	342.36	90.1	192.62
ENSG00000015285	201.66	113.08	211.75	201.27	109.54	131.02	319.05	178.51	216.77	180.39	241.15	296.71	62.3	236.25	74.26	340.57	295.67	295.6	490.63	471.8	177.43	611.4	437.29	381.1	547.26	257.17	631.64	331.19	191.06	151.26	207.41	721.86	194.92	770.42	447.36	928.72	154.6	234.25	543.89	415.78	302.14	535.22	304.66
ENSG00000068976	7.82	4.19	4.24	5.19	3.56	0.77	9.85	1.21	5.34	4.48	5.4	6.75	2.96	7.68	4.48	14.84	13.86	6.95	11.82	10.4	6.93	13.18	7.17	13.49	19.9	9.69	25.19	13.25	5.42	5.67	3.9	20.52	5.11	19.99	10.43	23.74	3.32	7.25	18.83	9.85	9.63	8.23	11.04
ENSG00000237649	0.9	1.24	0.51	0.85	2.26	1.53	4.43	1.21	0.59	1.05	4.63	20.83	2.74	2.2	5.08	2.45	3.46	5.05	4.47	3.7	0.36	4.02	1.08	6.44	3.61	8.45	3.79	5.27	1.07	8.75	0.43	4.65	1.29	1.88	1.42	13	2.66	1.14	5.89	3.43	6.57	7.11	10.49
ENSG00000203721	0.14	0	0	0.07	0	0	0	0	0	1.33	0.16	0.21	0.04	0.09	0.05	0.46	0	0.76	0.16	0.29	0.3	0.28	0.12	0	0.73	0.15	0.46	0.64	0.57	0	0.09	0.49	0.04	0.42	0.4	0.37	0.81	1.63	0.85	0.56	0.07	0.05	1.66
ENSG00000144130	0.14	0.21	0.26	0.07	0.17	0	0	0	0.3	0.21	0.2	0.42	0.22	0.47	0.59	1.08	0.38	0.1	0.38	0.52	0.43	2.01	0.46	1.09	2.29	0.98	1.39	0.4	0	0.24	1.39	1.78	0.39	1.65	1.66	1.53	0.07	0.57	1.54	0.92	0.13	0.63	0.55
ENSG00000044574	135.73	109.85	113.14	87.88	44.45	177.76	227.47	149.36	128.11	113.58	236.31	135.14	65.3	46.95	85.2	144.84	124.35	179.95	155.08	161.31	22.22	324.99	132.41	223.58	133.96	222.79	170.16	261.65	173.24	232.11	99.72	165.48	104.52	115.6	96.33	258.34	129.64	148.12	235.55	225.53	171.86	87.77	191.52
ENSG00000213862	0.21	0.21	0.04	0.04	0.04	0	0.98	3.64	0.59	0	0	0.05	0.04	0	0	0.04	0	0	0.05	0	0	0.06	0.04	0	0	0	0	0	0	0	0	0.05	0	0	0	0	0.07	0	0	0.04	0	0.05	1.1
ENSG00000044115	55	42.34	47.29	28.27	19.51	59	54.16	34	46.85	93.42	60.67	46.9	12.47	15.92	22.91	93.17	58.13	92.02	72.97	46.11	14.26	103.25	67.38	81.3	40.98	70.12	75.19	102.68	125.9	71.29	41.15	57.47	24.92	56.2	62.67	96.8	99.15	144.95	144.99	75.95	39.63	57.47	34.22
ENSG00000160712	433.48	235.64	236.43	186.55	112.28	237.53	279.66	261.08	248.21	316.59	397.86	396.15	90.24	164.26	137.34	513.85	392.68	210.34	312.62	278.19	119.99	445.83	357.31	321.48	463.25	463.95	754.2	391.31	395.74	310.45	340.65	360.24	278.86	605.45	370.51	426.67	253.23	485.03	525.54	470.68	265.24	246.59	422.22
ENSG00000118900	112.28	81.59	94.8	67.37	34.24	107.27	170.85	95.93	136.41	79.06	98.26	177.32	31.89	57.15	52.43	184.92	204.81	113.46	156.45	154.78	44.18	202.03	136.03	162.92	209.87	203.92	247.59	168.95	121.77	113.58	95.3	163.3	102.72	312.6	147.46	289.45	90.66	105.92	160.37	229.12	98.07	140.22	256.09
ENSG00000134627	1.31	1.51	1.03	0.49	0.35	3.83	0.49	1.21	0.89	1.82	5.68	41.03	0.81	0.23	1.33	5.57	5.77	3.43	2.61	0.46	0.5	2.18	0.92	5.62	1.46	2.63	2.16	5.59	2.64	6.97	0.61	1.63	0.9	0.47	1.3	2.32	2.51	1.14	1.95	2.63	5.34	1.7	3.86
ENSG00000281969	0.07	0	0.09	0	0	0	0	0	0	1.68	0.97	1.26	0	0.09	0	0.54	1.54	0	0.05	0.06	0.07	0	0	0.11	0.29	0.75	0.46	0	0.14	0	0.87	1.63	0.04	1.32	2.05	0	2.29	3.26	1.21	0.2	0.13	0	3.31
ENSG00000279320	1.45	0.89	0.64	0.32	0.39	0.77	0	0	2.08	5.32	2.58	1.47	0.81	0.28	1.23	4.82	1.15	3.05	0.22	0.46	0.23	6.76	1.35	6.88	0.93	1.54	1.55	14.29	1.92	2.84	6.84	1.29	1.16	0.09	1.3	0.37	2.81	3.58	3.24	9.53	1.56	0.73	3.31
ENSG00000205927	5.53	0.41	2.7	4.52	2.61	4.6	2.46	1.21	7.71	0.07	0.2	0.52	1.03	0	1.48	0	0.38	0.76	0.49	0.81	0.17	0.39	1.7	0.38	0.29	0.64	1.7	0.72	0.93	1.86	0	0.2	0.34	0.24	0.16	0.26	0	0.73	0.15	0.08	0.26	2.09	0.55
ENSG00000162645	312.21	194.95	206.61	159.87	95.24	354.76	358.44	155.43	206.99	728.63	274.26	74.37	118.09	202.64	162.32	960.44	101.64	488.04	271.4	207.42	105.23	658.25	311.66	468.73	538.97	174.31	708.99	540.3	452.78	310.86	731.47	750.15	217.08	249.39	357.51	517.74	365.23	430.61	650.01	441.34	623.28	286.48	96.59
ENSG00000100226	63.37	30.93	49.52	48.6	28.98	32.95	44.31	77.72	53.67	43.63	53.78	71.86	22.56	24.2	40.8	97.95	72.38	85.55	64.26	55.46	23.15	177.3	56.9	185.36	57.47	69.67	67.54	167.27	33.79	47.8	54.58	59.94	49.79	52.72	86.65	126.64	47.62	49.78	66.28	186.7	62.08	62.34	107.07
ENSG00000184465	3.46	2.75	3.56	3.18	1.09	6.13	2.46	21.86	4.15	0.49	0.36	2.36	1.93	0.42	2.86	2.58	1.54	2.19	1.8	2.43	0.07	2.57	0.27	3.22	1.02	4.4	0.7	3.11	0.78	2.75	0.78	0.69	2.11	0.09	1.03	0.84	0.3	0.16	0.29	3.35	0.91	0.54	1.1
ENSG00000113763	0.69	0.34	0.09	0	0.09	1.53	0.49	0	1.78	0.35	1.33	1.99	0.27	0.75	0.34	1.79	4.62	1.05	1.14	0.4	1.53	1.9	0.85	0.55	1.85	0.34	2.01	1.76	0.43	0.41	1.39	0.99	0.21	2.21	2.09	1.53	0.44	2.53	2.65	0.8	1.24	1.46	7.73
ENSG00000278845	17.57	18.35	9.98	8.54	5.26	38.31	17.73	14.57	10.97	5.95	3.63	8.9	9.33	1.83	11.63	13.93	6.16	7.91	11.44	8.32	0.46	6.14	4.12	10.32	4.15	14.43	6.57	14.13	9.27	15.15	2.86	3.31	6.27	1.36	3.48	5.63	7.09	2.93	8.9	8.77	6.96	3.41	8.83
ENSG00000181666	27.53	21.93	15.21	17.19	6.21	38.31	25.11	32.79	19.28	5.74	1.29	10.05	8.79	1.59	14.83	11.47	4.62	20.2	11.82	15.95	0.53	12.17	4.31	21.18	4.88	14.2	6.49	24.03	14.33	13.77	4.42	4.3	12.63	2.16	8.1	16.53	5.39	2.2	3.38	11.24	5.73	6.14	8.28
ENSG00000205786	3.46	2.27	2.14	1.84	1.87	3.06	5.42	1.21	2.37	3.15	1.97	1.52	1.35	2.2	1.28	11.47	2.69	6.76	2.18	3.87	3.71	26.41	7.09	5.62	9.61	4.13	15.69	7.19	9.2	1.7	8.92	5.34	3.74	7.57	6.01	2.74	2.58	11.49	16.33	7.89	7.61	4.24	2.76
ENSG00000249264	0.42	0.27	0.04	0.21	0	1.53	2.95	1.21	1.19	0	0	0.05	0.27	0	0.25	0.04	0	0	0.11	0	0	0.06	0	0	0.1	0.15	0.08	0	0	0.08	0	0.05	0.04	0	0	0	0	0	0	0	0.13	0	1.1
ENSG00000072682	0	0.07	0.26	0.18	0	0	0.49	0	0	0.35	0.4	0.21	0.27	0.56	0.1	1.37	0	0.19	0.44	0.52	0.86	0.28	0.27	0.22	1.9	0.75	1.31	0.16	0.43	0.08	0.43	1.43	0.21	0.61	0.32	0.32	0.37	0.73	1.18	0.6	1.63	0.58	0
ENSG00000165131	0.48	0.27	0.26	0.11	0.3	0.77	0.49	0	0	0.42	0.85	2.04	0.04	0.98	0.2	0.83	1.54	0.19	1.2	1.04	1.23	1.51	1.04	1.26	1.32	0.71	0.85	0.48	0.21	0.57	0.43	4.45	0.56	5.41	2.57	3.58	0.22	0.08	2.24	1.16	0.2	0.73	1.66
ENSG00000077984	180.28	159.82	94.59	59.15	63.05	112.64	304.28	89.86	116.54	103.99	196.59	133.25	31.22	379.44	31.78	310.51	287.2	186.15	154.1	228.22	306.37	653.62	158.45	271.3	460.96	104.72	486.13	247.99	170.74	73.97	327.74	520.03	119.52	626.33	465.26	508.47	61.65	296.49	121.01	224.53	342.88	281.61	287.55
ENSG00000254006	0.07	0	0.04	0	0	0	0	0	0	0.28	1.37	9.42	0.22	0.09	0.15	0.54	0	0	0.27	0	0	0	0.08	0.33	0.34	0.15	0.08	0.4	0.64	1.62	0.26	0.15	0.04	0.09	0	0.42	0.22	0	0.4	0.08	0.85	0.88	1.1
ENSG00000160255	726.19	532.25	854.54	634.76	355.13	533.29	714.43	558.59	628.97	578.98	580.07	1160.08	217.65	479.19	321.64	1465.1	979.78	550.91	1282.55	1386.74	355.69	1811.59	1175.14	1484.48	1496.89	1229.44	1517.13	1135.37	605.13	521.82	574.48	1418.15	690.3	1726.8	1416.49	2681.69	534.96	589	1918.39	1394.85	877.92	1672.04	1070.72
ENSG00000271344	0.55	0.21	0.26	0.14	0.13	0	0	0	0	1.75	0.28	0.42	0.04	0.98	0.15	0.42	0	0.19	1.09	0.4	0.43	0.84	0.23	0.38	2.93	0.71	3.48	0.8	0.57	0.73	0.61	2.23	0.56	1.36	0.24	1.26	0.66	1.22	2.76	0.68	0.46	0.83	0
ENSG00000175265	78.04	79.74	36.2	29.61	9.65	135.62	44.81	138.43	67.91	12.67	8.66	23.34	22.56	1.03	52.68	22.28	21.94	26.29	11.22	8.84	0.6	28.31	12.17	37.51	4.24	61.85	7.42	57.25	13.26	52.01	13.43	3.26	45.24	2.49	4.58	11.16	9.97	1.96	1.58	26.27	16.2	5.89	28.15
ENSG00000133800	0.97	0.07	0.47	0.04	0.04	0	0.49	2.43	0	1.19	2.05	1.05	0.13	0.7	0.49	0.96	1.92	0.48	0.44	0.06	0.6	0.5	0.42	1.15	0.44	2.07	0.93	1.6	0.86	0.81	1.39	1.04	0.52	0.71	1.3	0.74	1.26	2.28	2.5	1.59	0.72	0.19	2.21
ENSG00000067182	283.29	121.53	255.92	205.54	129.14	170.87	190.55	195.51	210.84	183.96	375.34	253.74	70.41	238.31	99.39	544.41	342.63	207.2	339.41	354.34	150.83	693.66	529.63	455.35	577.85	315.18	530.95	321.61	195.63	152.15	177.78	575.37	272.29	527.61	452.38	540.37	159.77	238.81	617.46	504.17	258.93	372.3	355.44
ENSG00000135596	92.49	76.51	90.48	84.63	54.27	101.14	75.82	125.08	100.83	92.22	122.27	373.38	47.72	62.26	71.7	236.35	105.1	97.07	122.79	154.32	56.84	213.87	146.7	155.28	172.94	164.02	143.19	111.78	66.8	64.73	80.14	155.44	111.87	273.57	260.66	412.41	66.37	140.79	244.82	133	186.05	177.72	121.97
ENSG00000143862	46.07	34.71	34.49	27.1	17.95	35.25	51.7	30.36	38.55	32	50.16	86.83	14.98	29.82	19.56	80.61	39.27	41.25	53.36	44.03	14.59	111.68	38.29	83.37	69.22	54.56	69.01	78.25	25.17	36.13	27.81	76.31	38.97	81.64	76.46	87.85	31.45	64.37	87.76	76.63	40.15	49.83	36.43
ENSG00000068024	34.38	19.04	17.86	15.99	6.87	50.57	20.68	24.29	32.32	30.95	35.77	68.2	8.52	10.25	19.37	85.68	48.12	20.39	21.02	17.16	10.12	51.32	23.81	34.18	25.42	40.28	34.85	36.73	21.32	30.06	44.96	37.24	22.64	25.3	36.98	27	31.75	43.43	58.26	42.18	23.1	17.14	64.57
ENSG00000111275	63.92	66.47	41.13	40.87	19.64	60.53	57.61	52.22	43.89	83.82	66.79	204.64	14.62	18.91	20.45	210.78	72.76	44.01	117.18	69.45	24.94	67.23	74.43	69.01	69.03	110.7	68.31	63.71	112	46.58	60.73	51.43	38.92	110.71	66.97	80.48	62.9	96.39	182.66	61.79	95.46	114.94	64.02
ENSG00000084092	21.93	17.05	14.22	14.22	6.47	29.12	24.13	23.07	19.28	7.07	8.02	14.24	7.62	1.87	10.94	22.57	6.93	13.62	17.75	12.31	0.93	14.35	6.66	17.69	5.27	21.31	8.58	18.52	14.9	18.31	3.99	6.78	11	4.61	8.73	15.69	7.75	6.27	9.01	12.84	6.38	8.09	12.14
ENSG00000141012	27.4	12.92	20.05	15.74	10.21	20.69	16.25	29.14	25.8	16.53	29.33	94.99	8.52	12.17	14.88	45.77	37.34	18.48	32.29	25.07	7.36	39.7	29.78	43.35	38.73	35.17	47.6	36.57	19.03	18.63	13.86	34.87	23.76	52.91	44.33	51.95	18.09	14.83	34.98	45.21	13.01	33.9	57.95
ENSG00000149547	22.41	23.23	14.91	12.49	10.34	44.44	29.54	26.72	19.87	10.01	6.89	17.79	12.11	3.98	13.55	21.74	11.16	18.2	16.34	12.6	1.03	14.85	6.93	19.44	7.37	20.48	11.82	22.68	16.4	20.66	6.32	3.91	11.38	3.67	7.78	11.11	12.99	5.54	11.66	14.43	13.99	7.26	13.8
ENSG00000140564	177.52	72.45	146.85	124.47	98.33	72.79	120.14	120.22	114.17	173.95	251.66	203.75	107.46	115.76	177.55	284.61	203.66	110.12	148.5	168.88	80.82	259.05	192.81	163.69	212.89	171.12	222.94	115.69	79.56	90.58	287.98	307.42	153.24	292.05	293.26	370.56	197.05	204.26	342.33	207.75	175.7	207.43	324.53
ENSG00000254363	1.45	1.79	1.63	1.66	0.13	1.53	2.95	3.64	4.45	0.14	0.16	0.52	0.31	0.09	0.3	1.87	0.77	2.48	0.71	1.16	0.03	0.17	0.12	0.44	0.39	1.05	0.39	0.88	0.78	1.05	0.43	0.25	0.43	0.09	0.51	0.74	0.22	0.24	0.04	0.2	0.33	0.73	0.55
ENSG00000147457	92.36	52.04	69.48	65.01	24.2	104.97	78.78	128.72	62.87	21.64	18.85	35.07	42.25	9.36	67.41	60.03	25.79	58.21	58.37	52.63	3.28	58.52	17.53	70.54	24.73	76.99	30.91	68.35	33.01	64.08	12.82	18.05	52.2	14.77	28.33	56.9	18.46	12.38	26.19	54.02	23.3	22.5	22.08
ENSG00000188002	4.22	1.92	1.84	1.38	0.78	3.83	4.43	8.5	3.56	0.7	0.2	1.57	1.21	0.05	1.92	1.46	0.38	1.33	1.09	1.62	0.03	1.79	0.15	2.51	0.24	2.03	0.39	3.51	0.43	2.03	0.17	0.69	1.2	0.56	1.03	1.42	0.37	0	0.7	1.4	0.39	0.58	1.1
ENSG00000198734	24.35	9.9	10.02	5.65	3.61	50.57	33.48	41.29	50.71	44.96	21.83	37.37	5.25	17.23	8.48	22.24	110.87	31.63	25.92	21.43	12.34	85.72	51.93	23.26	27.08	30.06	65.3	33.37	48.26	59.87	85.25	48.12	15.47	45.38	42.08	36.48	55.15	206.54	79.74	30.9	64.42	17.14	119.77
ENSG00000162892	24.56	25.3	19.23	26.12	5.87	39.08	34.96	65.57	25.21	3.22	2.5	4.34	13.95	1.59	13.35	4.16	14.63	28.96	16.39	20.97	0.5	14.85	1.96	14.96	3.81	14.35	6.65	18.28	6.77	28.11	4.25	3.07	15.12	2.02	6.76	10.37	3.17	1.3	1.51	12.4	2.21	2.87	6.62
ENSG00000075399	20.13	23.92	24.16	16.94	20.77	16.86	20.19	18.21	14.23	19.26	36.58	20.36	23.41	36.89	31.19	149.08	30.41	19.34	41.17	31.66	30.25	101.69	62.26	42.31	59.03	35.1	32.92	23.63	7.91	10.21	23.22	92.33	24.57	72.52	44.45	88.11	14.1	24.28	82.83	38.11	76.98	45.44	34.22
ENSG00000176788	283.85	187.04	230.73	163.93	52.53	187.73	451.99	276.87	248.8	233.47	475.61	420.38	47	300.71	57.46	312.34	444.27	197.48	345.62	347.18	228.27	721.91	453.47	232.7	499.35	342.77	624.92	199.21	333.72	195.33	345.59	745	290.2	560.25	581.94	494.05	254.64	879.38	888.02	310.89	464.11	318.53	446.5
ENSG00000059728	395.16	205.26	207.17	137.89	56.7	373.92	431.31	360.65	341.03	498.87	735.73	327.43	73.42	123.91	151.73	690.54	515.88	307.42	202.51	136.52	53.96	655.68	319.75	504.27	277.87	492.35	510.79	789.89	432.31	482.77	852.5	464.79	287.37	322.33	613.71	240.13	557.04	785.44	559.56	732.17	255.03	120.06	541.98
ENSG00000271254	13.01	10.38	5.57	5.22	1.78	24.52	8.86	23.07	3.86	1.54	2.05	9	3.5	0.89	7	4.7	0	5.81	3.16	4.39	0.56	2.96	2.12	7.7	1.76	6.91	2.01	6.71	5.92	9.4	0.95	1.09	2.02	0.89	1.42	3.9	3.25	0.81	0.85	3.47	2.73	1.8	6.62
ENSG00000142583	2.14	2.61	2.27	1.59	1.65	1.53	7.39	0	2.97	2.24	18.21	129.59	2.69	2.48	3.25	6.9	3.08	5.43	13.78	4.33	1.09	5.3	2.04	2.68	7.66	4.36	9.5	3.35	2.5	11.99	1.21	7.76	2.49	2.73	2.29	7.63	5.39	0.81	9.97	2.55	14.19	11.25	11.04
ENSG00000180596	9.34	4.12	5.83	2.47	1.26	9.96	11.82	1.21	5.34	8.26	9.59	6.65	1.79	6.09	2.46	20.83	3.08	5.53	6.97	3.87	2.59	16.25	6.63	7.92	11.61	15.37	17.62	11.82	9.62	11.26	5.98	14.09	6.66	10.82	16.28	7.16	11.59	30.64	15.01	16.07	8.92	3.75	6.62
ENSG00000146677	2.35	1.58	0.47	0.35	0.3	1.53	1.48	0	3.56	0.35	0.16	0.52	0.13	0.14	0.44	0.54	0	0.48	0.98	0.23	0.13	0.22	0.04	0.27	0.59	0.49	0.93	0.72	0.36	0.49	0.17	0.1	0.17	0.09	0.12	0	0.37	0.16	0.18	0.44	0.52	0.1	0
ENSG00000164850	1.25	1.1	1.2	0.74	0.83	0	0.49	2.43	0.89	8.82	1.21	6.07	0.27	1.03	0.59	27.69	1.92	2.67	2.45	2.89	0.76	1.73	2.27	0.71	0.88	2.44	0.62	0.88	0.64	0.32	1.73	5.14	1.29	2.45	6.08	3.53	16.61	4.16	8.57	1.99	1.3	2.92	8.83
ENSG00000067992	16.95	10.04	6.38	6.6	5.04	10.73	9.35	6.07	13.34	18.63	11.52	18.32	3.72	9.41	5.22	18.42	13.09	12.77	15.19	11.21	4.78	15.58	16.37	12.23	19.07	10.48	33.38	18.36	18.11	12.48	18.54	15.08	9.28	21.63	13.87	10.79	13.58	23.22	27.51	15.55	16.07	11.45	15.45
ENSG00000110700	383.33	409	154	166.61	117.88	508.01	279.66	292.65	222.71	78.22	58.53	182.45	255.42	41.33	213.28	218.18	79.69	93.93	254.35	151.26	12.6	52.38	55.74	109.31	88.84	229.81	103.78	141.16	146.43	129.71	40.2	50.94	121.62	18.58	57.65	45.32	71.47	51.25	119.21	90.5	113.49	46.12	67.33
ENSG00000267491	0.21	0	0.17	0.11	0.04	0	0	0	0	0.42	0.24	0.52	0.36	0.14	0.2	0.25	0.38	0.19	0.27	0.75	0.2	0.45	0.85	0.66	0.34	0.41	0.31	0.72	0.36	0	1.04	0.25	0.21	1.55	0.51	0.53	0.89	0.98	0.29	0.32	0.2	0.44	0
ENSG00000234184	0.97	3.02	0.17	0.18	0.26	3.83	2.95	0	3.26	0	0.2	0.21	0.63	0.19	0.69	0.08	0.38	0.1	0.49	0.23	0	0.22	0.08	0.22	0.05	1.47	0.15	0.16	0.14	0.32	0.35	0	0.6	0.19	0.08	0.11	0	0	0.51	0.12	0.26	0.05	0
ENSG00000168461	115.12	96.58	68.41	31.2	21.12	126.43	103.4	76.5	68.21	119.82	228.3	362.13	23.55	53.04	35.23	247.03	161.69	74.12	78.9	39.17	23.55	124.25	88.45	87.96	80.98	145.19	147.9	142.2	137.17	139.35	183.67	108.46	67.66	67.16	147.03	46.32	173.35	253.15	198.03	123.55	125.2	35.36	179.93
ENSG00000274712	6.92	7.56	3.56	3.67	0.74	10.73	6.89	15.79	8.9	0.49	0.73	0.68	2.06	0.14	4.29	1.46	2.31	2.76	1.52	2.6	0.03	3.57	0.5	6.17	0.54	4.13	0.7	7.11	1.21	7.13	0.78	0.4	3.95	0.33	0.79	1.63	0.44	0.16	0.26	3.95	0.78	1.12	0.55
ENSG00000184005	1.31	1.86	0.39	0.53	0.04	0.77	0	2.43	1.78	4.34	4.39	7.33	0.45	0.89	0.89	9.48	5	2	0.65	0.58	0.43	1.12	0.77	1.09	0.73	3.31	2.01	0.96	2.28	4.13	5.02	1.53	1.12	1.22	2.25	0.32	5.54	29.09	6.22	0.76	1.95	0.34	3.86
ENSG00000160746	12.04	9	9.94	8.19	4.56	13.79	19.69	15.79	10.97	13.24	17.4	76.68	3.63	15.12	4.58	18.67	26.56	13.24	20.53	12.02	8.42	21.39	14.56	14.09	24.68	14.96	31.61	16.61	19.68	11.02	10.31	21.46	7.43	16.27	25.21	22.53	11.89	44.4	51.24	12.44	20.37	15.93	27.04
ENSG00000278126	1.25	1.58	0.64	0.56	0.48	1.53	1.48	2.43	1.19	0.21	0.04	0.42	0.49	0	0.44	0.42	0	1.33	0.82	0.4	0	0.39	0.08	0.33	0.05	0.34	0.08	0.4	0.64	0.81	0.17	0.05	0.43	0.09	0.24	0.21	0.15	0	0	0.56	0.26	0.24	0
ENSG00000100478	12.24	7.22	5.95	5.26	2.22	19.92	11.32	17	8.6	2.52	2.42	5.39	5.29	0.94	5.67	5.74	6.16	5.43	5.72	5.08	0.36	5.97	2.7	6.39	2.59	6.91	3.48	10.54	4.99	8.1	2.86	1.98	3.95	1.98	3.16	5.53	4.87	2.2	1.07	5.14	2.8	1.51	5.52
ENSG00000126759	153.1	134.18	171.01	156.2	156.9	131.02	171.34	121.43	162.21	122.48	334.49	576.71	86.33	256.19	89.64	589.02	275.65	125.37	595.4	367.17	169.07	424.06	482.05	330.21	580.82	319.05	400.67	172.62	162.9	98.76	63.76	430.27	220.61	799.34	384.93	588.43	104.62	105.92	490.34	435.59	448.3	595.03	231.81
ENSG00000121933	1.45	0.14	0.43	0.64	0.17	0.77	0.49	0	0.89	1.89	2.5	9	0.09	1.22	0.34	7.48	0	0.86	0.54	0.29	1.09	0.73	1	0.38	0.68	1.5	3.25	0.88	0.43	0.57	2.17	4.4	0.21	3.2	5.45	1.05	1.99	5.7	24.24	0.56	0.46	0.39	4.97
ENSG00000188315	39.36	32.72	26.73	15.85	10.95	39.08	35.45	48.57	48.04	45.31	40.04	52.97	13.72	23.69	23.46	54.84	45.43	21.53	44.98	33.86	14.39	43.17	35.63	36.42	71.66	55.2	106.64	54.77	59.53	38.97	40.29	62.56	35.1	77.27	61.48	53.69	44.22	46.28	74.12	49.87	29.87	25.96	55.74
ENSG00000236824	0.07	0.07	0	0.46	0.09	0	1.48	0	0	1.54	0.28	3.3	0.22	0.14	0.15	1.21	0	0.38	0.27	0.29	0.53	0.39	0.23	0.22	0.98	0.64	1.47	0.24	0.07	0.08	10.57	2.03	0.09	7.05	1.78	0.32	1.55	5.62	2.28	0.24	1.3	0.93	2.21
ENSG00000225697	10.52	10.45	8.05	6.71	7.69	5.36	3.94	3.64	11.57	6.58	31.02	67.62	7.94	8.57	10.35	19.17	18.09	8.76	18.46	14.68	8.13	15.64	10.9	21.02	14.93	15.29	11.98	15.17	6.56	9.32	2.6	9.05	9.71	28.22	16.91	28.58	7.46	23.79	62.57	18.66	14.19	14.51	17.66
ENSG00000155926	240.68	162.29	185.75	90.45	45.23	195.39	225.5	187.01	139.08	254.34	549.69	400.44	90.42	61.88	136.4	378.24	152.84	171.28	118.6	105.61	30.51	374.8	140.69	356.09	104.5	255.06	156.94	430.43	222.57	258.12	581.24	338.92	185.21	227.95	564.87	194.86	379.41	405.84	370.72	579.68	125.46	72.57	281.48
ENSG00000163464	545.97	294.34	530.6	470.97	248.54	384.65	684.39	420.16	365.94	332.56	990.46	470.31	108.8	515.05	140.94	617.12	617.9	558.53	758.21	760.79	406.83	1943.66	1315.72	1124.24	1080.76	634.8	1212.36	1098	521.5	247.42	515.83	1791.14	520.65	1454.74	1252.31	1612.74	347.14	1022.7	1466.86	1248.82	769.96	692.98	625.88
ENSG00000203804	7.68	1.86	4.5	3.18	4.04	14.56	6.89	17	11.57	11.06	4.11	5.18	2.15	4.35	2.86	21.33	20.79	10	5.39	6.64	5.57	31.89	12.06	22.71	16.59	12.21	30.6	37.53	10.98	4.86	18.19	15.53	9.15	14.48	27.5	13.37	16.54	12.79	12.76	32.53	8.07	5.5	35.87
ENSG00000157514	323.49	340.54	443.12	210.87	105.89	269.71	271.29	210.08	313.15	572.82	1207.07	617.22	132.44	275.8	173.21	868.93	339.17	125.84	255.06	183.96	160.55	287.69	403.43	424.23	543.36	663.21	656.68	456.38	281.1	181.07	916	1242.77	526.15	650.78	1250.93	354.14	681.59	634.62	1224.17	711	375.41	131.36	481.83
ENSG00000066336	315.81	199.89	466.3	443.62	300.77	218.37	720.83	239.22	284.98	200.35	559.04	819.04	145.27	858.73	137.88	774.52	667.94	337.52	1255.21	975.49	523.33	1900.43	893.84	873.9	1747.2	518.51	1056.11	447.52	274.05	208.45	241.11	1670.86	536.03	2046.45	1124.49	1857.08	198.01	566.59	1664.27	1075.51	824.62	1356.14	596.07
ENSG00000239998	193.7	101.53	137	91.94	77.99	169.34	181.68	133.58	117.73	141.17	218.95	233.01	45.03	164.3	54.01	270.56	221.36	62.21	157.64	195.46	95.31	331.86	300.14	232.32	401.79	206.1	438.84	214.06	163.76	134.89	132.29	409.4	162.91	499.58	322.54	430.25	139.02	157.09	423.47	333.81	163.73	245.62	169.99
ENSG00000198363	10.03	8.32	8.65	3	1.52	22.99	21.66	3.64	10.68	51.75	40.29	47.05	5.07	3.56	8.97	43.32	20.4	12.38	7.13	4.22	2.62	21.83	6.63	12.5	7.66	21.34	12.9	19.24	8.48	15.15	87.5	15.58	6.32	9.83	34.65	5.05	60.39	135.82	73.86	4.15	8.2	3.12	68.44
ENSG00000226312	4.01	2.47	1.63	1.16	2.91	2.3	0.49	7.29	3.86	7.49	2.94	4.45	0.72	2.11	0.89	5.2	10.78	5.33	4.03	2.83	5.17	11.11	6.24	3.44	9.81	3.49	11.98	6.31	5.35	4.13	10.14	4.55	3.27	16.46	7.86	6.47	6.35	7.9	9.53	5.34	8.98	4.24	18.21
ENSG00000089351	87.1	45.3	96.69	77.01	57.4	70.49	77.3	66.79	54.27	53.5	108.49	167.06	42.11	85.1	62.34	269.36	93.17	64.4	134.17	130.05	83.91	363.19	160.42	146.87	162.26	132.87	152	92.7	32.01	48.69	58.91	243.87	96.71	240.46	228.3	318.45	45.26	159.86	290.28	140.77	157.02	145.92	101
ENSG00000077420	193.43	112.18	179.88	145.61	58.35	178.53	366.81	252.58	218.26	219.6	182.65	199.93	43.37	128.31	68.69	220.8	321.08	277.79	290.13	307.89	149.21	597.78	260.08	269.93	350.27	260.51	513.18	315.54	352.68	210.32	267.71	468.3	175.97	471.04	285.95	624.75	192.32	513.96	528.19	313.52	244.16	321.89	335.57
ENSG00000225873	12.18	6.39	6.17	4.02	3.74	6.13	30.03	15.79	7.71	7.28	19.46	24.7	0.94	27.34	1.28	13.76	16.55	6.57	17.26	12.36	21.89	35.24	22.23	13.81	31.08	8.19	33.23	11.74	10.62	6.72	15.16	35.61	11.94	46.79	34.45	23.53	9.6	45.06	79.45	24.72	28.31	14.66	23.18
ENSG00000269711	1.73	6.74	2.53	2.19	3.82	18.39	2.46	3.64	9.79	7.91	7.25	30.98	2.96	32.39	4.83	33.18	7.7	1.91	7.13	2.72	11.94	18.37	7.09	8.63	21.71	15.71	13.83	6.63	7.06	3.48	1.73	7.22	11.08	22.71	21.77	4.9	4.73	6.68	71.21	6.86	30.13	15.73	12.14
ENSG00000182197	11.55	7.77	5.74	4.52	3.52	8.43	9.85	7.29	4.45	7.84	9.67	14.34	3.23	4.73	4.93	15.09	18.86	10.29	9.42	6.12	4.01	19.71	5.62	12.18	9.85	13.94	12.83	17.17	13.47	6.48	18.11	13.9	6.14	11.33	8.06	8.32	7.75	42.37	33.77	15.11	8	6.38	18.21
ENSG00000011295	18.68	23.23	10.24	7.52	3.39	33.71	27.08	24.29	18.68	5.88	4.79	10.42	10.18	1.59	13.01	14.05	15.4	7.81	9.75	7.8	1.43	10.44	4.28	14.25	3.51	15.18	4.87	20.2	10.41	18.63	3.73	3.61	5.97	2.63	5.61	3.42	6.87	3.99	5.63	8.25	5.79	2.39	6.07
ENSG00000264853	0.42	0.55	0.39	0.32	0.13	0.77	0	4.86	0	2.17	0.28	1.15	0.27	0.28	0.2	1.21	0.38	1.62	0.71	0.69	0.36	2.07	1.46	0.98	1.66	0.68	1.7	3.43	1.21	1.38	1.99	1.04	0.47	2.26	1.3	1.32	1.7	2.93	1.32	1.4	0.65	0.97	1.1
ENSG00000197548	28.36	23.03	24.97	22.8	16.12	25.29	23.14	34	24.32	25.91	26.79	62.81	10.54	17.18	10.99	46.65	35.42	29.06	56.2	36.34	10.61	56.68	36.41	54.87	40.78	43.63	43.2	59.16	37.21	30.38	17.85	50	20.92	38.85	37.66	60.27	18.09	20.37	45.02	50.63	40.02	34.43	38.63
ENSG00000138496	122.38	51.21	45.88	37.48	27.98	160.14	96.5	81.36	102.9	243.97	119.08	38.57	34.13	32.44	61.99	383.6	65.83	282.27	57.88	36.51	16.12	326.22	101.24	409.82	75.42	78.04	125.88	612.71	154.63	148.5	379.12	134.52	59.2	44.87	146.47	80.22	174.09	113.74	136.98	400.51	109.45	41.94	80.03
ENSG00000248385	0.14	0.41	0.13	0.49	0.17	0	0	0	0	1.19	3.46	19.99	0.13	0.61	0.69	0.54	3.08	0.1	1.47	0.46	0.2	0.5	0.54	0.55	1.37	0.38	2.4	0.56	0.64	1.86	0.09	2.13	0.04	0.19	0.4	0.32	1.7	0	2.17	0.68	2.6	1.41	0.55
ENSG00000277545	0	0	0	0	0	0	0	0	0	0.28	0.2	0.16	0.04	0.05	0	0.08	0	0.29	0.22	0.35	0.07	0.45	0.5	0	0.24	0.08	0.23	0.16	0.07	0.16	0.09	0.3	0.04	0.66	0.24	0.05	0.44	0.41	0.7	0.08	0.2	0.15	0
ENSG00000157554	0.48	0.76	0.77	0.49	0.09	1.53	0	1.21	0	0.98	9.75	48.05	0.72	0.51	2.17	1.91	3.85	0.57	1.52	0.35	0.27	0.34	0.42	1.2	1.46	1.54	1.55	2	1.85	8.59	0.78	0.99	0.34	0.14	0.24	0.58	3.1	0.9	1.95	0.76	2.54	1.32	12.69
ENSG00000161791	60.88	22.96	32.77	32.96	11.69	65.13	33.48	110.5	47.74	6.86	8.62	12.46	17.13	2.76	31.19	14.84	21.17	32.48	26.63	32.24	0.73	22.06	9.32	40.08	7.76	32.2	12.13	44.87	16.04	34.19	6.58	5.39	28.53	4.33	7.27	24.9	6.13	2.36	3.42	20.21	5.4	10.28	21.52
ENSG00000275210	2.97	0.82	0.3	0.07	0.61	1.53	0.49	0	1.19	2.17	2.26	3.04	0.36	0.56	0.89	3.24	5.39	1.62	1.2	0.58	0.73	1.95	2.27	2.02	1.32	1.65	1.24	2.71	2.57	1.05	4.33	2.37	0.9	3.06	2.02	2	1.99	7.09	2.28	3.59	1.24	1.27	5.52
ENSG00000012048	5.12	4.26	4.46	1.94	2.65	9.96	11.82	6.07	5.34	5.46	18.37	19.47	3.63	2.01	7.79	8.61	8.47	7.24	4.68	4.1	1.33	12.01	5.55	9.66	6.54	11.24	8.11	11.98	5.06	18.23	6.58	5.49	4.6	8.14	7.82	5.68	11.15	5.38	9.42	11.4	7.81	2.78	11.04
ENSG00000112077	0.07	0.34	0.26	0.07	0.3	0	0	1.21	0.59	10.78	2.38	1.73	3.18	0.33	3.89	1.21	0	2.76	0.11	0.06	0.9	0.28	0.23	0.87	0.15	0.3	0.23	0.64	0.21	0.73	1.21	0.3	0.39	0.09	0.36	0.11	19.27	1.71	4.63	0.12	1.82	0.1	6.62
ENSG00000116701	686.96	391.26	566.63	351.19	214.78	808.37	986.21	545.23	557.8	839.76	883.38	1034.62	143.52	459.77	222.69	1122.45	654.86	571.3	837.06	583.65	171.56	1131.73	768.98	843.27	1178.87	812.54	1696.72	1047.78	910.83	570.92	734.5	1111.47	574.86	795.21	1049.3	804.87	687.12	948.31	1299.98	983.3	572.2	522.07	609.32
ENSG00000119917	132.27	58.36	58.6	53.47	84.99	147.12	266.86	76.5	106.46	308.47	105.39	38.31	57.95	91.28	72	750.07	42.73	1176.6	113.54	78.4	30.28	1857.66	200.56	2081.67	66	71.39	106.1	2666.51	439.66	155.39	638.33	421.81	91.68	72.14	393.9	316.56	192.91	21.59	95.08	2202.33	407.37	65.8	39.74
ENSG00000198925	38.88	26.12	33.71	32.65	26.03	23.75	28.56	26.72	25.8	42.37	46.05	62.65	28.43	31.36	39.92	57.87	45.04	28.86	61.48	57.66	34.66	68.29	49.2	57	50.15	54.56	42.5	44.15	17.04	22.6	31.62	74.28	39.31	79.81	60.3	113.22	43.34	45.22	77.35	62.91	46.07	54.21	48.57
ENSG00000135838	88.2	29.76	48.54	27.63	22.16	98.08	77.79	44.93	49.52	151.05	104.3	50.98	34	30.01	46.47	111.71	66.22	62.78	65.45	44.03	23.61	65.05	66.03	71.09	75.71	80.34	104.09	93.34	121.84	75.26	81.78	69.09	42.75	56.39	62.79	41.64	130.82	102.99	81.95	71.08	62.67	41.11	73.41
ENSG00000197653	0.69	0.76	0.6	0.28	0.35	0.77	0	0	0.59	0.35	2.09	19.47	0.67	0.47	0.54	1.25	2.69	0.19	1.96	0.64	0.53	0.5	0.92	0.98	1.9	0.75	2.94	1.76	2	0.73	0.52	1.29	0.34	1.03	0.75	1.32	1.77	0.57	1.51	1.36	3.06	2.05	6.07
ENSG00000118058	74.16	55.89	38.77	36.53	36.98	144.82	66.96	160.29	111.8	18.91	13.09	25.17	26.91	7.49	53.47	33.3	49.28	55.25	43.89	50.32	4.18	49.03	21.34	65.03	10.88	64.33	16.77	95.65	40.07	92.28	25.3	11.72	40.56	11.38	17.07	43.43	22.89	9.94	11.14	48.88	22.91	19.73	55.74
ENSG00000129667	41.02	30.73	46.09	43.23	34.93	43.67	40.37	53.43	41.22	50.07	50.6	51.92	18.57	25.51	28.83	222.54	55.05	62.78	68.56	64.07	19.77	193.04	95	145.94	84.15	56.33	72.79	101.4	23.46	31.35	74.33	151.19	50.95	95.94	110.4	154.38	38.83	38.78	67.16	149.78	91.04	92.59	48.57
ENSG00000251495	0	0	0	0	0.04	9.96	2.95	0	2.08	0.07	0.04	0	0	0.05	0	0.08	1.15	0	0	0	0	0	0	0	0	0	0	0	0	0	0	0	0	0	0	0	0.07	0	0	0.08	0.07	0	0.55
ENSG00000221869	33.07	35.26	125.13	57.95	63.22	50.57	122.6	48.57	40.63	45.24	464.25	301.1	46.87	149.89	47.01	299.5	87.39	36.58	130.85	99.55	88.25	243.91	148.01	162.32	183.48	166.69	75.65	44.79	38.57	27.63	90.53	419.68	114.96	254.05	279.51	159.12	53.45	77.89	432.3	283.3	127.68	122.74	160.06
ENSG00000213937	8.72	3.51	6.21	5.68	8.69	3.83	6.4	2.43	1.78	3.99	15.79	34.07	4.44	13.48	5.37	33.59	10.39	2.57	16.45	15.08	8.39	27.53	14.06	13.7	39.42	14.2	19.94	6.79	2.21	2.51	4.07	34.87	9.49	48.2	39	35.21	2.66	7.33	26.63	17.1	6.57	14.22	14.35
ENSG00000100605	108.06	74.51	155.16	118.83	77.47	68.19	116.2	93.5	113.87	107	176.65	186.17	33.01	140.38	51.1	274.39	138.59	103.74	267.8	207.07	51.21	293.5	277.45	301.38	274.95	182.5	294.42	223.56	108.44	89.77	108.47	407.47	150.49	431.49	430.29	418.62	131.05	47.09	212.27	382.73	158.2	249.86	163.37
ENSG00000064489	3.46	2.89	6.77	6.21	4.56	0	2.95	4.86	4.15	3.43	8.94	15.6	3.36	10.53	4.24	18.25	10.78	4.48	17.81	10.57	4.91	14.74	12.6	11.68	22.29	10.33	13.68	5.11	0.86	5.18	3.81	21.27	8.42	23.09	17.03	29.95	3.17	1.63	18.13	10.64	14.25	17.14	9.93
ENSG00000176463	73.19	60.42	47.29	40.44	26.94	42.14	73.36	32.79	55.45	53.78	78.11	64.43	16.06	42.27	27	82.65	71.22	58.11	94.04	77.77	31.44	106.66	79.51	81.3	101.91	75.34	129.43	84.95	71.29	61.25	89.58	126.11	51.9	108.54	81.91	122.01	39.79	120.18	131.42	83.6	86.42	76.37	72.3
ENSG00000159433	8.86	3.92	6.04	5.43	1.52	16.86	2.95	24.29	11.27	0.7	2.14	2.36	2.78	1.22	5.03	2.49	1.92	4.1	3.21	4.16	0.83	4.24	1.77	7.59	1.95	5.79	1.47	8.7	1.28	3.81	1.13	1.63	6.36	1.5	2.29	3.63	1.4	0.81	0.99	4.78	1.82	1.46	1.66
ENSG00000185033	58.66	27.43	53.63	49.83	20.12	33.71	36.93	52.22	42.41	27.87	63.25	91.43	19.02	35.81	36.66	104.43	67.37	47.92	69.86	84.64	21.29	138.54	80.86	108.92	84.49	98.34	80.52	80.4	21.25	30.06	25.21	96.79	57.87	93.02	93.09	117.22	29.24	37.89	100.75	113.74	40.09	64.73	76.16
ENSG00000091181	19.09	2.2	6.77	6.92	3.74	6.9	3.94	3.64	16.01	0.56	1.89	1.05	2.33	0.47	2.61	0.12	3.08	1.05	1.52	2.25	0.03	0.34	3.93	1.47	2	2.18	3.55	2.24	4.56	6.89	0.87	0.25	4.04	0.19	0.67	0.74	0.15	0.16	0.55	1.08	2.21	1.46	0
ENSG00000124243	14.25	9.76	9.55	12.11	3.82	25.29	25.6	26.72	11.27	1.19	0.97	2.51	6.32	0.7	8.82	3.53	8.47	10.19	8.6	8.78	0.33	9.1	1.39	9.5	3.12	11.95	2.86	12.06	2.42	8.1	1.56	1.53	10.78	1.93	2.81	9.63	1.11	0.65	1.1	5.94	3.25	2.92	2.21
ENSG00000003147	2.08	2.54	1.93	0.92	0.87	1.53	0.98	0	0.3	2.31	3.79	26.64	1.79	1.03	2.27	2.62	1.92	2.86	3.1	1.44	0.4	1.9	1	3.11	2.54	2.78	3.17	4.15	3.07	3.81	1.99	2.08	2.02	1.18	2.21	3.42	2.88	2.69	3.83	2.39	3.45	2.82	4.97
ENSG00000152213	22.48	18.56	13.54	8.72	8.69	34.48	29.05	27.93	18.68	38.44	31.66	47.84	7.94	10.95	13.26	66.02	25.02	22.86	17.15	12.08	6.6	38.03	20.42	27.14	18.49	36.26	32.15	40.4	31.8	27.71	35.09	22.21	17.23	24.64	38.68	13.42	28.13	40.01	28.62	27.79	21.47	11.88	40.29
ENSG00000173391	1.25	1.17	0.6	0.25	0.7	3.06	0.49	0	0	1.96	12.49	53.18	2.69	0.47	5.37	2.74	3.46	2.95	2.94	0.06	0.4	0.17	0.85	3.82	1.17	1.95	2.47	5.19	2.85	19.85	0.43	0.69	0.26	0.14	0.47	0.16	5.24	0.33	3.9	1	9.89	0.68	8.83
ENSG00000130724	118.44	103.32	123.5	105.06	71.3	71.26	142.79	72.86	91.34	137.18	93.42	212.75	56.15	150.45	46.96	179.43	95.48	155.18	257.89	194.36	76.25	252.74	199.52	150.8	334.12	136.47	285.3	123.92	186.36	93.65	91.57	283.04	110.07	306.53	232.61	341.77	129.86	174.6	320.11	180.08	184.03	235.98	108.18
ENSG00000246526	4.7	18.63	4.76	2.61	1.91	17.62	11.32	8.5	8.6	1.47	0.85	3.14	3.68	0.51	3.6	1.21	3.85	1.43	3.54	5.84	0.17	3.18	1.5	5.35	0.68	4.17	0.93	4.87	2.28	3.56	0.61	1.04	7.6	1.79	1.66	3.68	0.37	0.24	0.59	5.58	2.15	1.8	0
ENSG00000127824	140.16	102.97	125.77	145.65	79.73	107.27	150.17	120.22	102.6	87.67	125.25	366.73	64.81	177.46	67.22	187.83	182.87	108.79	298.52	258.78	72.93	263.63	195.24	155.44	271.58	149.78	252.46	124.95	120.27	128	130.56	343.17	142.33	468.5	482.25	429.99	125.58	231.56	496.52	270.3	193.47	227.11	247.81
ENSG00000119669	24.63	19.59	47.12	29.79	7.78	29.12	16.74	19.43	18.39	16.32	78.8	56.37	9.37	24.67	18.38	151.25	30.8	8.76	27.5	34.78	17.58	81.36	42.53	48.32	49.22	77.82	41.73	29.3	12.76	15.47	32.4	110.39	34.93	69.41	71.91	59.8	20.38	42.53	165.11	47.96	25.83	35.31	68.99
ENSG00000163931	480.32	388.58	480.05	366.08	300.2	320.28	448.55	342.44	419.61	422.54	736.01	1880.25	125.04	506.48	169.52	915.21	687.96	314.66	1058.09	929.73	307.4	755.08	891.68	522.51	1269.07	607.71	1347.51	454.15	493.63	379.64	275.5	984.47	503.76	1533.37	834.23	1528.36	394.32	544.84	1165.73	598.25	725.25	1088.95	658.99
ENSG00000143376	67.38	31.69	44.25	27.92	16.42	73.56	66.47	93.5	61.98	79.06	74.77	87.98	13.99	24.25	35.43	132.79	81.23	45.25	53.15	40.1	10.94	97.27	57.32	76	50.2	90.75	78.82	101.08	66.37	77.21	74.25	72.3	40.56	61.56	89.89	61.69	86.31	65.1	70.84	110.95	36.12	33.41	124.18
ENSG00000177469	0.48	0.48	0.3	0.49	0.22	0	0	0	0	0.21	0.81	1.47	0.45	0.51	0.64	0.25	0.38	1.14	1.36	1.79	0.27	1.28	1.16	0.71	1.07	1.01	0.62	0.88	1.43	0.81	0.43	0.74	0.73	0.8	0.4	2.47	0.15	0.65	1.88	1.24	1.69	0.73	5.52
ENSG00000130830	176.82	108.2	95.74	86.68	81.51	88.88	106.84	81.36	103.49	604.47	161.42	125.25	223.13	120.07	262.95	111.38	220.21	181.1	125.13	126.88	189.63	139.16	168.2	87.41	134.01	94.62	178.58	97.33	199.83	172.97	331.3	203.26	103.88	146.64	142.4	197.28	522.04	364.69	301.68	108.04	157.94	122.59	124.18
ENSG00000142347	733.52	464.82	890.4	606.49	523.89	534.83	669.13	664.23	675.83	524.15	809.57	1274.59	251.87	801.57	385.8	1246.09	1057.93	551.67	1662.74	1574.92	521.81	1743.02	1586.74	1141.71	2162.6	1343.29	2267.78	901.67	609.19	537.62	585.57	2063.54	832.12	2451.79	1503.1	2866.34	506.76	769.3	1827.54	1384.01	1113.23	1636.05	1081.76
ENSG00000183621	25.39	9.49	7.37	7.45	3.52	21.45	26.59	13.36	16.01	27.03	22.72	14.71	3	11.28	4.78	37.92	10.01	26.1	14.48	10.75	12.2	52.16	18.95	34.4	17.12	18.56	29.83	42.72	25.59	19.28	33.53	40.85	10.31	18.29	14.22	25.84	24.81	63.47	34.02	26.83	25.64	9.59	16.01
ENSG00000204592	3359.26	2139.93	2681.14	2447.14	1362.41	2644.24	4015.75	2405.57	2594.77	2618.36	3900.95	2974.59	1069.39	2505.17	1407.84	6982.94	2917.4	3134.74	4037.8	3489.21	1112.77	6909.14	4148.37	5181.88	4998.42	3708.98	5470.11	4704.66	2769.55	2326.44	3351.94	7454.42	3057.51	5279.19	6093.82	6692.51	2255.69	2257.48	6963.03	6105.06	3158.38	3322.17	3406.44
ENSG00000188761	0.97	0.69	0.64	0.46	0.39	0.77	0.98	0	1.19	1.61	9.1	41.09	0.99	0.28	1.28	2.37	4.23	1.33	1.52	0.52	0.13	0.84	0.77	1.2	1.32	1.5	1.85	2.48	1.21	7.13	0.95	1.73	0.64	0.47	0.55	0.53	4.06	0.65	1.58	0.84	2.99	1.32	6.07
ENSG00000246548	3.8	4.54	5.7	1.98	1.56	0	2.95	2.43	4.15	8.26	16.23	5.5	2.29	4.68	2.66	18.75	5	0.57	6.21	2.77	7.96	4.52	4.43	1.58	18.2	8.79	16.85	1.68	4.13	1.05	11.96	26.01	2.49	22.81	12.56	5.05	8.27	5.54	16.26	3.75	3.77	5.11	17.66
ENSG00000258819	3.32	2.2	4.5	1.98	1.17	1.53	0.49	1.21	0.59	7.56	16.52	6.18	1.26	2.48	1.48	16.46	1.92	1.71	2.83	0.64	3.55	2.79	3.27	1.42	7.71	5.94	13.45	1.36	2.78	0.97	10.4	11.23	2.32	12.74	10.35	1.89	5.39	5.21	8.94	3.63	2.08	2.48	15.45
ENSG00000204386	32.51	25.16	20.35	19.55	14.12	27.58	29.05	15.79	18.68	25.63	32.63	41.14	11.84	21.02	17.25	59.91	26.95	23.05	40.02	30.27	7.59	55.95	32.86	56.45	35.47	35.66	40.11	53.65	18.25	21.39	12.82	42.88	19.25	31.27	43.66	59.95	19.27	18.41	45.68	59.76	20.69	35.94	34.77
ENSG00000154814	22.83	12.03	13.02	9.78	2.91	50.57	28.06	49.79	15.42	4.27	1.97	6.96	16.33	0.98	22.72	12.26	11.16	8.76	9.58	6.01	0.23	6.09	2.23	8.41	2.63	16.53	3.4	10.62	6.7	18.39	1.47	2.08	8.12	0.85	2.96	5.11	3.54	1.3	2.21	6.86	3.64	1.85	8.28
ENSG00000183873	0.07	0.21	0.39	0.25	0.04	0	0	0	0.3	0.42	1.33	20.25	0.58	0.28	0.25	0.83	3.08	0.67	0.33	0.23	0.3	0.11	0.27	0.6	0.73	0.56	0.23	0.24	0.07	0.16	0.09	0.1	0.3	1.46	2.02	0.37	1.26	0	4.71	0.56	0.33	0.19	10.49
ENSG00000166398	21.93	13.2	9.3	10.83	3.22	26.05	9.85	37.64	16.31	2.45	2.98	4.19	4.48	0.47	11.28	9.65	10.78	9.24	6.15	6.01	0.43	9.1	2.2	12.18	3.41	14.2	4.1	13.97	5.85	12.88	8.32	2.57	10.53	2.96	3.99	5.05	4.87	2.44	1.36	10.64	3.06	2	8.28
ENSG00000116133	7.96	7.36	6.21	4.31	3.48	12.26	5.42	7.29	10.08	8.47	3.63	16.02	5.29	4.21	11.83	29.52	6.54	12.86	13.99	5.89	1.56	15.47	6.74	19.27	9.07	15.63	10.82	15.65	6.2	9.56	2.69	6.97	6.53	1.6	8.3	20.84	12.55	5.78	11.81	12.52	8.65	9.25	22.63
ENSG00000148175	80.8	67.5	43.31	21.81	32.11	108.8	77.79	68	85.11	310.01	223.38	633.08	65.12	32.86	78.94	195.77	104.33	94.69	42.64	32.99	36.88	82.31	40.45	152.71	31.42	63.92	49.92	230.59	110.65	176.94	177	44.26	55.59	23.19	91.95	28.58	353.05	306.27	297.31	103.74	125.14	37.26	215.8
ENSG00000225079	0.62	1.31	0.39	0.25	0.35	1.53	0.49	0	1.48	0.21	0.08	0.16	0.13	0	0.2	0.08	0	0	0.16	0.35	0	0.28	0.15	0.33	0.05	0.38	0	0.16	0.36	0.41	0.09	0	0.52	0.05	0.08	0	0	0	0.04	0.56	0	0	0.55
ENSG00000188997	16.74	10.79	10.67	7.02	5.52	12.26	11.82	12.14	13.94	15.34	14.83	18.58	2.83	6.97	7.34	23.82	9.62	15.81	12.63	10.46	3.38	25.91	12.21	23.75	11.9	18.52	19.78	28.42	16.68	14.83	7.88	17.56	11.9	15.8	22.32	19.74	16.09	22.57	23.14	23.84	9.7	9.16	17.66
ENSG00000171223	112.69	102.22	122.82	118.33	71.52	92.71	146.73	122.65	82.44	54.41	275.83	188.84	83.73	107.29	101.32	376.58	109.34	90.21	187.43	161.6	59.23	547.8	266.4	296.31	290.85	249.01	198.98	144.2	55.61	69.19	94.61	295.94	179.66	271.45	218.27	292.5	70.88	94.76	331.85	292.39	233.94	206.36	134.67
ENSG00000087903	15.91	11.34	18.81	12.28	4.17	13.03	9.35	7.29	14.53	7.28	42.7	21.98	3.99	13.29	6.8	18.46	36.19	6.86	17.59	19.35	11.57	17.31	25.04	9.83	43.32	28.07	50.31	9.66	16.11	11.59	22.09	39.32	31.28	41.2	46.98	25.69	10.56	58.42	59.15	5.98	27.01	16.36	20.97
ENSG00000260943	0.76	0.27	0.43	0.11	0.74	3.06	0.98	1.21	2.37	8.26	4.75	0.68	0.81	0.47	1.77	12.51	0.38	3.05	0.16	0.46	0.3	5.97	1.93	7.32	0.98	0.71	1.47	15.73	1	1.7	21.83	3.86	0.3	0.85	2.84	1.84	14.54	5.05	2.46	6.42	1.43	0.29	2.21
ENSG00000185168	1.18	0.69	0.77	0.49	1.09	0.77	0	0	2.08	1.05	1.25	7.33	0.54	6.13	0.54	9.81	3.08	1.05	3.49	0.92	2.32	2.23	1.73	1.91	4.05	5.15	4.48	1.28	0.93	0.41	0.61	3.02	0.77	4	3.64	3.32	0.74	1.47	8.94	3.15	2.28	2.14	0.55
ENSG00000263272	8.72	15.26	5.53	6.56	2.09	15.32	9.35	17	9.79	2.94	1.61	6.12	4.48	0.37	5.08	5.07	1.92	8.76	5.99	5.03	0.2	8.38	1.81	7.75	3.12	6.61	3.94	10.3	6.56	7.94	1.47	1.48	4.9	1.65	2.21	6.26	1.7	1.79	1.95	5.34	1.82	1.61	0.55
ENSG00000180712	0.21	0.27	0.13	0.04	0.04	0	0.49	2.43	0	0.77	0.77	1.31	0.63	0.09	0.39	1.33	0.38	0.76	0.27	0.29	0.2	0.5	0.39	0.27	0.49	0.49	1.7	0.64	0.36	0.49	2.34	1.14	0.17	1.13	0.55	0.21	0.44	0.81	0.85	0.44	0.07	0.19	2.21
ENSG00000133101	0.35	0.07	0.04	0.18	0.17	0	0.98	0	0	0.56	2.01	3.87	0.22	0.28	0.05	1.33	0.38	0	0.33	0.23	0.17	12.56	0.04	2.18	1.02	0.11	0.54	2.24	0.36	0.41	0	0.84	0.47	0.05	1.9	1.63	0.3	3.99	1.36	1.99	0.98	0.58	3.31
ENSG00000260107	0.35	0.14	0.09	0	0	3.06	2.46	3.64	2.67	0	0	0	0	0	0	0	0	0	0.22	0	0.03	0	0	0	0	0.08	0.15	0	0	0	0	0	0.09	0.28	0.2	0	0	0	0	0.08	0	0.05	0
ENSG00000206344	90.07	42.69	30.16	20.33	19.86	76.62	70.41	59.5	39.44	81.86	93.99	95.52	29.65	25.28	35.97	150.46	62.75	32.29	71.01	33.45	18.07	79.69	68.77	73.27	72.2	56.7	100.46	96.69	65.16	47.31	119.38	128.34	37.51	107.55	115.1	62.06	64.97	110.73	90.81	80.61	32.99	24.45	75.61
ENSG00000125744	8.23	4.33	4.03	5.65	3.95	1.53	10.83	2.43	5.93	6.72	10.88	7.12	2.47	13.29	2.91	16.42	11.93	5.72	18.13	11.38	5.34	15.64	7.55	10.92	27.81	6.24	21.87	7.19	5.35	4.37	1.99	23.64	10.05	15.94	14.82	27.63	3.84	6.19	23.14	9.05	14.25	19.97	9.93
ENSG00000060971	73.26	68.88	70.77	46.37	47.41	53.64	60.56	44.93	46.85	54.41	147.69	190.41	51.26	69.79	60.02	160.23	68.91	54.87	135.75	100.53	37.94	118.05	71.58	107.01	138.84	97.47	119	88.94	62.02	47.31	41.41	122.8	65.64	111.22	130	138.8	44.81	50.03	154.26	94.09	90.19	90.64	60.71
ENSG00000147416	289.17	192.95	275.41	173.74	80.73	300.36	215.66	275.65	228.93	321.28	431.9	347.68	63.64	141.88	96.98	574.88	278.34	200.82	288.55	219.09	58.17	366.65	294.4	387.27	348.81	391.01	532.81	495.27	318.6	293.28	287.89	407.71	198.31	217.46	348.82	204.28	338.21	293.97	425.57	440.14	214.29	150.35	310.73
ENSG00000107738	779.94	434.5	773.11	601.52	476.96	334.07	711.96	403.15	466.47	471.91	1233.58	1146.89	208.37	665.68	274.73	1637.34	754.95	476.7	1276.72	1142.46	396.75	1761.22	1279.97	1043.87	1325.22	771.8	1227.51	794.36	450.57	344.56	820.62	2597.47	719.73	2560.38	2411.77	2284.33	556.89	886.96	1932.37	1428.82	921.45	1211.29	1601.67
ENSG00000230021	0.55	0.27	0.09	0.21	0.3	0	0	0	0	2.24	0.73	0.52	0.22	0.47	0.2	1.37	1.15	0	0.16	0.75	1.19	2.23	1.27	0.44	0	0.41	2.55	1.68	2.92	1.86	1.13	1.19	0.6	0.94	0.63	0.05	1.62	4.32	1.14	2.15	0.33	0.15	0.55
ENSG00000130775	242.96	184.57	223.96	147.34	97.11	160.91	155.59	160.29	198.69	173.81	266.61	267.81	69.52	124.42	113.19	509.9	211.36	143.28	285.99	234.34	56.41	407.64	359.78	310.06	294.95	323.94	312.58	260.29	206.18	168.11	166.86	338.67	238.95	363.58	349.49	365.56	194.47	199.7	306.1	358.57	208.76	280.05	202
ENSG00000268903	24.49	18.01	63.27	28.13	30.2	4.6	22.65	12.14	24.91	19.61	115.78	83.01	20.81	33.47	22.13	118.07	38.88	22.29	98.56	86.9	60.62	137.26	71.89	44.5	135.13	63.05	67.07	18.12	6.99	16.2	40.46	99.21	52.2	180.64	179.19	144.28	14.1	60.05	68.12	71.48	87.59	107.3	32.56
ENSG00000125347	430.16	315.51	305.7	283.75	192.57	347.87	392.42	314.51	406.86	348.31	519.36	238.92	159.3	332.02	213.82	1153.59	384.6	400.96	441.13	365.26	124.9	1312.93	665.28	817.61	841.87	442.42	910.99	747.49	316.68	299.03	460.12	811.22	385.92	641.99	707.67	785.92	292.58	225.69	472.61	911.02	513.7	570.34	300.8
ENSG00000123416	230.65	145.73	180.39	165.27	167.85	226.04	174.3	188.22	140.27	131.72	218.87	546.31	137.28	111.17	212.83	243.62	160.54	289.13	364.73	279.17	49.95	294.9	239.7	331.19	278.17	326.38	355.08	337.5	213.95	384.34	96.43	240.85	157.2	184.68	243.28	472.84	242.45	162.38	279.73	277.72	238.76	272.5	304.11
ENSG00000187862	1.87	0.34	1.84	2.12	0.43	0	0.49	13.36	0.59	0.07	0	0.05	0.63	0.14	1.08	0.42	0.77	1.05	0.93	0.52	0	0.89	0.08	1.2	0.15	1.43	0.08	1.2	0.07	0.57	0.09	0.05	0.56	0.05	0.16	0.37	0.44	0	0.26	0.6	0.33	0.1	0
ENSG00000273729	5.81	5.22	6.47	4.94	1.74	5.36	3.94	3.64	4.45	8.89	6.97	9.53	3.59	5.52	4.34	14.8	6.93	2.67	6.32	4.68	6.3	7.76	5.35	5.57	17.85	10.11	25.11	4.63	4.35	3.16	13.52	28.24	5.24	19.42	12.49	5.05	6.42	8.07	14.79	5.7	4.62	6.92	23.73
ENSG00000127507	166.59	81.8	118.75	38.26	27.94	139.45	128.51	114.15	143.82	173.32	274.67	123.31	33.28	56.64	67.17	215.02	241.77	72.88	162.87	92.38	46.33	256.7	159.99	146.11	95.91	182.28	159.49	190.27	77.21	116.82	298.03	330.91	110.93	220.28	85.23	131.64	172.39	246.79	265.38	119.04	109.45	128.44	316.25
ENSG00000133246	56.8	50.11	80.07	62.61	63.13	55.17	116.2	58.29	61.98	54.48	85.53	455.13	30.45	60.48	31.83	184.96	102.02	100.31	245.31	194.65	36.68	178.24	162.53	146.38	174.45	108.52	143.89	96.37	83.7	61.9	41.41	134.87	64.96	413.05	204.08	478.05	48.8	65.51	170.7	126.86	131.84	261.4	146.26
ENSG00000132274	178.83	112.39	98.19	60.07	39.06	309.56	181.68	179.72	129.29	480.66	260.85	91.8	75.3	43.44	162.03	897.2	75.84	394.87	85.22	60.2	26.53	548.08	135.26	722.45	94.74	180.4	148.44	1003.47	200.4	238.27	912.62	282.39	113.12	80	290.34	117.17	404.88	175.01	270.38	737.03	209.15	50.17	156.75
ENSG00000151612	8.99	10.79	5.4	4.41	1.22	16.09	8.37	17	7.71	0.84	0.93	0.58	2.74	0.37	4.83	2.12	2.69	6	3.16	4.39	0.23	4.13	1.19	5.84	0.93	7.55	1.31	9.26	2.28	9.96	1.21	0.54	4.43	0.61	1.38	3.53	1.03	0.49	0.48	4.86	1.37	1.36	3.31
ENSG00000144655	39.16	16.22	26.43	23.12	12.34	19.92	32	17	23.13	11.83	46.09	18.63	11.57	27.95	16.56	55.88	20.4	35.82	30.11	30.39	16.58	129.66	49.35	113.84	41.03	39.87	44.36	97.73	21.03	13.04	23.74	57.42	36.17	46.89	40.7	59.58	9.97	27.46	100.97	93.81	42.17	33.85	31.46
ENSG00000123836	7.4	4.67	5.14	3.28	0.74	12.26	1.97	14.57	10.38	35.08	47.3	113.21	2.02	1.12	4.34	57.04	4.23	6.48	3.87	1.44	1.63	2.01	4.58	4.26	3.22	11.39	6.49	6.63	3.49	7.7	99.98	16.81	4.38	10.35	33.07	1.37	42.53	116.84	49.55	5.22	10.28	1.46	67.33
ENSG00000145284	2.42	3.64	1.03	0.32	0.22	3.06	0.98	7.29	2.67	0.21	0.28	0.31	0.27	0	0.64	0.5	0.77	0.76	0.33	0.4	0	0.11	0.65	1.75	0.15	0.45	0.08	2.16	0	0.89	0.35	0.05	1.33	0.14	0.51	0.32	0.37	0.33	0.4	1.67	0.07	0.34	0
ENSG00000091129	0.35	0.14	1.03	1.2	0.04	0	0.49	2.43	0	0	0	0.05	0.09	0.05	0.05	0.12	0	0	0.22	0.17	0	0	0.08	0	0.1	0.3	0	0	0.07	0.41	0.26	0	0	0	0	0.05	0	0	0.04	0	0.07	0.1	0
ENSG00000168229	6.57	9.35	5.57	2.61	1.09	11.49	3.94	13.36	12.16	0.56	1.09	2.83	1.26	0.19	1.87	1.5	3.08	1.91	1.74	3.41	0.17	2.74	1.7	6.55	0.49	4.85	0.7	6.15	2.85	3	0.87	1.24	7.56	0.24	1.9	3.37	0.37	0.24	0.81	6.46	0.85	1.36	1.66
ENSG00000261474	0.55	1.17	0.64	0.42	0.3	4.6	0.49	1.21	0.3	0.28	0	0.52	0.13	0	0.15	0.42	0.38	0.19	0.38	0.17	0	0.11	0	0.22	0.39	0.23	0.08	0.24	0.07	0.24	0	0.05	0.69	0.19	0.08	0.53	0.22	0	0.15	0.24	0.2	0.24	0
ENSG00000071553	65.79	48.39	70.43	64.23	41.63	42.14	73.86	54.64	52.19	53.5	85.4	151.36	24.58	44.24	33.31	141.77	81.62	54.78	131.56	127.97	27	152.17	99.16	123.06	111.62	97.96	115.06	95.09	44.77	52.74	52.85	153.96	59.42	165.12	129.8	221.07	53.53	63.88	149.44	119.72	80.37	134.33	126.94
ENSG00000180539	21.52	16.84	16.62	10.34	12.56	18.39	17.23	15.79	13.05	13.87	19.94	92.85	6.86	14.04	11.93	72.63	26.18	13.24	39.42	26.98	9.12	38.98	25.81	20.31	30.59	31.75	32.15	15.65	23.74	11.59	17.59	32.39	19.16	50.32	42.36	45.9	9.82	19.55	26.67	21.25	24.73	29.32	35.87
ENSG00000092036	29.96	18.9	28.53	23.29	13.95	39.84	30.53	25.5	22.24	33.33	41.25	51.71	9.82	14.7	18.43	78.95	22.71	17.43	29.02	29.52	9.22	85.66	41.34	57.6	50.3	35.1	52.24	57.97	30.09	18.15	37.08	90.26	32.09	56.39	92.42	58.74	35.73	56.87	72.75	32.57	36.64	24.55	23.18
ENSG00000233013	23.45	4.06	10.84	5.36	5.56	20.69	6.89	15.79	13.64	19.89	15.03	16.91	3	2.25	5.03	25.07	46.97	10.67	8.98	20.28	10.41	57.63	29.47	19.71	22.1	25.59	20.94	17.09	9.55	9.15	35.52	19.19	11.47	30.33	34.53	25.74	7.31	27.95	15.19	26.91	23.62	15.73	55.19
ENSG00000145555	0.9	0.41	0.77	0.35	0.22	1.53	1.48	0	0	1.68	0.16	0.16	0.27	0.42	0.59	2.7	0.38	1.14	1.52	0.87	2.49	1.9	0.85	1.64	1.27	1.43	1	1.28	1.92	0.65	3.47	2.23	0.3	2.16	0.75	0.63	2.73	18.5	2.87	1.4	2.28	1.61	1.1
ENSG00000165178	176.06	124.35	122.95	173.32	173.8	135.62	278.68	172.43	168.14	216.03	205.9	627.74	71.04	269.11	75.59	497.06	217.52	291.32	537.02	339.49	141.91	1113.52	394.37	440.23	720.05	155.9	572.84	295.58	153.99	106.05	86.12	697.18	250.03	1022.45	655.12	982.36	150.91	47.83	403.53	605.03	332.59	501.47	216.9
ENSG00000268758	14.8	1.24	3.51	3.53	2.78	10.73	3.94	4.86	10.38	0.49	0	0	1.79	0	5.37	1.29	0.38	0.38	1.03	0.87	0	0.22	1.5	0.76	0.73	2.03	1.08	0.24	1.85	4.37	0.61	0.05	0.95	0	0.32	0.42	0.37	0	0	0.2	0.91	1.22	0
ENSG00000076944	164.03	128.96	187.72	176.21	146.82	98.08	153.62	99.57	119.51	150.63	141.89	366.63	87.1	284.37	100.13	292.76	165.16	172.81	461.6	395.07	168.28	444.16	353.77	363.41	476.08	249.31	353.76	222.52	122.55	92.92	86.72	556.38	175.71	593.64	390.07	820.87	126.84	205.24	730.67	323.89	332.01	445.02	171.09
ENSG00000198019	30.79	11.82	10.75	5.93	9.12	31.42	25.11	14.57	16.01	114.49	30.74	7.28	18.88	23.22	19.17	206.54	23.48	25.82	12.8	10.4	16.81	65.89	43.03	23.26	23.86	16.27	37.32	30.34	17.89	18.15	91.83	61.18	10.48	9.22	26.95	10.9	58.69	27.05	25.16	21.05	50.04	15.05	11.59
ENSG00000182511	46.77	29.21	78.65	53.04	58.4	31.42	32	32.79	40.03	34.73	138.78	259.13	24.35	76.44	32.43	224.33	46.97	33.72	167.23	140.74	45.24	206.83	130.75	114.66	160.21	102.24	87.78	53.57	28.09	20.5	38.29	212.41	55.98	235.1	194.68	269.55	40.16	42.69	226.5	114.74	113.42	166.08	83.34
ENSG00000138795	121.2	43.1	75.95	102.03	13.73	157.84	83.7	163.93	53.97	13.38	3.67	10.15	43.19	2.34	73.47	31.72	25.02	55.35	56.9	27.73	0.83	46.29	7.44	42.91	7.9	65.68	14.22	51.9	19.89	108.16	4.07	7.07	34.11	2.68	11.7	40.37	11.74	1.22	3.2	32.29	11.78	10.72	12.14
ENSG00000023330	24.77	14.57	21.29	20.4	7	26.82	27.57	19.43	25.21	14.08	18.69	72.91	7.67	12.78	11.53	40.2	30.41	29.72	35.56	34.72	6.14	39.87	27.74	46.41	27.27	27.54	40.8	44.95	18.82	29.33	10.83	37.09	19.81	28.83	36.07	60.01	15.21	20.53	33.47	36.12	20.89	30.44	30.91
ENSG00000141968	125.42	89.57	122.69	99.95	60.22	109.57	132.94	93.5	96.67	102.03	139.51	176.54	47.23	89.41	66.97	225.66	129.74	112.7	207.41	202.1	55.65	296.18	181.26	223.14	234.65	174.05	244.81	185.08	101.31	82.39	57.18	240.85	119.99	256.07	183.5	377.35	73.09	89.22	242.1	196.59	146.68	173.49	133.56
ENSG00000124374	6.02	3.3	3.64	2.4	0.65	8.43	5.91	10.93	5.93	1.05	0.4	1.41	1.79	0.47	3.35	2.49	0	3.14	2.61	1.62	0.13	2.01	0.96	3.6	1.02	4.36	1.24	4.39	2.07	4.94	0.43	0.74	3.05	0.38	0.95	0.79	2.14	0.24	0.48	2.03	0.91	1.07	0.55
ENSG00000177156	479.9	383.84	460	357.75	265.18	291.17	485.97	261.08	340.14	438.93	563.11	1092.72	209.67	480.08	207.91	615.17	523.19	358.86	876.76	748.2	361.09	765.3	796.57	380.11	1254.73	508.96	1351.46	381.25	577.82	327.55	443.49	1101.92	383.56	1488.08	821.54	1032.37	458.18	698.42	1155.8	399.12	642.02	839.14	440.98
ENSG00000033627	39.5	19.8	29.3	30.28	22.77	32.18	28.56	47.36	36.48	28.99	33.24	81.8	11.8	23.17	20.11	84.94	51.2	40.39	76.73	48.24	11.84	85.88	43.69	46.85	58.74	53.28	69.62	58.52	34.51	39.37	30.06	43.67	27.37	59.63	45.36	100.64	26.28	41.06	50.32	62.31	32.6	56.84	56.3
ENSG00000215912	1.8	1.24	1.16	1.55	0.43	1.53	1.48	1.21	2.08	0.7	0.08	0.94	0.58	0.14	0.69	1.37	0	0.86	0.82	0.75	0.07	0.28	0.23	0.33	0.49	0.83	0.08	0.4	0.71	0.89	0.26	0.49	0.69	0.28	0.32	0.74	0.37	0.24	0.07	0.56	0.33	0.63	0
ENSG00000197555	71.05	26.46	40.53	34.87	15.16	64.36	40.37	111.72	80.96	87.67	74.45	49.25	11.8	28.37	27.45	114.49	70.84	67.07	66.49	60.32	13.93	92.19	110.03	74.25	74.93	75.34	129.82	94.13	72.58	84.34	119.21	121.56	50.09	78.21	68.55	123.12	89.63	44.32	73.38	76.39	59.35	70.52	86.1
ENSG00000100364	121.62	97.95	84.95	69.67	80.08	104.21	94.04	86.22	76.51	102.24	82.3	243.42	41.98	63.9	56.28	353	106.26	106.22	189.28	167.03	38.84	179.31	139.19	195.95	104.54	129.49	108.42	153.86	140.16	80.69	91.05	136.5	65	148.99	126.68	282.08	133.85	106.65	190.75	174.02	117.78	154.74	158.4
ENSG00000162399	0	0.07	0	0.07	0	0	0	0	0	0.21	0.28	5.29	0.27	0.14	0.05	0.62	0	0	0.38	0.17	0.3	0.11	0.04	0.11	0.34	0.23	0.23	0	0	0.24	0.43	0.2	0	1.03	0.16	0.32	0.07	1.3	0.81	0.12	0.2	0.1	1.1
ENSG00000280543	3.67	5.5	1.97	1.8	2.04	1.53	6.89	0	1.19	7.35	2.86	5.65	1.3	3.84	0.79	3.62	8.47	4.95	9.69	8.61	3.55	8.6	6.63	2.07	13.56	2.74	16	4.47	10.48	3.81	5.02	7.52	2.06	7.71	5.29	11.47	2.95	10.51	8.97	3.39	5.01	5.7	5.52
ENSG00000165879	61.64	49.77	75.48	51.63	34.72	42.14	54.16	43.72	47.74	33.47	146.4	175.8	29.2	59.82	36.56	162.68	73.53	22.96	104.77	74.94	29.48	139.88	123.66	99.42	113.18	102.58	95.98	61.24	41.28	25.68	50.51	211.77	80.51	211.16	249.48	164.6	44.81	62.17	158.35	146.35	74.25	80.56	97.14
ENSG00000081913	4.91	3.44	4.37	5.33	1.22	3.06	3.45	4.86	5.04	2.24	11.48	14.55	1.57	2.57	1.87	5.49	12.32	2.95	4.9	7.68	1.03	5.42	5.93	6.99	10.15	9.36	12.75	11.02	5.06	6.08	8.49	7.72	5.2	8.28	7.86	6.21	5.17	12.3	15.74	12.8	2.54	5.45	14.9
ENSG00000167100	0.9	1.44	2.36	5.05	1	0	0.98	1.21	0.3	1.05	2.5	1.15	0.45	6.69	0.99	4.07	10.01	0.86	8.88	5.03	5.6	5.03	2.66	2.13	12.59	1.54	8.58	1.04	0.21	5.91	0.61	10.14	1.2	2.87	9.32	8.95	6.2	0.9	29.87	4.74	19.2	14.37	24.28
ENSG00000117602	71.81	32.86	34.87	31.48	7.73	118	46.28	105.65	44.48	11.62	4.96	7.38	27.99	1.87	57.02	26.23	17.32	27.53	19.22	15.37	0.36	22.06	4.62	18.51	5.22	49.04	7.8	30.02	18.96	72.02	4.59	2.77	23.63	1.55	6.08	11.37	9.15	3.75	3.79	14.59	8.98	4.53	12.14
ENSG00000214535	0.35	0	0	0.21	0	11.49	0.98	0	2.08	0	0	0.05	0	0	0.1	0.04	1.92	0	0	0	0.03	0	0	0	0	0.04	0	0.08	0	0.08	0	0.05	0	0	0	0	0.3	0	0.11	0.04	0	0	0
ENSG00000267554	8.58	14.5	4.28	3.11	2.13	16.09	18.71	4.86	13.34	1.33	0.81	1.1	2.65	0.7	4.78	1.58	6.16	5.91	2.45	5.43	0.13	3.46	1.16	7.48	1.17	2.37	1.85	11.9	5.13	7.62	0.87	0.59	3.44	0.42	0.83	1.47	0.66	0.73	0.18	7.42	1.11	0.93	2.76
ENSG00000110934	354.27	227.12	273.14	179.78	93.51	506.47	398.82	280.51	253.55	371.49	250.57	534.32	103.92	164.4	167.01	443.18	240.61	327.71	344.26	317.54	82.58	422.77	224.25	440.72	403.2	421.67	610.08	538.86	487.57	397.22	442.19	427.64	245.82	325.67	329.57	403.99	327.58	390.11	461.06	400.07	306.24	166.08	230.7
ENSG00000248571	0.42	0.07	0.26	0.21	0.09	0	0.98	1.21	0.3	1.12	0.73	0.99	0.31	0.14	0.54	0.62	0.38	0.57	0.22	0.69	0.23	0.5	0.77	0.49	0.68	0.53	1.24	1.04	1.35	0.81	1.56	0.69	0.17	0.8	0.28	0.95	1.03	1.14	0.4	0.88	0.52	0.68	3.86
ENSG00000245205	0.14	0	0.04	0.04	0	11.49	4.92	8.5	2.37	0	0	0	0.04	0	0	0	1.92	0	0.11	0.06	0	0	0.15	0	0	0	0	0.08	0	0	0	0	0	0.05	0	0	0	0	0	0.12	0	0	1.1
ENSG00000183638	0.07	0	0.13	0.18	0.09	0	0	0	0	0.21	1.49	2.04	0.63	0.19	0.34	1.7	0.38	0.1	0.38	0.64	0.53	0.28	0.35	0.49	0.73	0.15	0.08	0.32	0.14	0	0.26	0.54	0.39	0.75	0.67	0.21	0.22	0	0.44	0.64	0.46	0.49	0.55
ENSG00000240535	0.42	0.69	0.17	0.39	0.39	0.77	7.88	2.43	2.08	0.14	0.12	0.1	0.67	0	0.34	0.04	1.92	0.19	0.49	0.29	0	0.06	0.08	0.22	0.1	0.83	0	0.4	0	0.16	0	0.15	0.6	0	0.24	0.47	0.15	0.08	0.18	0.44	0.07	0.15	1.66
ENSG00000177105	252.23	147.58	202.33	224.99	175.54	157.84	256.52	149.36	144.71	115.54	254.04	437.97	80.46	375.79	83.58	400.44	301.06	185.29	565.61	450.6	255.13	645.74	478.7	393.98	741.32	253.34	685.27	296.54	152.35	125.49	127.18	694.36	223.53	807.57	523.11	838.5	131.27	367.13	796.18	423.75	429.69	529.76	341.09
ENSG00000138722	1.73	1.17	0.56	0.67	0.26	9.96	3.45	1.21	2.08	13.94	4.87	0.94	1.21	1.36	2.17	7.11	14.63	4.1	1.74	0.58	0.4	3.41	1.85	1.53	1.17	1.24	4.56	2.24	4.78	32.49	5.54	1.68	1.46	0.56	10.12	0.95	29.38	4.16	23.83	3.67	4.75	1.56	16.01
ENSG00000130119	14.25	9.42	13.02	10.87	8.47	12.26	11.32	17	12.75	15.83	10.35	18.53	6.82	3.93	9.51	19.17	10.78	18.86	22.05	22.36	5.94	30.6	19.99	25.39	14.83	27.62	21.79	35.29	17.4	19.85	12.56	13.8	13.19	22.62	15.57	26.06	16.61	9.13	15.19	20.29	12.56	14.76	14.35
ENSG00000214872	0.28	0.34	0.13	0.56	0.52	3.06	0.98	2.43	2.08	3.15	0.6	0.26	0.76	0.56	1.38	25.86	0.77	5.91	1.2	0.52	0.33	15.19	1.93	19.05	2.34	0.71	2.55	15.73	0.21	0.89	1.99	7.27	0.95	1.46	5.85	3.53	2.66	0.73	1.54	28.35	0.85	0.88	0
ENSG00000196923	52.44	34.78	89.19	78.42	64.35	42.14	98.97	53.43	43.3	28.43	111.55	160.42	25.07	132.24	29.37	177.85	94.71	73.83	231.97	189.33	79.13	266.14	200.02	114.27	303.19	115.09	220.08	59.64	34.86	33.46	78.58	279.33	76.43	403.93	257.98	446.41	27.61	85.63	230.48	123.87	181.56	205.19	99.35
ENSG00000269564	0.62	0.14	0.3	0.32	0.09	0	1.48	0	0	0.63	0.44	0.89	0.31	0.42	0.25	2.41	1.15	0.57	0.82	1.5	0.4	1.45	0.58	0.22	0.73	0.68	2.7	0.48	1.35	0.41	4.33	0.79	0.34	1.03	1.03	1.11	0.15	1.79	1.14	0.88	0.59	0.88	0.55
ENSG00000143761	332.2	214.12	247.22	215.49	144.95	245.19	322.01	200.36	222.71	257.21	280.27	389.81	151.95	136.5	189.08	483.17	345.71	237.78	311.53	272.99	68.62	425.84	273.02	360.95	335.05	342.95	397.81	369.51	232.77	253.98	227.59	329.82	241.49	308.41	381.22	438.62	293.17	253.64	383.82	407.37	203.62	289.31	353.23
ENSG00000258476	0.42	0.82	0.17	0.11	0	0	0.49	0	0	2.45	4.75	8.43	0.04	0.42	0.3	1.79	0	0.29	0.44	0	0.2	0.22	0.19	0.05	1.07	0.83	1.31	0.16	1.43	0.08	3.21	1.24	0.3	0.85	2.33	0.21	2.07	6.11	4.89	0.16	1.43	0	4.97
ENSG00000079739	25.18	19.66	20.91	17.4	7.6	14.56	32.99	20.64	23.13	11.83	20.18	58.57	7	21.06	11.68	28.35	30.03	23.63	37.3	32.24	8.56	43.61	32.71	33.8	39.76	39.49	45.82	33.69	22.24	22.77	11.44	33.04	21.31	41.9	39.12	53.16	16.91	38.21	67.83	29.54	30.26	29.03	34.22
ENSG00000228663	0.48	0.55	0.51	0.32	0.09	3.06	0	2.43	0.3	0	0.04	0.16	0	0	0.25	0.08	0	0.76	0.22	0.17	0	0.11	0.12	0.22	0.29	0.19	0	0.08	0.07	0.32	0	0	0.09	0	0.08	0.05	0	0	0.04	0.12	0	0	0
ENSG00000165886	6.64	5.36	9.17	6.99	8.65	3.06	3.45	2.43	5.93	2.66	18.25	37.58	4.22	15.21	3.2	27.15	8.08	4.95	24.29	18.43	7.56	23.96	17.88	11.79	34.05	14.84	21.25	4.55	3.85	3	4.33	25.27	11.51	51.12	32.36	34.53	3.99	11.57	37.96	11.8	14.45	23.72	10.49
ENSG00000215252	51.19	34.44	37.18	30.03	9.43	146.35	30.03	136	63.46	8.26	7.98	31.14	28.39	0.47	58.15	35.67	15.78	34.1	11.82	19.18	0.73	13.68	5.51	29.21	4.2	49.3	9.04	51.98	7.77	44.23	7.1	3.12	28.14	2.16	7.78	5.79	9.08	3.1	2.72	23.2	6.9	5.55	20.42
ENSG00000174885	8.37	3.78	22.19	12.49	7.91	7.66	8.37	8.5	6.23	3.36	21.31	26.33	4.71	18.4	11.14	30.56	19.63	3.72	19.71	23.23	15.75	47.13	23.46	30.47	34.2	39.68	22.02	12.14	2.71	3.81	17.15	138.43	14.48	40.63	28.92	37.69	8.93	10.51	24.17	21.73	22.45	20.07	46.91
ENSG00000132471	211.48	123.46	186.22	196.22	107.8	101.14	156.57	156.65	137.89	180.25	218.67	273.89	110.55	164.3	140.25	237.97	211.74	172.33	289.8	271.89	111.66	385.58	238.85	265.13	316.9	208.85	340.86	235.06	140.37	133.51	207.15	373.34	167.98	357.09	352.97	456.57	196.83	194.81	278.55	354.22	171.47	301.24	234.57
ENSG00000217094	0	0.07	0.09	0.07	0.13	2.3	0.98	2.43	2.08	0.07	0	0.26	0.09	0.05	0	0.12	0.77	0	0.16	0.06	0.07	0	0.04	0.16	0	0.04	0.08	0.08	0	0	0	0	0.09	0.05	0	0.05	0	0	0.07	0	0.07	0	1.1
ENSG00000161533	83.22	45.44	48.32	22.16	14.17	82.75	87.64	103.22	73.54	97.97	70.5	89.71	17.18	31.13	32.87	143.35	101.64	47.82	67.36	48.59	19.43	95.1	57.4	74.47	76.74	114.19	115.76	115.93	79.42	82.07	73.55	92.19	60.62	78.73	79.82	61.53	84.39	143.64	126.57	83.56	52.84	44.42	133.56
ENSG00000157350	89.59	46.19	84.39	76.41	48.14	57.47	82.23	61.93	56.94	49.16	86.86	84.53	34.49	67.97	54.5	186.92	85.47	64.4	127.97	123.29	35.19	283.34	146.85	165.87	154.3	121.48	143.65	124.63	56.18	50.47	65.58	204.9	89.02	150.87	149	261.97	43.19	76.83	137.2	159.35	123.71	136.52	91.07
ENSG00000185950	18.47	20.42	26.52	10.27	7.17	34.48	39.39	25.5	17.79	41.6	44.56	103.47	9.82	21.06	10.3	54	34.65	10.67	26.9	17.51	25.27	18.04	31.24	8.95	35.51	45.47	39.49	9.18	35.43	23.17	104.74	64.44	17.06	57.85	91.79	19.42	48.06	141.69	211.72	24.08	22.52	10.76	102.11
ENSG00000167874	1.38	1.51	1.63	0.49	1.56	2.3	1.48	3.64	0.89	1.47	2.3	4.4	0.76	2.43	0.44	2.95	2.69	1.05	4.57	2.6	3.58	4.63	3.89	2.29	11.03	2.37	6.41	1.68	1	0.73	4.16	8.9	1.68	11.38	7.51	6.68	1.33	3.91	9.53	1.63	3.06	3.36	7.73
ENSG00000105926	4.57	5.16	1.93	1.8	0.56	6.9	9.35	8.5	4.74	1.05	0.48	0.58	1.84	0.42	3.84	1.7	0.38	2.48	1.03	1.04	0.13	1.56	0.23	2.18	0.39	3.49	0.46	4.39	1.21	6.32	1.3	0.59	1.89	0.19	0.43	0.47	0.74	0.73	1.14	1.75	0.98	0.19	0.55
ENSG00000082196	1.38	2.06	1.59	1.16	0.43	9.19	2.95	4.86	1.19	0.7	0.12	1.94	0.67	0.14	1.53	0.83	1.15	1.24	0.44	0.46	0.03	0.5	0.46	1.2	0.39	1.39	0.15	2	0.57	2.03	1.04	0.1	0.6	0.14	0.24	0.05	0.44	0	0.15	0.76	0.2	0.15	0
ENSG00000163162	315.25	213.44	185.53	96.03	71.39	301.89	379.12	274.44	222.71	433.53	432.02	240.65	90.91	94.98	119.8	618.87	341.09	167.85	174.31	138.2	65.93	501.79	348.07	345.77	305.14	341.68	356.55	461.17	294.15	261.19	503.01	361.32	234.78	314.76	368.14	204.02	361.69	532.61	526.2	379.62	240.12	137.35	380.82
ENSG00000185262	100.03	66.54	111.72	81.1	98.33	59	131.95	65.57	63.76	86.76	193.65	159.95	111.14	200.21	107.97	155.24	111.26	102.98	191.84	139.47	106.62	293	156.33	185.14	244.55	150.83	151.69	104.35	59.74	60.36	85.51	276.36	128.2	291.58	207.44	265.34	103.36	138.43	348.21	241.92	166.33	156.54	127.49
ENSG00000119537	18.68	14.3	8.82	7.98	4.87	25.29	17.73	14.57	15.12	5.39	5.8	4.55	9.37	1.22	11.09	12.6	4.23	12.1	8.88	9.13	0.5	8.32	4.24	8.79	3.37	11.87	3.48	12.62	9.77	13.12	4.07	2.08	9.02	1.6	3.24	5.95	5.09	2.12	4.45	6.14	4.62	3.21	6.62
ENSG00000197756	722.59	795.52	352.56	443.44	328.97	764.69	674.05	547.66	454.9	125.07	98.54	384.84	422.88	94.28	328.1	385.85	210.2	263.5	605.14	510.39	35.72	306.12	131.87	332.5	231.58	390.71	212.74	318.41	245.81	247.83	57.27	131.6	349.32	90.34	190.73	278.4	120.41	86.69	278.25	259.02	284.9	248.2	134.12
ENSG00000106477	7.4	3.99	3.81	4.69	1.22	12.26	9.35	12.14	4.45	1.68	0.93	3.04	2.74	1.12	3.15	4.74	1.54	2.48	4.57	2.43	0.13	3.63	1.27	5.46	0.54	4.62	2.09	7.82	3.07	6.32	1.13	1.43	2.49	0.33	1.66	3.42	1.92	0.65	2.39	4.11	2.21	1.32	2.76
ENSG00000135899	143.69	82.14	82.29	61.48	44.88	140.22	95.03	104.43	90.74	114.35	84.6	74.06	37	55.14	54.31	216.06	85.85	191.86	107.16	96.95	31.51	366.65	107.02	325.24	108.06	110.74	153.24	427.4	138.16	105.89	192.16	167.8	78.45	116.49	154.06	161.54	88.82	73.74	124.98	332.86	106.85	66.38	57.4
ENSG00000214460	0.14	0.07	0	0	0	4.6	0.98	2.43	0.89	0.14	0	0	0.04	0	0.05	0	0.77	0.1	0	0	0	0	0	0	0	0	0	0	0	0	0	0	0	0	0	0	0	0	0	0	0	0	0
ENSG00000279693	5.12	0.07	0.9	0.95	1	2.3	0	6.07	2.97	0	0	0	0.31	0.05	1.48	0.08	0.38	1.33	0.33	0.12	0	0.22	0.31	0.11	0.29	0.23	0.23	0.32	0.43	0.97	0.09	0.05	0.47	0	0	0.11	0	0	0	0.08	0.2	0.63	0
ENSG00000180228	15.01	14.78	7.54	6.18	2.13	16.09	20.68	20.64	10.38	3.92	2.38	7.85	6.05	1.22	10	11.1	6.54	8.95	6.32	6.7	0.4	7.43	2.7	9.66	2.63	10.3	4.1	15.01	7.41	11.99	2.25	2.23	7.69	2.02	3.56	4.05	4.43	3.42	4.86	7.89	3.71	2.58	4.97
ENSG00000002834	366.93	234.33	357.7	293.66	137.91	348.63	386.51	310.87	364.45	281.72	346.41	570.17	101.36	214.3	174.84	533.23	429.26	314.27	445.76	410.38	94.19	716.89	442.64	587.97	583.12	458.72	715.64	538.86	354.96	336.78	277.49	577.84	349.06	623.22	542.55	852.09	311.63	322.4	453.19	620.18	306.89	439.27	442.09
ENSG00000222009	1.18	0.41	1.29	0.56	0.61	1.53	1.97	2.43	1.19	1.05	3.67	1.62	0.13	1.22	0.89	12.93	1.54	0.57	1.96	1.73	2.35	2.29	1.7	1.53	3.46	4.1	4.1	1.44	1.57	1.13	1.21	4.4	1.46	5.31	3.95	4.26	1.48	4.16	4.16	1.28	1.5	1.9	3.86
ENSG00000100596	64.55	39.94	43.52	25.59	18.6	127.19	58.59	82.57	66.13	113.65	81.46	129.69	16.46	21.44	28.53	215.52	70.84	62.21	58.59	37.96	10.45	130.17	52.08	101.77	45.95	81.24	76.04	158.41	81.34	88.31	298.63	103.66	35.61	42.09	118.14	45.11	146.11	159.53	206.53	238.09	51.8	30.64	159.5
ENSG00000178342	0	0	0.04	0.14	0.22	0	0	0	0	0.28	1.33	1.99	0.04	0.61	0.15	1.54	0	0	0.49	0.58	0.86	3.29	0.12	0.76	2.1	0.23	0.15	0	0	0	0.43	2.52	0.17	1.5	0.87	0.89	0.07	0	1.51	1.51	0.59	0.88	1.66
ENSG00000224950	4.64	6.46	2.36	1.34	2.13	2.3	4.43	3.64	3.86	3.5	4.55	4.29	2.78	2.62	4.39	7.4	5.77	3.81	4.68	5.66	3.42	11.73	4.01	10.43	7.32	4.85	11.28	10.46	2.71	5.59	1.99	6.73	4.25	5.74	5.61	11.16	3.32	2.93	9.16	10.21	4.75	2.92	5.52
ENSG00000187837	20.48	14.09	13.71	8.15	13.12	14.56	26.59	10.93	16.01	72.83	43.83	28.26	16.64	20.74	11.68	13.35	21.94	25.82	28.1	21.72	13.27	22.34	23.11	9.12	39.91	14.65	48.61	11.26	26.16	11.34	45.92	30.61	7.65	19.89	107.32	24.16	93.54	39.35	34.1	21.69	30.72	21.24	34.77
ENSG00000125900	2.77	1.03	1.33	0.74	0.35	0	1.48	4.86	0.89	1.33	2.98	2.25	0.27	0.75	0.74	9.98	1.15	2.29	1.8	1.44	0.4	2.74	2.2	2.13	2.05	3.08	2.94	2.32	3.42	3.48	1.65	1.88	1.63	2.63	2.37	1.89	2.88	3.42	3.53	2.27	1.89	1.46	4.97
ENSG00000125735	86.34	70.6	52.78	30.28	24.16	72.79	163.47	58.29	68.8	92.43	78.64	87.88	17.4	58	23.6	142.14	164.77	64.21	89.96	80.6	37.38	140.27	86.56	93.14	112.35	89.13	166.6	113.3	155.7	78.83	71.04	121.71	57.22	155.29	122.77	159.86	69.92	135.98	137.01	114.1	71.91	77.15	147.91
ENSG00000276168	26.36	54.3	70.3	73.72	102.59	41.38	51.21	60.72	60.5	51.19	162.63	462.46	76.2	80.28	73.62	228.07	70.84	32.68	114.35	127.4	86.06	408.25	397.99	179.96	173.18	143.54	79.98	133.02	29.23	32.81	42.97	139.86	172.45	176.45	354.59	118.12	138.43	39.92	339.75	141.85	220.41	190.49	302.45
ENSG00000279825	23.73	6.05	3.94	8.26	2.04	33.71	10.34	52.22	23.13	2.45	0	1.1	1.3	0.42	7.34	3.49	12.32	10.38	1.58	9.24	0.1	3.74	0.96	12.56	1.81	4.4	4.48	12.77	2	6.16	0.78	0.89	8.72	0.42	0.87	1.58	2.44	0.41	0.15	5.14	1.56	1.12	7.73
ENSG00000181524	0.83	0.89	0.13	0.14	0.04	1.53	3.45	1.21	1.19	0.14	0.04	0.16	0.22	0.09	0.05	0.21	0.77	0.38	0.33	0.29	0	0.06	0.08	0.05	0	0.45	0.23	0.24	0	0.16	0.09	0.2	0.26	0.14	0.08	0.26	0.22	0	0.11	0.32	0.13	0.15	0
ENSG00000089159	419.37	227.46	387.82	299.95	153.51	270.48	368.29	306.01	328.87	188.16	380.37	431.53	100.06	276.55	173.66	574.84	551.3	286.36	526.3	471.22	170.83	883.63	500.31	656.27	651.46	532.86	778.62	573.59	275.26	254.96	279.83	660.33	363.58	763.65	607.58	869.46	193.87	452.36	723.06	655.78	408.86	524.36	625.88
ENSG00000233476	7.75	13.68	5.31	4.13	2.61	59.77	12.8	14.57	10.08	1.33	1.89	8.95	10.18	1.5	8.53	9.4	2.69	2.57	5.66	4.91	0.2	1.73	2.27	2.95	2.98	9.81	1.62	3.59	1	2.75	0.26	1.09	5.46	0.66	0.59	1.89	1.48	1.39	2.98	1.79	5.14	1.12	6.07
ENSG00000100372	9.62	10.17	6.08	4.8	3.17	22.22	11.82	17	5.04	2.66	2.66	4.76	4.62	1.26	6.85	7.86	4.23	5.91	5.99	5.03	0.2	4.8	2.47	8.46	2.54	6.8	4.25	10.62	6.2	10.13	2.69	3.17	5.54	0.99	2.81	2.63	3.77	1.71	3.46	5.14	3.9	2.05	7.17
ENSG00000170915	35.7	22.34	16.84	14.89	4.91	40.61	24.13	9.71	26.99	6.72	3.5	22.19	10.49	0.98	17.3	16.09	11.16	11.91	11.93	7.4	0.33	13.23	4.97	10.92	2.59	20.89	4.95	16.69	10.27	26.33	3.47	2.97	13.96	0.99	5.29	7.53	7.97	3.5	4.41	11.88	4.82	3.95	7.73
ENSG00000257743	4.77	0.34	0.13	0.21	0.22	7.66	0.49	2.43	2.97	18.35	10.27	3.87	0.36	0.23	2.41	14.84	13.09	2.19	0.38	0.46	0.43	7.99	0.58	3.77	0.78	7.44	3.32	10.7	2	7.45	26.51	3.02	3.31	1.32	4.7	0.95	19.79	7.01	5.22	12.2	1.56	0.29	7.73
ENSG00000135677	125.08	74.38	58.47	47.19	31.89	199.98	85.18	145.72	130.18	250.55	102.16	128.7	21.44	39.88	37.99	227.99	179.02	126.7	93.55	76.38	24.81	211.02	150.9	177.17	67.37	133.21	136.54	279.85	181.3	149.8	160.28	132.1	68.35	99.98	156.39	129.75	313.33	253.31	157.68	187.94	61.23	79.92	186.55
ENSG00000162873	2.42	1.31	2.31	1.09	1.82	0	1.48	0	0.59	9.45	5.2	1.47	6.1	10.06	6.95	1.91	7.7	2.29	1.47	0.98	2.98	0.84	3.47	1.2	2.34	2.07	6.1	1.44	1.78	4.21	7.19	4.85	0.9	1.46	2.96	0.95	16.02	8.96	1.91	0.88	8.13	3.85	3.86
ENSG00000135185	17.02	18.49	7.58	4.87	3.48	37.55	18.71	34	20.17	5.67	5.4	4.82	12.06	1.64	15.77	12.89	11.16	9.15	9.15	5.66	0.4	9.72	3.04	8.03	2.49	13.49	3.63	11.42	6.42	17.9	5.02	3.56	6.4	2.12	4.27	4.79	4.43	2.93	4.74	5.34	4.29	1.75	4.97
ENSG00000154473	62.82	57.6	31.61	26.26	12.17	89.65	48.25	53.43	40.92	14.22	14.14	35.38	28.84	7.21	38.24	37.67	16.55	34.77	26.46	25.31	1.92	23.62	10.17	48.26	13.95	47.8	20.79	60.6	22.46	53.07	9.96	11.13	28.14	6.82	14.03	23.05	18.53	8.23	20.49	33.89	20.04	11.74	20.97
ENSG00000133256	4.08	2.96	4.41	4.13	1.56	6.9	7.39	4.86	1.78	0.56	0.64	2.51	2.06	0.47	2.17	2.41	0.77	3.91	3.1	3.41	0.23	2.51	0.85	3.06	1.37	3.23	0.85	3.03	1.64	2.75	0.78	1.09	2.11	0.94	1.74	3.32	0.96	0.41	0.55	2.23	0.98	1.02	3.86
ENSG00000130589	52.37	18.42	46.14	47.93	43.36	36.78	48.74	58.29	52.19	22.97	68.4	91.59	16.37	32.49	37.85	207.37	43.12	134.8	64.36	58.87	18.77	438.85	94.81	563.51	79.66	87.93	67.54	267.79	35.57	28.03	70.44	117.75	75.7	125.19	169.31	211.86	17.05	19.8	74.34	646.61	80.43	88.74	51.33
ENSG00000166333	109.37	77.61	82.72	87.91	62.87	95.78	110.29	86.22	88.67	84.31	76.06	163.45	39.74	85.9	49.43	166.67	114.72	95.36	208.34	166.05	37.34	181.65	129.67	169.47	165.28	118.51	191.95	164.72	112.64	117.55	58.13	144.51	88.46	161.5	152.4	264.13	88	89.62	272.92	154.29	129.69	172.61	136.88
ENSG00000270039	0.42	0.07	0.21	0.18	0.13	0	0	1.21	0	1.12	0.64	0.26	0.27	0.37	0.44	0.5	0	0.48	0.65	0.4	0.13	0.28	0.89	0.33	0.78	0.68	1.31	0.8	1	0.81	0.43	0.59	0.6	1.41	0.51	1.05	0.81	0.49	0.37	0.32	0.72	0.15	0
ENSG00000159720	165.83	126.14	157.99	132.24	113.54	78.92	153.62	111.72	123.66	113.09	154.25	271.58	53.1	204.04	58.15	304.57	209.82	128.99	375.95	336.83	114.38	350.85	339.21	273.59	488.72	226.96	447.03	213.98	135.03	91.79	72.17	385.01	148.56	384.04	311.91	518.74	104.1	146.9	426.96	313.4	235.18	360.61	214.14
ENSG00000184292	0.69	0.34	0.69	1.55	0.3	0.77	0	0	1.48	1.89	5.6	45.27	0.54	0.47	0.49	10.06	4.23	1.14	1.96	0.29	0.17	0.34	0.81	1.69	2.2	7.4	2.09	1.04	1.07	2.19	0.78	3.12	0.34	0.33	1.15	3.21	3.77	0.33	1.66	1.16	3.97	1.8	11.04
ENSG00000184922	308.82	193.09	439.91	379.56	225.86	213.78	369.77	335.15	306.92	205.04	394.84	564.31	124.86	369.99	186.91	559.21	431.57	368.48	779.78	779.46	218.19	1136.59	648.9	836.23	908.6	660.5	845.62	583.09	223.36	226.84	243.45	1008.21	423.73	1326.44	722.84	1928.82	187.45	308.8	740.38	887.45	500.36	860.57	441.54
ENSG00000137261	2.42	1.92	1.63	0.92	0.17	3.83	1.48	2.43	1.19	1.96	2.7	1.57	0.67	1.31	0.74	1.95	3.46	3.81	3.21	2.48	0.83	5.25	2.04	3.66	6.34	4.51	8.65	3.35	2.21	1.78	4.25	4.2	1.37	4.09	3.52	3.11	1.11	4.16	2.83	1.67	1.5	1.27	4.97
ENSG00000274536	126.39	79.88	51.96	36.84	31.11	238.3	140.82	100.79	87.78	205.04	238.97	734.25	57.54	46.62	74.76	284.86	89.32	122.51	95.62	58.12	39.57	133.63	60.71	97.02	98.84	99.05	148.44	135.25	134.24	174.99	371.58	155.54	55.68	125.99	261.77	70.27	223.7	399.16	224.52	155.52	103.6	52.41	135.22
ENSG00000163554	0.9	0.89	0.99	0.11	0.83	3.06	1.48	0	1.48	17.23	2.34	3.24	3.81	1.26	6.01	0.75	3.08	7.62	0.6	0.69	2.82	1.01	0.69	0.98	0.68	1.24	1	1.2	2.07	4.21	4.07	1.34	0.69	0.38	0.91	0.58	31.38	5.54	4.82	0.44	4.36	0.15	15.45
ENSG00000177169	46.56	31.41	73.68	52.2	29.85	32.18	34.96	43.72	32.32	24.37	93.1	198.31	22.2	39.84	36.22	98.74	80.46	27.05	117.89	89.15	24.44	88.23	86.22	70.87	147.82	122.16	124.8	41.04	26.24	32	41.24	124.43	61.39	188.73	108.98	164.65	27.32	66.4	146.65	69.41	59.67	93.71	82.79
ENSG00000185507	20.2	19.8	33.8	40.55	66	38.31	46.28	37.64	28.17	12.18	89.27	34.33	36.42	71.48	37.4	186.83	27.33	136.42	91.75	87.07	58.7	963.37	138.49	948.87	80.05	60.68	34.16	286.48	11.91	12.88	19.49	162.41	52.8	114.14	176.27	408.04	10.34	8.07	152.09	926.8	109.65	99.8	31.46
ENSG00000175556	2.21	1.17	0.69	0.32	0.39	1.53	0	2.43	1.19	2.87	1.81	0.89	0.45	0.94	1.23	4.12	1.54	1.24	1.2	1.21	0.99	3.29	1.35	2.07	2.1	4.13	3.09	3.43	2.35	1.94	0.61	1.04	1.2	1.46	1.46	2.11	2.21	2.04	6.95	1.79	1.24	0.73	0
ENSG00000212743	0.97	1.44	1.07	0.46	0.13	3.83	3.45	3.64	1.48	2.24	0.6	2.15	0.85	0.66	1.13	4.37	7.31	4.1	0.76	1.56	0.7	12.01	1.27	3.82	1.95	1.77	10.28	4.47	4.42	0.89	10.92	3.21	0.82	1.13	2.92	1.79	3.1	28.84	4.34	1.95	2.73	1.56	7.73
ENSG00000159588	2.49	1.92	2.4	1.91	2.17	3.83	2.46	6.07	4.45	2.52	8.26	7.12	1.08	2.76	2.17	10.19	1.92	2.38	5.23	3.99	4.01	13.79	5.66	9.28	6.73	5.9	7.42	6.71	0.78	1.38	6.67	11.28	4.25	12.37	10.23	7.42	2.81	6.11	16.85	7.77	3.51	3.21	5.52
ENSG00000167074	11.76	7.56	11.05	8.01	2.78	8.43	6.4	13.36	4.74	1.89	1.21	1.2	2.29	0.75	4.58	4.57	2.31	4.19	4.96	6.01	0.1	5.08	3.74	8.95	1.22	8.42	1.7	8.46	1.5	4.78	0.95	1.29	6.19	1.5	2.17	4.05	1.77	0.49	0.59	3.39	1.04	2.78	6.07
ENSG00000101187	0.28	0.21	0.17	0.28	0.26	0.77	1.48	0	0	1.26	0.93	0.94	0.09	0.14	0.94	1.62	1.15	0.1	1.03	0.69	0.3	1.12	0.35	0.82	0.73	1.88	0.54	0.72	0.57	1.3	0.52	1.24	0.26	0.71	1.3	2.05	3.32	0.16	4.82	1.08	1.11	0.88	0
ENSG00000164105	3.46	5.22	3.26	1.41	2.56	6.13	7.88	4.86	2.37	11.55	10.23	18.37	4.17	3.7	4.34	28.1	2.69	4.19	4.41	2.54	1.49	4.24	1.85	4.97	2.49	4.85	4.17	4.79	7.34	6.16	8.49	13.55	3.35	6.77	28.25	5.21	18.53	19.31	32.37	7.97	3.97	2.48	20.42
ENSG00000076356	4.22	1.79	4.07	2.29	1.87	6.13	2.95	2.43	2.37	3.36	11.72	6.28	1.44	3.93	2.07	5.4	10.39	1.33	9.97	6.07	2.69	3.63	5.86	3.39	9.85	13.19	12.44	3.51	3.35	3	10.31	11.67	3.14	9.55	2.29	5.16	4.58	3.18	6.14	3.87	3.45	5.89	16.56
ENSG00000235908	0.07	0.07	0.04	0.14	0	0	0.49	0	0	0.14	0.32	0.37	0.27	0.14	0.1	0.21	0	0.38	0.05	0.23	0.1	0.61	0.58	0.44	0.49	0.3	0.54	0.56	0.43	0.32	0.26	0.3	0.26	0.42	0.4	0.26	0.59	0.16	0.29	0.32	0.07	0.39	1.1
ENSG00000056558	80.25	43.1	48.45	43.97	20.51	108.04	37.42	103.22	69.69	7.28	8.18	18.06	26.01	3.98	57.66	30.85	18.48	33.06	32.84	48.01	1.36	38.25	8.94	46.95	10.88	58.13	10.74	46.63	18.68	55.25	9.79	7.76	55.89	6.16	12.53	38.27	10.41	4.24	6.88	32.37	18.42	15.15	14.35
ENSG00000229314	12.04	40.69	5.4	1.38	2.26	7.66	23.63	10.93	2.97	27.73	53.1	308.48	6.77	34.12	6.21	31.35	9.62	9.62	43.89	13.98	18.61	3.85	5.78	5.08	89.18	20.18	90.72	3.99	33.51	17.9	39.77	10.58	6.79	37.48	1.78	3.79	5.76	50.92	194.54	3.23	36.44	24.35	13.8
ENSG00000120709	107.71	44.68	77.15	57.14	29.42	70.49	78.29	83.79	56.05	70.94	101.36	99.23	21.66	42.13	40.8	143.55	102.79	55.44	75.96	74.59	20	110.79	99.55	100.02	114.25	121.07	158.95	101.4	61.53	72.18	79.36	132.79	87.43	141.79	140.98	111.54	76.41	117.08	132.05	90.98	75.42	74.47	147.91
ENSG00000274173	2.21	3.16	0.56	0.14	0.3	0.77	8.86	1.21	0.89	2.38	7.09	4.34	0.67	7.58	0.59	7.94	6.54	3.14	2.72	1.56	2.95	5.64	2.89	0.98	5.42	2.4	6.41	1.12	8.27	2.59	7.45	3.96	1.16	6.63	15.01	1.58	1.26	13.93	2.02	1	12.69	1.66	3.86
ENSG00000033327	124.32	43.37	86.11	50.57	23.51	96.54	122.6	103.22	111.5	81.44	140.92	113.52	16.82	38.15	38.49	181.14	221.36	76.12	75.85	64.88	27.26	170.04	104.13	155.33	105.96	163.08	167.61	162.16	82.2	98.6	166.69	167.85	82.92	148.28	155.05	123.7	113.77	124.9	145.4	206	69.24	74.42	229.6
ENSG00000064547	61.16	41.79	66.53	49.51	51.66	39.84	55.64	49.79	64.35	44.96	73.96	147.59	35.03	61.79	45.19	147.3	80.08	22.86	142.4	130.46	42.32	177.3	116.46	91.78	244.26	84.51	160.19	57.57	29.37	36.86	69.05	232.05	86.4	315.47	162.99	233.97	35.59	57.36	177.69	129.45	83.3	115.82	122.53
ENSG00000197405	219.72	155.56	184.55	130.33	57.18	162.44	375.18	163.93	188.01	171.14	327.04	342.66	46.87	102.42	67.27	329.43	351.49	171.86	217.71	204.58	34.13	430.59	287.2	291.06	336.66	321.57	476.48	294.86	200.62	173.54	210.79	304.65	199.94	417.43	489.52	474.31	194.32	298.78	258.17	377.15	155.33	227.45	397.38
ENSG00000149474	14.39	11.55	8.57	8.26	2.95	19.92	13.79	13.36	11.57	4.76	1.85	5.44	4.8	1.08	8.18	8.23	3.46	12.1	8.66	6.47	0.46	6.31	2.23	10.87	2.39	11.05	4.56	16.05	7.84	11.91	1.39	2.67	4.68	1.74	2.29	4.21	4.8	2.28	2.46	7.3	3.84	2.24	2.76
ENSG00000145685	10.45	5.57	5.35	2.86	2.87	21.45	8.37	8.5	9.19	32.56	7.78	10.83	2.96	3.14	6.95	71.71	14.63	14.67	5.55	3.47	1.59	28.76	12.06	16.16	5.46	10.71	8.96	26.75	14.61	13.12	44.62	14.89	3.65	3.29	16.16	6.42	37.36	11.08	22	23	9.7	5.07	18.77
ENSG00000149781	122.73	93.83	150.11	152.6	88.38	104.97	164.94	114.15	125.44	71.99	113.48	246.67	52.65	176.29	78.75	314.21	211.36	144.04	383.25	365.55	83.11	457.45	203.91	339.87	325.63	241.12	273.55	209.67	76.43	108.97	46.87	276.06	146.84	257.06	321.55	742.44	87.19	125.39	427.66	290.04	212.21	391.44	239.53
ENSG00000119888	0	0	0.13	0.04	0	0	0	0	0	0.21	1.69	1.57	0.22	0.05	0.1	1	0	0.29	0.05	0.12	0.1	0.06	0	0	0.34	0.56	0.08	0	0.07	0.49	1.39	0.35	0.13	1.22	0.24	0.11	0.22	0.73	0.29	0.2	0.2	0.05	3.31
ENSG00000116514	70.98	51.28	64.34	45.35	22.59	65.9	105.37	53.43	53.97	58.4	110.83	64.17	20.85	34.87	28.19	129.42	95.09	72.88	79.23	57.83	9.25	205.72	84.6	145.18	105.76	97.81	149.6	161.68	61.31	64.33	58.05	103.12	57.95	100.22	102.22	176.33	50.65	46.12	57.01	182.75	49.65	73.79	70.65
ENSG00000140416	8.92	12.44	7.88	7.76	4.26	9.19	12.8	2.43	8.6	45.73	21.59	12.82	7.71	8.61	7.93	24.07	18.48	9.34	12.47	8.84	4.51	12.79	5.7	7.81	9.12	11.72	14.06	7.03	10.77	17.99	19.84	12.81	9.32	3.53	18.25	11.53	44.22	18.25	27.18	17.82	10.28	9.21	25.39
ENSG00000144645	8.37	9.9	4.8	7.16	3.69	12.26	8.37	29.14	13.05	1.19	1.33	1.78	2.47	0.61	4.14	2.08	4.62	10.48	4.52	5.49	0.2	5.64	0.35	6.77	1.61	13.53	3.32	6.95	0.5	12.48	1.04	1.38	5.8	0.75	1.07	2.95	0.81	0.98	1.84	3.91	3.38	0.73	6.07
ENSG00000132475	637.5	583.39	501.55	287.06	175.72	504.94	652.88	416.51	368.31	416.03	675.22	577.13	206.49	276.23	263.59	955.95	438.5	446.79	503.37	350.41	132.76	1196.45	549.74	801.5	733.66	828.92	797.63	884.58	533.34	455.47	652.97	857.81	487.74	598.58	812.42	510.47	484.69	764.74	925.1	967.07	579.88	319.8	437.67
ENSG00000269837	8.02	6.81	6.64	4.38	1.48	7.66	4.92	17	6.23	0.7	0.68	1.52	3.18	0.23	5.27	3.24	0.38	3.52	4.19	4.91	0.03	4.52	1.46	2.57	1.85	4.28	1.78	4.23	2.14	6.81	0.61	0.64	4.43	0.89	1.7	2.63	0.66	0.57	0.51	3.71	1.89	1.32	3.31
ENSG00000189190	13.91	23.92	10.24	4.2	0.96	51.34	11.32	15.79	12.75	4.27	2.42	3.77	5.61	0.47	7.24	4.7	3.46	9.62	3.65	5.6	0.17	3.46	1.85	12.23	1.37	7.03	1.78	22.28	4.56	17.34	2.17	0.69	6.79	0.56	1.78	1.68	3.03	0.9	1.58	8.89	2.86	0.88	7.17
ENSG00000164733	378.07	250.49	263.03	192.94	252.06	347.1	275.23	217.36	328.87	915.6	423.36	207.57	301.43	151.24	376.09	923.98	393.84	340.95	474.73	352.61	231.19	811.03	358.93	485.32	206.6	426.45	256.17	521.93	562.85	355.74	216.85	340.55	283.97	267.12	348.3	524.58	943.83	464.83	787.54	601.88	195.22	427.29	378.62
ENSG00000102245	31.48	18.22	12.51	14.96	5	43.67	29.05	25.5	22.83	2.87	0.73	0.73	8.57	0.98	17.25	3.53	7.7	15.53	10.84	12.36	0.7	8.6	1.93	13.27	2.54	12.29	4.25	18.2	7.2	21.47	1.13	1.73	12.12	0.99	1.58	8.58	2.66	0.33	1.66	11.28	3.64	3.07	1.66
ENSG00000109943	9.55	4.33	5.01	4.69	1.04	16.09	7.88	14.57	6.52	2.59	0.28	1.15	2.65	0.14	3.75	4.45	3.46	3.91	3.76	4.39	0.03	1.68	0.96	4.53	0.15	4.21	0.46	7.74	2.85	3.48	0.43	0.54	3.01	0.09	0.71	2.32	2.88	0.33	0.22	2.39	0.85	0.78	1.66
ENSG00000143797	27.46	15.81	13.45	7.27	5.61	18.39	28.06	25.5	14.83	57.07	52.53	76.68	13.28	7.21	18.63	59.28	33.88	15.81	10.07	9.48	6.96	31.27	20.53	13.21	18.54	23.18	27.66	20.6	30.16	34.35	94.87	24.68	14.82	14.2	29.75	10.95	57.44	71.7	37.26	12.76	24.47	6.96	46.91
ENSG00000161381	12.31	4.88	13.32	11.82	1.91	16.86	11.82	15.79	4.74	1.4	0.12	1.15	4.53	0.33	8.62	2.62	0.38	2.76	5.39	6.07	0.13	2.74	0.69	7.26	1.51	8.04	1.62	9.74	2.35	5.27	0.43	0.54	4.64	0.24	0.75	5.37	1.26	0	0.29	4.66	0.72	1.51	1.1
ENSG00000150991	1426.98	1124.16	1380.6	966.64	1063.07	1402.19	1685.87	1185.18	1249.05	1184.36	1893.37	2075.26	771	1126.81	901.31	2215.01	1273.52	1742.28	2515.6	1653.15	559.12	3683.21	2085.9	2502.79	1836.48	1733.33	2080.39	2448.54	2142.47	1317.39	926.66	2814.08	1455.23	2455.46	3574.58	2861.97	1635.09	1591.9	3393.86	1836.78	1725.45	1526.9	1055.27
ENSG00000090020	24.49	10.79	22.75	25.73	13.25	13.79	34.47	36.43	24.32	15.62	20.26	36.79	7.36	20.08	11.93	41.78	36.19	36.77	49.61	50.61	16.25	101.3	40.68	54.87	46.05	34.83	47.21	48.15	15.26	20.33	21.05	91.34	20.58	65.37	50.97	176.49	17.35	34.06	36.97	51.15	33.58	39.5	77.27
ENSG00000189343	3.74	3.09	1.8	1.62	1.35	3.83	4.43	4.86	2.67	0.77	0.89	1.2	2.24	0.51	1.68	1.79	2.31	0.57	1.91	2.43	0.13	1.06	0.69	1.09	0.78	1.35	0.93	1.6	0.71	0.89	0.17	0.3	1.33	0.71	0.75	1.16	0.3	0.49	0.92	1.2	1.17	1.22	2.76
ENSG00000135519	4.01	2.89	5.31	5.43	4.48	0.77	0.98	1.21	1.19	3.71	18.77	10.31	3	26.73	3.89	9.6	3.46	1.52	31.09	12.02	2.95	2.01	8.44	6.17	61.27	14.05	34.7	2.55	2.07	2.92	0.43	18.94	4.12	8.04	5.65	11.16	0.96	2.44	50.46	1.75	19.72	18.61	7.73
ENSG00000134326	8.37	3.37	3.81	2.93	2.82	13.03	22.65	2.43	8.9	16.6	5.32	2.67	5.38	1.08	7.49	49.39	2.31	68.4	3.87	4.68	1.19	152.5	7.4	229.37	0.88	5.45	1.78	280.33	19.32	12.07	41.85	15.78	5.03	1.83	26.55	16.16	12.55	2.93	6.14	300.32	12.17	4.29	13.8
ENSG00000257093	43.45	28.73	20.39	15.56	2.26	54.4	27.08	53.43	32.32	7.7	2.7	3.82	8.97	0.61	22.37	14.55	8.47	21.43	8.44	8.38	0.2	11.28	3.24	19.27	1.81	26.42	4.33	30.02	12.4	39.13	6.15	1.78	14.09	0.85	2.88	3.9	6.5	1.96	1.77	12.64	2.8	1.95	8.28
ENSG00000237702	6.02	2.54	1.97	3.95	1.17	13.79	11.32	3.64	4.15	0.28	0.12	0.37	1.84	0.47	2.32	0.75	1.54	4.1	3.92	2.95	0.17	2.29	0.58	1.31	0.78	1.77	0.62	2.16	1.92	3.32	0	0.59	1.8	0.33	0.32	3.11	0.07	0.33	0.63	1.75	0.59	1.36	0
ENSG00000111321	48.01	34.64	54.45	31.62	34.37	41.38	45.79	24.29	34.1	50.49	56.28	39.25	17.89	42.13	22.62	168.62	47.74	56.68	70.19	77.82	26.47	146.19	87.26	104.12	94.64	69.82	82.61	75.93	45.98	30.3	22.79	86.94	37.55	59.21	69.98	132.59	37.95	33.98	94.05	93.81	54.6	91.42	53.54
ENSG00000012171	0.07	0.07	1.07	0.25	0.52	0	1.97	0	0	0.56	0.48	0.89	0.9	1.64	0.99	3.7	4.62	0	2.83	1.44	0.56	2.79	0.31	3.33	4.05	1.88	4.25	1.92	0.07	0.41	0.35	3.26	0.86	3.62	1.3	5.58	0.22	0.33	3.42	2.27	1.43	2.24	1.1
ENSG00000074416	10.45	5.57	13.02	24.28	7	5.36	13.29	7.29	6.82	12.25	14.74	36.48	3.68	10.39	4.19	20.58	50.43	13.62	37.9	18.72	2.98	25.41	15.18	21.35	26.64	10.93	29.29	22.28	11.83	32.97	8.84	25.57	7.56	10.86	34.85	54.16	16.91	9.13	66.28	39.79	28.7	42.32	70.09
ENSG00000141574	192.46	66.33	164.97	165.87	193.53	76.62	139.34	83.79	93.41	163.65	346.62	55.53	64.94	243.08	75.1	723.47	128.58	165.95	328.14	273.97	196	977.38	783.93	530.15	443.4	176.64	257.63	261.88	97.1	76.88	183.75	1013.25	166.05	675.1	496.28	713.12	138.5	79.77	373.59	479.13	541.87	601.21	165.02
ENSG00000075785	256.38	137	179.07	119.25	56.57	247.49	330.38	207.65	213.51	247.05	240.66	325.6	64.36	105.84	95.11	402.85	266.41	222.44	195.11	136.18	51.24	284.62	183.91	269.77	223.33	288.73	365.66	340.05	288.38	268.24	254.88	299.11	173.05	236.74	330.6	200.81	283.13	374.14	421.41	303.55	144.4	128.19	305.76
ENSG00000118960	29.54	18.97	24.29	21.1	16.77	16.09	19.69	24.29	15.42	19.82	31.34	46.11	10.76	24.9	12.42	46.85	33.88	21.05	44.71	31.89	11.44	67.79	38.41	55.42	48.15	35.92	38.95	45.83	18.46	14.99	12.56	50.25	24.1	46.28	49.98	83.9	15.73	18.5	47.19	65.06	23.62	44.95	32.56
ENSG00000105402	93.12	56.85	97.37	100.37	95.98	65.13	81.24	57.07	62.27	107.28	102.61	118.91	71.27	115.06	86.09	208.49	65.83	196.15	202.08	153.86	95.25	405.8	183.14	354.62	142.89	104.23	119	250.15	64.88	78.02	78.93	257.96	79.52	147.76	197.05	346.46	87.19	54.51	111.71	385.84	169.91	211.48	86.65
ENSG00000258565	0.42	0.41	0.21	0.14	0	0	0	2.43	0.3	1.61	0.56	0.99	0.27	0.51	0.39	0.54	0.38	0.19	0.49	0.29	0.53	0.5	0.81	0.66	1.32	0.49	1.78	1.04	0.43	1.05	0.26	0.54	0.47	1.55	0.4	0.63	0.37	0.57	1.32	0.8	0.72	0.34	0.55
ENSG00000103056	27.05	4.88	17.22	18.7	13.95	9.19	7.88	21.86	29.36	0.7	1.05	2.56	6.1	1.08	11.24	3.37	2.69	5.43	8	10.17	0.17	5.92	8.21	11.08	5.12	8.42	6.34	6.39	4.42	9.24	1.13	1.24	7.3	1.22	1.74	7.16	1.18	0.08	0.55	8.29	5.21	10.96	2.21
ENSG00000171658	0	0.07	0	0.18	0	0	0.49	0	0	1.75	0.52	0.84	0.09	0.33	0	0.87	0.38	0.29	0.05	0.06	0.2	2.18	0.12	0.55	0.05	0.11	0.39	1.12	0	0.16	0.52	0.45	0	0.38	1.3	0.47	0.3	1.14	1.14	0.84	0.07	0.44	0
ENSG00000271304	0.35	0.21	0.09	0	0.13	0	0.49	0	0	0.14	0.48	0.37	0	0.75	0.05	0.79	1.54	0.29	0.49	0.35	0.4	1.62	0.39	0.33	0.93	0.15	1.16	0.16	0.57	0.08	0.69	1.73	0.13	0.75	0.67	1.05	0.44	1.06	1.47	0.16	0.98	0.1	2.76
ENSG00000230304	0.62	0.27	0.47	0.21	0.74	0	0	0	0	0.63	0.93	2.2	0	2.01	0.49	0.62	1.92	0	0.98	4.33	4.34	4.91	3	1.36	2.83	2.52	1.78	0.32	0	0.24	0	3.26	0.9	6.07	1.5	3.37	0	1.22	5.63	3.51	2.15	2.92	0
ENSG00000164054	315.05	239.69	243.15	249.94	196.83	169.34	335.3	190.65	191.86	154.62	251.66	233.32	120.42	258.44	135.47	725.92	207.12	511.85	375.13	342.96	148.21	1411.71	424.61	1035.29	442.81	322.62	398.2	810.01	209.96	155.87	220.23	795.45	300.13	538.99	846.32	1031.05	167.37	255.35	609.11	1350.4	313.85	396.7	326.18
ENSG00000182022	173.09	81.8	105.17	68.71	39.28	120.3	166.42	162.72	117.14	114.77	298.88	135.97	22.02	53.55	45.88	255.43	244.46	94.5	133.74	92.9	25.37	224.65	158.18	181.7	149.52	172.47	236.85	234.74	151.5	126.63	236.52	239.96	113.68	164.51	264.34	193.65	145.22	161.32	163.31	253.96	90.71	109.88	352.12
ENSG00000236525	0.76	0.14	0.17	0.14	0.09	0	0	0	0.59	2.03	0.81	1.94	0.04	0.14	0.2	1.29	0	0.29	0.05	0.17	0.53	0.78	0.96	0.16	0.59	0.26	1	0.72	0.21	1.05	10.48	0.79	0	0.85	1.66	0.11	2.14	5.05	0.88	0.72	0.07	0.24	9.93
ENSG00000184787	79.7	70.73	54.28	38.33	22.12	90.41	71.89	75.29	56.64	22.9	14.78	30.2	35.3	6.37	54.45	59.53	37.73	51.06	44.54	37.61	3.91	46.63	16.72	65.41	13.85	63.77	20.56	80.8	45.13	64.81	15.16	11.67	44.51	11.8	19.12	29.16	23.33	10.59	16.66	45.13	22.52	18.22	22.08
ENSG00000067225	413.01	263	390.95	453.22	293.99	456.67	485.47	383.73	415.16	426.46	311.41	1021.22	171.77	470.67	233.24	681.48	634.07	653.03	1171.95	884.55	363.28	1143.62	506.25	754.6	725.52	610.15	790.67	656.15	632	543.7	132.64	539.56	308.16	483.5	532.71	1766.81	358.59	484.46	1717.93	638.36	803.08	993.14	694.31
ENSG00000269834	1.59	3.85	1.97	1.91	0.7	4.6	8.86	1.21	4.74	0.14	0.16	0.89	1.26	0	1.58	0.91	1.54	2	2.12	0.81	0.07	2.68	0.39	2.62	0.54	1.92	0.77	3.59	1.43	1.46	0.35	0.15	1.68	0.24	1.19	0.84	0.44	0.08	0.26	1.91	0.39	0.29	0.55
ENSG00000264501	0.21	0.27	0.21	0.04	0.39	0	0	0	0.3	0.35	0.36	0.58	0.4	1.5	0.2	0.46	0.77	0	1.31	1.1	1.46	2.4	1.12	0.38	1.85	0.34	0.62	0.24	0.07	0	0.35	1.53	0.77	3.39	1.38	1.53	0.07	0.33	4.86	0.4	1.69	0.58	1.66
ENSG00000168004	1.87	0.21	0.17	0.39	0.22	1.53	0	1.21	2.37	0	0	0.16	0.13	0.23	0.39	0.04	0	0	0.16	0.17	0	0.11	0.15	0.16	0.05	0.3	0.46	0.16	0.21	0.08	0	0	0.17	0.14	0	0.05	0	0	0.04	0.2	0.26	0.24	0
ENSG00000215492	7.13	7.36	1.8	1.45	0.83	5.36	4.92	6.07	2.97	1.33	0.36	1.57	0.94	0.23	2.12	2.7	0	4.76	1.91	1.1	0	1.68	0.5	1.42	0.29	2.78	1.78	5.35	2.57	2.92	1.13	0.54	1.07	0.33	0.47	1.32	1.85	0.73	0.85	0.84	1.11	0.93	0
ENSG00000166188	19.44	14.71	17.95	15.07	6.26	10.73	9.85	9.71	14.53	8.4	22.48	22.4	6.46	6.46	8.62	34.01	23.87	10.67	19	24.61	4.18	50.93	20.42	41.71	17.85	26.12	20.01	29.7	7.06	13.77	12.56	34.87	19.93	16.13	37.38	47.48	9.97	15.97	28.8	42.58	17.05	18.65	23.73
ENSG00000072954	4.98	2.2	2.14	2.12	2.43	2.3	2.46	1.21	5.63	2.94	6.28	39.52	1.61	2.15	2.12	9.44	6.93	4.95	10.02	3.47	1.39	8.26	2.23	7.04	6.63	4.43	6.95	4.71	3.85	3.4	1.91	4.75	3.57	6.11	7.27	15.63	1.55	3.42	10.92	6.78	6.9	7.16	3.86
ENSG00000130921	20.82	18.9	8.35	8.86	3.78	25.29	18.22	17	11.27	4.06	4.03	9.58	8.7	1.22	10.3	8.19	4.23	14	8.93	9.88	0.9	11.06	2.47	13.27	3.81	12.4	4.64	16.21	8.84	13.37	3.55	2.82	10.01	3.2	4.58	8	5.17	3.18	4.05	9.37	3.51	3.56	3.31
ENSG00000100599	128.81	67.09	167.46	149.64	93.51	107.27	174.3	117.79	97.56	72.83	165.33	261.59	37.85	135.94	58.94	257.01	189.03	130.32	353.24	300.55	113.39	454.38	206.61	264.53	341.2	218.62	304.46	162.24	78.21	78.42	121.81	469.43	129.4	439.11	387.03	613.59	97.75	152.2	400.89	300.04	191.51	298.56	332.81
ENSG00000273658	0.07	0	0.04	0.04	0	0	0.98	3.64	2.08	0	0	0.16	0	0.05	0	0.04	0.38	0	0	0	0	0.06	0.15	0	0	0.04	0.08	0.08	0.14	0	0	0	0.04	0.05	0.08	0	0.07	0	0	0.04	0	0	0
ENSG00000171843	16.46	10.17	7.58	5.96	2.52	24.52	17.23	18.21	10.38	3.92	1.65	1.78	6.91	0.66	12.86	6.36	5.39	5.53	5.5	3.7	0.17	6.42	1.54	7.04	1.27	8.91	1.62	11.02	4.35	16.93	1.21	0.94	4.34	0.52	1.58	2.79	4.8	1.39	2.94	5.54	3.06	0.88	3.31
ENSG00000166091	3.6	3.71	6.43	11.05	4.43	1.53	6.4	7.29	4.74	3.99	8.9	1.52	2.96	23.97	2.51	17	18.09	4.38	31.47	18.78	4.64	20.66	8.32	10.76	19.17	5.45	12.29	4.79	2.14	9.64	0.95	20.72	10.7	12.46	33.47	61.11	9.01	4.07	54.25	31.46	20.82	31.9	27.04
ENSG00000102265	72.99	49.9	55.73	55.44	59.96	55.17	106.35	44.93	54.56	62.25	223.42	41.14	31.44	146.94	27.84	146.59	99.71	76.78	241.67	126.24	76.74	228.95	86.22	123.12	211.92	70.91	171.94	92.3	58.89	37.11	22.7	105.19	55.98	264.25	100.09	237.76	87.78	74.14	500.71	150.3	127.55	183.18	123.63
ENSG00000168040	21.93	22.34	30.54	23.22	17.81	22.22	35.94	18.21	16.61	11.9	27.47	81.28	15.52	41.71	20.35	57.7	27.72	19.43	62.84	42.75	10.45	62.26	36.6	52.52	59.32	54.26	38.64	33.45	22.24	21.87	11.44	59.89	32.44	87.99	92.14	75.01	17.65	34.14	80.26	48.72	33.84	31.51	32.56
ENSG00000183298	0.35	0.14	0	0	0	7.66	0.98	4.86	6.23	0	0.08	0	0.22	0	0.2	0.12	0.77	0	0	0	0.1	0	0	0.05	0.2	0.26	0.23	0.08	0	0	0	0	0	0	0.08	0	0	0	0	0	0.13	0	1.66
ENSG00000134759	36.87	33.13	23.43	17.08	5.61	73.56	31.51	51	29.36	11.55	5.12	14.81	16.64	2.25	23.65	25.48	13.09	23.63	18.46	14.04	0.73	20.77	5.93	26.7	5.32	29.72	13.29	41.52	16.9	34.43	5.28	4.3	16.54	2.73	5.81	10.05	10.11	2.53	7.21	20.17	11.19	3.95	7.73
ENSG00000120910	22.62	31.9	13.84	11.33	5.47	47.51	28.56	18.21	24.02	9.17	3.46	6.8	11.66	1.64	14.73	12.43	9.24	16.29	11.87	13.23	0.4	11.5	4.31	25.17	4.49	18.86	4.64	35.61	8.06	21.15	2.86	4.1	14.43	2.07	5.06	8.42	5.09	3.75	6.03	16.23	7.42	3.56	4.97
ENSG00000267288	0.62	1.31	1.24	0.64	0.43	0	2.95	2.43	1.19	0.42	0.24	1.99	1.79	2.67	1.28	1.21	1.54	3.52	8.98	3.93	1.92	4.69	1.39	4.8	4.44	1.35	3.17	3.91	0.86	0.32	0	3.21	0.77	5.31	3.04	13.53	0.3	0.98	11.07	4.7	2.73	7.01	6.07
ENSG00000249437	175.99	62.83	46.65	22.45	30.07	170.1	174.79	86.22	104.09	325.13	184.51	64.17	32.78	16.1	52.93	298.5	256.4	130.32	59.14	71.06	50.11	351.41	107.75	207.91	90.64	66.02	157.64	347.32	205.68	122.98	303.4	230.76	51.64	48.02	155.92	95.22	218.9	793.99	226.02	189.61	140.04	59.32	247.26
ENSG00000114270	0.76	0.55	1.07	0.6	1.09	0	0	1.21	0.59	0.77	2.34	2.51	1.08	1.54	0.99	2.66	3.08	0.67	3.21	2.54	1.63	3.57	1.81	1.09	4.54	1.95	3.63	1.04	0.43	0.16	1.13	3.46	1.25	7.52	2.73	3.47	0.15	1.14	4.97	1.99	1.82	1.56	2.21
ENSG00000170464	3.74	3.92	2.74	2.05	1	3.83	4.43	1.21	1.78	1.68	0.48	1.05	1.12	0.47	2.51	1.62	2.69	1.81	1.63	2.02	0.13	2.07	0.89	1.86	0.54	2.63	1.24	2.55	1.35	2.67	0.43	0.45	1.59	0.61	0.59	1.53	1.4	0.65	1.25	0.92	1.43	0.29	1.1
ENSG00000135407	15.01	8.8	5.23	4.06	2.43	9.96	8.37	19.43	14.53	27.52	30.82	6.18	5.43	5.71	10.4	29.93	18.09	4.38	5.99	7.57	5.7	10.39	14.75	13.16	26.73	25.85	41.96	14.69	10.91	17.99	10.57	21.27	11	24.41	14.78	10.16	18.38	7.33	16.85	17.3	5.34	7.84	13.8
ENSG00000111331	47.25	19.45	19.49	19.3	18.03	97.31	85.67	51	43.3	45.66	27.96	15.23	16.46	10.44	43.41	249.11	23.87	493.56	33.71	38.25	3.91	852.69	29.51	1501.95	6.54	49.9	10.59	1748.48	160.62	77.05	170.93	96.59	24.4	11.62	182.31	161.44	36.91	1.79	23.03	1598.02	69.17	45.2	29.25
ENSG00000101152	123.21	75.54	104.18	87.88	52.49	85.05	79.76	77.72	96.08	49.37	119.28	317.54	39.51	59.5	64.65	239.55	151.68	72.88	145.5	118.15	31.34	204.6	115.42	187.27	157.72	161.12	154.86	135.25	68.8	77.37	56.14	119.88	104.87	178.61	149.4	220.39	67.04	92.97	172.03	196.07	114.47	130.14	172.75
ENSG00000171298	54.31	33.41	65.07	44.29	31.55	33.71	22.65	29.14	24.02	23.67	77.27	86.15	15.83	29.4	21.78	138.94	61.98	24.86	103.03	100.24	23.08	93.42	87.84	111.33	108.25	129.07	70.71	61.48	26.59	24.06	44.88	99.41	49.62	161.73	72.43	198.91	25.32	33.41	114.8	113.42	64.55	96.78	77.27
ENSG00000064999	15.77	7.08	16.36	11.33	4.95	13.79	7.88	17	9.49	18.84	22.36	39.25	3.99	3.7	8.62	34.67	17.71	9.43	11.44	9.53	2.16	22.06	14.6	25.77	13.27	23.26	14.99	26.35	8.56	12.23	26.16	25.17	13.1	19.23	25.25	18.9	25.18	22.81	25.38	27.63	9.11	8.28	28.15
ENSG00000173212	0.07	0.14	0.09	0.07	0	0	0	1.21	0	0.35	0.28	0.37	0.04	0.09	0.05	0.29	1.54	1.52	0.05	0	0.27	0.45	0.23	0.16	0.2	0.34	1.24	0.64	0.43	0.49	0.78	0.45	0.17	0.47	0.36	0.21	0.3	0.9	0.77	1.2	0	0	3.86
ENSG00000260977	0.76	0.55	0.34	0.64	0.26	0	1.48	1.21	0.89	2.31	2.66	2.62	0.27	0.7	0.39	3.12	1.92	1.14	0.82	0.29	1.39	0.84	0.42	0.66	2.63	1.09	3.01	0.4	0.43	0.57	1.99	8.36	0.39	3.39	3.16	1.63	2.07	5.21	10.3	0.28	0.26	0.78	2.21
ENSG00000106348	164.23	91.77	177.09	124.9	103.54	105.74	117.68	111.72	96.97	82.91	168.92	298.07	52.25	170.81	72.14	347.72	167.85	82.88	331.95	294.14	104.4	310.36	269.4	216.43	407.93	226.43	327.18	140.2	112.28	83.69	104.05	356.38	172.36	560.3	360.28	405.78	93.91	179.82	417.36	177.73	208.04	288.53	229.6
ENSG00000115155	0.48	0.27	1.07	0.21	0.3	0.77	6.89	1.21	0.3	0.14	0.12	0.26	0.45	0.37	0.64	0.71	0.38	84.59	1.36	2.54	0.17	99.34	1.12	94.18	0.24	3.83	0.15	74.81	0	1.7	0.61	9.3	0.56	2.12	1.94	45.27	0.07	0.08	0.04	83.96	0.98	2.78	1.1
ENSG00000246223	10.72	9.28	5.48	6.03	2.61	13.03	12.8	14.57	6.52	1.96	0.52	1.31	6.91	0.42	6.46	2.33	2.31	4.48	6.15	5.03	0.2	4.58	0.81	4.37	1.85	5.52	1.55	4.71	3.14	7.45	0.35	0.74	4.3	0.66	1.07	4.9	1.62	0.24	0.44	2.63	0.98	2.05	0
ENSG00000140464	47.11	26.95	42.75	48.6	39.58	45.21	34.96	42.5	48.93	32.21	28.48	52.86	19.2	32.11	33.81	151.74	38.11	137.56	81.03	67.37	15.09	404.4	96.23	346.7	55.22	48.59	54.09	257.17	39.64	42.94	73.9	169.09	46.14	60.06	122.49	248.92	29.09	14.34	53.89	424.23	111.54	102.82	45.26
ENSG00000089127	58.18	56.57	26.39	21.21	33.5	118	123.09	55.86	33.51	49.16	21.23	11.78	25.61	45.27	39.52	236.68	57.75	533.86	90.72	62.86	14.92	610.34	39.45	1245.88	22.1	55.35	27.12	1512.06	188.28	70.73	89.58	197.87	25.43	34.47	170.18	330.51	38.69	12.3	153.82	1167.84	109.19	78.32	41.39
ENSG00000229132	1.18	0.55	0.13	0.11	0.17	7.66	7.39	7.29	3.26	0.49	0.04	0.42	0	0.19	0.2	0.54	2.31	0.86	0.54	0.4	0.03	0.45	0.08	0.11	0.2	0.49	0.77	0.56	0.43	0.41	0	0.15	0.21	0.24	0.04	0.37	0.44	0	0.33	0.2	0.26	0.15	5.52
ENSG00000156639	78.31	35.81	64.9	49.87	23.94	60.53	67.95	48.57	54.27	64.28	63.45	80.65	21.93	28.13	31.74	95.37	75.84	52.39	62.3	58.24	17.15	108.78	63.41	91.78	68.59	79.28	86.01	103.24	65.16	60.6	61.6	92.98	54.3	70.64	91.23	108.48	79.59	85.71	72.79	87.51	41.97	57.76	68.99
ENSG00000111913	578.9	374.9	472.3	296.45	175.02	787.68	562.28	773.52	561.95	708.81	750.48	591.94	165.54	270.37	283.8	896.75	734.16	540.81	495.91	383.34	190.83	939.02	625.44	607.24	626.14	789.8	963.92	842.58	518.72	597.65	1317.82	1159.39	423.17	672.13	1120.26	665.8	779.12	1381.03	1686.34	629.47	475.37	295.98	1071.27
ENSG00000110721	9.27	6.46	6.13	6.63	5.95	9.19	8.86	10.93	8.6	9.03	8.86	36.06	3.81	5.43	5.37	16.01	11.55	9.24	17.86	12.13	4.01	11.5	6.55	10.92	16.15	11.61	16.61	11.42	8.84	9.48	14.64	16.57	7.69	19.75	21.46	24.9	11.15	9.45	20.23	11.16	6.96	11.98	14.9
ENSG00000013364	186.93	137.75	232.87	193.47	154.29	159.37	163.96	138.43	169.92	126.96	259.56	216.16	120.78	191.17	151.78	426.67	175.55	179.38	455.07	395.59	162.67	602.36	456.86	453.93	454.57	279.94	343.49	283.52	136.81	130.52	150.49	453.61	239.38	620.45	373.51	722.6	117.17	141.53	481.36	456.01	395.59	467.47	168.34
ENSG00000225313	14.87	3.16	6.21	3.11	3.26	15.32	9.85	23.07	10.38	25.07	20.18	21.98	1.79	6.04	4.98	37.04	21.17	9.72	4.79	5.14	4.97	12.45	12.21	6.77	13.66	12.81	22.72	10.14	11.12	14.02	47.48	24.38	7.05	21.21	35.64	6.95	21.56	43.18	26.89	15.39	8	5.6	65.13
ENSG00000168575	9.27	8.18	8.31	7.06	2.39	16.09	9.35	18.21	6.23	3.43	3.22	4.82	3.41	0.51	6.31	7.61	3.85	6.67	5.66	5.2	0.46	7.82	2.12	9.66	2.59	9.81	2.94	13.73	3.56	9.15	1.73	2.08	5.71	1.93	3.36	5.47	3.17	2.28	2.69	5.58	2.8	3.46	7.73
ENSG00000022840	400.28	326.17	272.71	192.34	224.51	147.88	229.44	174.86	248.51	958.45	400.36	335.02	395.21	560.36	559.21	265.37	471.99	398.2	219.94	232.66	503.07	399.65	231.53	303.84	296.17	280.88	362.42	306.76	477.87	409.45	497.55	632.44	319.37	341.47	406.19	476.36	876.13	797.74	629.08	288.8	455.52	300.7	327.84
ENSG00000141562	87.1	64.34	73.04	56.82	43.49	45.97	57.61	52.22	50.12	70.94	112.56	104.05	57.77	82.57	64.7	110.92	73.15	55.35	107.66	94.98	77.21	138.37	113.26	84.68	154.3	102.28	136.08	66.19	59.24	39.78	35.78	159.45	82.44	128.15	94.2	123.7	76.04	97.28	268.58	56.33	144.99	91.66	73.96
ENSG00000269981	3.67	2.2	10.24	5.36	3.48	3.06	2.95	13.36	2.37	1.68	15.91	16.75	1.66	5.29	2.66	22.49	19.63	2.38	16.23	16.12	5.94	30.99	16.57	9.34	15.81	17.74	9.89	4.47	1.28	1.62	4.68	17.31	10.7	21.87	42.75	29.69	2.21	6.44	7.1	17.46	13.54	17.68	10.49
ENSG00000129038	0.42	0.55	0.39	0.42	0.3	0	0	0	1.48	1.05	1.89	1.62	0.76	1.03	0.74	3.03	1.15	1.14	0.87	0.87	0.66	1.62	2.16	0.76	1.9	0.41	1.78	0.64	0.21	0.49	0.52	2.37	0.9	1.18	0.59	1.32	0.52	2.04	2.24	0.4	1.89	1.02	0
ENSG00000130956	14.32	13.89	10.84	10.69	4.56	22.99	10.34	13.36	10.68	2.03	0.73	1.94	7.44	1.36	8.67	6.32	1.15	10.76	10.78	11.15	0.17	8.26	1.93	6.93	1.66	8.49	2.7	8.3	4.63	8.18	1.47	1.83	8.81	0.94	2.73	6.74	1.62	1.87	2.17	6.18	3.06	2.73	1.66
ENSG00000136492	0.48	0.41	0.43	0.25	0.26	0	0.49	0	0.3	0.21	4.35	4.19	1.35	0.19	2.02	1.37	0	1.52	0.44	0.52	0.2	1.06	0.65	0.66	1.12	2.37	0.46	1.76	0.14	5.35	0.43	0.15	0.77	1.55	0.59	0.74	0.81	0.24	1.07	1.32	1.11	0.19	1.66
ENSG00000116584	159.39	103.8	133.19	118.72	57.14	136.39	135.4	183.36	128.4	115.75	113.77	173.08	51.13	73.21	83.43	215.85	177.09	133.37	172.51	176.1	35.39	242.24	162.15	269.44	178.99	208.51	230.2	245.12	116.56	142.51	92.18	187.09	132.66	206.13	185.67	304.87	119.53	125.07	183.98	217	100.67	149.96	189.31
ENSG00000167065	22.9	13.27	13.49	9.11	8.3	15.32	27.57	14.57	18.68	18.07	14.95	18.42	7.4	6.55	10.59	28.31	22.71	20.29	27.39	15.6	4.84	43.44	19.49	24.19	20.15	18.79	31.37	28.82	21.96	18.39	22.61	25.02	14.69	24.13	30.86	35.74	13.88	23.14	24.86	25.4	16.07	13.73	25.39
ENSG00000156515	108.34	68.33	93.05	79.62	61.53	65.9	91.58	85	86	460	79.16	105.15	63.73	46.53	96.34	110.34	99.71	172.33	129.11	125.09	80.92	176.4	98.81	143.92	77.23	128.36	105.02	146.59	141.09	137.73	386.66	98.81	79.44	90.34	103.05	197.86	603.55	146.98	184.42	120.56	81.67	100.77	114.25
ENSG00000230724	56.11	6.26	33.37	28.34	21.03	43.67	49.24	38.86	34.7	42.86	46.01	78.72	6.73	7.07	16.9	121.77	116.65	32.1	36.32	61.82	19.77	149.43	77.09	51.76	42.3	74.32	58.34	47.03	33.22	44.07	113.32	104.06	27.58	49.71	151.37	81.69	31.23	147.15	40.06	66.58	52.19	52.11	90.51
ENSG00000224397	77.21	29.49	60.66	34.09	41.41	53.64	38.9	32.79	37.07	48.6	139.27	63.64	20.81	45.31	25.38	154.36	43.89	31.72	72.75	74.94	36.95	84.43	84.75	80.48	125.96	67.94	101.15	74.73	31.15	35.97	78.06	132	74.45	215.2	169.07	86.96	64.38	69.09	102.62	71.28	106.33	98.04	62.37
ENSG00000225031	0.55	0.69	0.47	0.21	0.26	4.6	0.49	2.43	2.37	0.21	0.24	0.52	0.18	0.09	0.1	0.46	1.15	0.19	0.22	0.23	0.07	0.45	0	0.11	0.1	1.01	0.08	0.08	0.14	0.08	0	0.05	0.43	0	0.08	0.21	0	0.16	0.22	0.2	0.2	0.1	2.21
ENSG00000179862	1.73	1.17	4.93	7.62	4.56	3.06	0.49	0	1.19	0.91	12.09	186.85	4.66	7.96	4.39	7.44	4.23	2.19	22.27	12.42	9.19	11.67	5.43	3.88	16.29	7.59	5.33	0.88	1.07	2.03	1.13	21.81	2.66	33.63	11.34	10.9	1.11	1.47	14.64	6.1	19.78	23.67	9.93
ENSG00000204622	1.25	0.62	0.43	0.11	0.56	4.6	3.45	9.71	1.78	0	0.12	0.05	0.13	0.05	0.2	1.08	2.69	0.48	0.16	0	0.07	1.17	0.15	0.49	0.24	0.3	0.23	0.32	0	0.41	0.09	0.2	0.17	0.19	0.75	0.68	0.3	0	0.37	0.64	0.13	0.19	3.31
ENSG00000153823	14.53	11.96	7.75	3.56	2.43	16.09	11.82	3.64	12.16	1.12	0.12	0.79	1.66	0.09	2.17	1.12	9.24	3.81	5.94	2.25	0.07	1.06	1.93	1.42	0.63	3.95	0.31	2	9.62	7.94	0.26	0.35	4.55	0.24	0.32	1.21	0.52	0.08	0.77	1.63	0.59	2.24	3.86
ENSG00000118508	32.24	33.82	18.85	15.32	17.08	40.61	24.62	12.14	20.76	30.88	34.52	101.22	10.99	36.42	12.96	80.65	28.87	12	54.94	22.76	17.78	46.01	27.2	27.24	50.54	34.27	54.71	26.11	52.9	21.31	17.15	33.98	20.32	54.88	50.42	42.74	29.68	70.56	131.27	38.31	46.33	37.65	30.91
ENSG00000172331	49.67	28.18	12.42	6.99	25.42	29.88	36.44	23.07	16.31	605.8	89.35	87.51	240.48	23.4	296.26	20.41	55.44	82.4	7.35	7.86	87.02	13.68	13.98	19.66	3.22	14.13	5.72	33.21	87.48	78.34	249.68	26.66	16.41	4.8	17.98	9.16	695.39	171.43	22.18	16.47	33.25	4.33	24.28
ENSG00000107796	2.49	4.67	2.36	4.73	3.39	3.83	4.43	13.36	9.19	3.22	2.38	4.29	2.06	4.07	2.81	10.23	12.7	6.67	6.15	11.15	6.8	28.53	8.09	16.6	14.2	8.94	18.39	17.8	10.84	4.54	4.51	21.91	4.68	10.49	13	24.42	2.95	5.62	21.7	34.17	5.6	8.43	10.49
ENSG00000184014	132.34	55.27	84.39	51.98	20.07	103.44	102.9	97.15	102.31	97.34	111.95	103.37	24.94	32.86	57.36	190.62	130.51	77.83	70.3	56.91	12.7	130.17	99.93	140.1	94.3	141.7	146.28	180.05	81.42	122.09	140.7	82.64	86.74	76.89	115.65	100.75	88.23	108.45	106.12	152.69	71.58	54.89	121.42
ENSG00000160856	29.61	38.49	15.98	18.95	5.17	83.52	39.88	137.22	23.13	12.04	1.25	2.93	7.13	2.11	13.35	2.49	16.55	32.96	16.17	11.84	0.13	13.9	4.12	31.61	1.46	14.77	3.63	45.11	8.2	39.86	3.21	2.27	13.4	0.75	7.94	4.16	15.65	0.65	1.73	28.55	4.43	2.09	3.86
ENSG00000205352	225.04	198.11	206.35	176.6	93.81	216.08	339.24	154.22	177.33	150.42	227.05	423.83	88.31	147.73	90.87	361.23	197.11	271.79	292.04	272.36	68.15	462.64	247.02	343.59	365.05	255.51	369.37	333.5	276.83	175.56	184.36	381.45	194.06	331.55	404.06	373.2	182.36	343.59	361.53	389.75	223.47	229.64	215.25
ENSG00000073849	156.28	96.79	98.49	102.73	26.24	176.23	141.31	231.94	148.27	25.7	22.16	49.15	40.59	8.05	78.99	48.02	63.52	108.22	60.55	75.51	1.49	101.13	27.31	122.57	20.05	118.78	35.86	160.72	41.28	171.02	28.16	22.06	82.14	16.74	33.94	70.27	37.21	15.48	34.54	104.85	40.8	24.35	90.51
ENSG00000267174	2.63	8.18	4.63	4.69	3	6.9	8.37	7.29	3.26	6.58	9.35	27.01	2.06	14.89	2.51	25.36	2.69	3.05	17.86	0.98	4.05	12.79	9.55	12.94	41.66	8.27	35.7	13.49	2.42	3.73	9.1	18.89	1.89	33.44	17.7	15.74	5.24	15.56	28.25	6.14	12.88	2.78	5.52
ENSG00000213523	28.5	31.62	27.93	22.3	17.55	21.45	46.28	25.5	16.01	25.42	29.77	50.93	19.87	32.81	18.13	65.06	34.26	34.29	64.8	43.51	14.99	58.19	40.72	50.72	68.35	40.21	62.98	42.32	32.15	22.04	15.77	55.93	21.22	50.98	45.32	75.27	17.13	29.9	59.37	36.24	47.11	46.51	29.8
ENSG00000231861	0.07	0.41	0.17	0.07	0	6.13	0.98	0	0	0	0	0	0	0	0	0	0	0.1	0	0	0	0	0	0	0	0.08	0	0.08	0	0	0	0	0.04	0	0	0	0.07	0	0	0.08	0	0	1.66
ENSG00000184293	1.18	2.34	0.43	0.11	0.3	4.6	2.46	2.43	2.37	0.07	0.08	0.16	0.58	0.14	0.99	0.5	0	0.67	0.22	0.46	0.03	0.11	0.12	0.76	0	1.58	0.39	1.36	0.14	0.81	0.43	0	0.34	0	0.2	0.05	0.07	0	0.11	0.36	0.07	0	0
ENSG00000102755	0.55	1.1	0.47	0.56	0.22	0.77	0.49	0	0.89	1.47	0.32	0.26	1.12	1.36	1.77	0.96	3.85	1.24	1.03	1.56	1.09	0.78	0.89	0.55	0.49	5.19	1.31	1.12	1	1.13	2.51	1.88	0.43	0.42	0.43	0.68	2.07	2.93	6.95	0.52	2.86	1.22	2.76
ENSG00000198053	273.54	107.65	145.09	110.92	56.49	124.13	151.16	109.29	135.22	171.56	215.61	259.96	41.62	72.27	68.1	385.89	242.15	100.69	137.77	144.67	54.85	232.02	210.65	175.15	234.99	251.34	349.05	196.89	132.25	144.77	170.07	237.29	132.79	222.49	214.63	228.5	145.81	238.4	217.64	247.02	104.9	151.33	321.22
ENSG00000026025	1083.57	998.85	686.19	752.28	354.08	983.07	1350.56	642.38	1058.37	1104.67	769.25	1849.11	335.65	447.13	428.53	1473.33	1400.95	983.88	1660.84	1279.05	372.97	1596.6	987.42	1011.6	1618.17	1282.91	1918.42	1033.57	1794.92	946.75	634.17	956.03	845.56	1897.98	1401.98	1930.61	1062.32	1729.67	2292.8	1022.33	1216.82	1260.19	926.12
ENSG00000101084	93.53	81.66	64.56	42.14	56.1	81.22	108.81	77.72	54.27	70.24	150.06	241.75	58.17	101.95	59.04	267.69	94.71	44.11	127.53	73.26	40	164.34	102.01	122.96	152.21	108.56	126.27	104.04	70.65	54.93	55.79	143.37	72	148.19	168.88	84.75	63.57	93.86	251.99	123.39	114.99	86.45	89.41
ENSG00000163959	2.35	2.13	2.31	1.76	1.04	3.83	1.97	4.86	3.26	3.15	4.55	21.93	0.94	0.94	1.92	8.77	5	3.05	2.89	1.73	1.63	9.55	3.58	3.6	3.85	2.86	4.87	4.23	2.35	2.19	6.5	4.25	1.59	4.84	3.52	4.74	2.44	15.4	5.3	2.27	6.9	3.7	12.69
ENSG00000011198	35.01	18.15	24.59	13.34	7.6	30.65	35.45	23.07	20.17	34.59	47.3	71.44	5.56	23.36	10.74	41.99	35.03	14.29	28.48	15.66	12.74	19.99	32.4	27.3	45.22	39.3	65.92	37.37	31.87	25.76	29.11	49.46	24.92	32.5	45.36	21.16	39.57	78.46	117.67	38.95	28.24	12.81	38.08
ENSG00000188229	67.38	58.63	61.09	56.11	55.01	66.66	65.48	38.86	48.04	74.37	67.48	139.8	55.75	62.49	54.95	64.61	76.61	74.12	112.99	102.49	39.93	98.95	71.92	99.97	122.74	87.14	120.01	79.68	69.51	70.16	46.87	95.85	60.06	103.32	104.67	185.12	91.4	72.68	135.1	74.39	95.14	106.86	72.85
ENSG00000138835	49.88	29.49	50.51	33.28	19.73	35.25	39.88	34	48.34	30.32	28.6	58.25	16.5	38.99	25.33	106.22	53.51	28.2	61.7	55.64	16.98	117.94	56.28	89.6	82.3	72.22	83.53	75.53	26.24	26.98	39.85	82.34	53.87	76.52	100.72	118.64	27.39	40.41	57.64	82.88	54.66	47	49.67
ENSG00000198909	158.08	94.59	123.63	88.72	58.66	132.56	112.75	116.57	111.8	98.53	152.88	199.04	35.57	72.93	63.18	288.15	148.22	82.5	146.43	133.87	36.91	182.1	142.85	180.83	175.92	198.36	201.38	177.73	114.64	107.02	109.16	203.91	126.31	252.68	241.46	225.86	108.9	133.46	174.35	202.01	108.87	132.62	226.84
ENSG00000047597	8.44	2.82	3	1.52	6.47	3.83	5.91	9.71	7.41	112.25	35.29	5.97	29.2	4.96	40.31	6.49	18.48	17.62	1.58	1.1	9.72	3.52	3.04	3.44	0.63	2.93	0.54	3.91	17.04	33.86	71.82	2.82	7.17	1.79	17.82	4.16	132.89	99.89	6.47	4.39	7.29	1.75	12.69
ENSG00000101160	262.47	270.21	170.63	142.58	121.05	197.69	301.82	142.08	225.37	338.86	174.96	220.81	91.63	128.45	96.78	590.35	197.5	308.37	380.47	263.4	59.99	423.22	214.7	395.67	306.07	287.6	329.34	393.63	398.74	252.93	130.82	228.34	191.22	283.54	236.64	391.3	253.75	190.33	368.89	380.62	207.98	272.7	197.04
ENSG00000258311	5.67	2.96	4.63	4.2	1.65	6.13	0.49	3.64	2.08	3.99	4.35	12.56	2.42	2.57	2.71	11.31	4.62	2.1	5.55	4.97	2.79	12.9	3.54	4.7	5.02	6.43	8.19	6.79	4.06	6.64	4.25	9.3	3.18	7.57	6.36	9.37	3.54	4.16	11.18	8.21	2.54	5.55	7.73
ENSG00000196141	5.67	3.78	2.27	2.26	2.48	8.43	4.43	8.5	2.97	3.57	1.73	4.55	3.05	0.98	4.73	17.13	2.69	68.69	4.63	4.39	0.56	80.08	3.2	108.76	1.32	6.69	3.32	141.8	9.84	9.07	10.22	14.69	2.45	1.18	11.62	21.74	4.13	0.81	3.31	139.5	4.62	3.99	1.66
ENSG00000226221	0.9	0.62	0.04	0	0	8.43	0	0	0	0	0	0.05	0.18	0	0.15	0	0	0	0.16	0.06	0	0.06	0	0	0.1	0	0	0.16	0	0.08	0.09	0.05	0	0	0	0	0	0	0.04	0	0.07	0	0.55
ENSG00000254614	4.7	2.89	5.78	3.42	1.04	2.3	7.39	7.29	1.19	3.36	6.57	4.13	2.2	5.99	2.56	9.65	5.77	4.95	7.02	8.09	1.09	10.89	3.93	6.39	4.44	6.28	5.49	6.63	12.9	15.55	3.9	4.06	2.15	2.87	9.68	12.79	4.58	4.07	4.19	11.04	8.13	3.12	7.17
ENSG00000123485	0.97	0.96	0.39	0.53	1.43	2.3	0	0	0	2.45	4.15	14.92	2.24	0.7	5.47	2.08	0	3.14	2.61	1.04	0.13	1.45	0.54	2.46	2	4.96	2.63	4.23	1.78	10.05	0.69	1.34	0.56	0.09	0.95	2.53	4.28	1.63	2.61	1.63	2.86	1.41	5.52
ENSG00000088325	1.38	1.65	1.33	1.2	3.43	9.19	6.89	6.07	1.19	3.78	6.16	25.86	5.34	2.34	6.46	2.62	4.23	8.38	7.95	4.62	0.5	4.97	1.81	7.37	5.81	13.3	9.5	9.58	3.28	22.85	2.69	3.71	1.29	1.98	1.9	15.48	9.45	6.11	6.62	4.31	9.7	8.13	20.97
ENSG00000071054	156.56	122.63	95.53	78.84	39.15	213.01	235.84	189.43	147.38	196.42	129.88	164.29	58.93	87.44	83.43	191.45	174.01	196.24	145.72	134.33	72.4	251.68	126.09	156.7	182.75	202.61	252.84	197.37	199.26	201.16	193.28	162.91	118.96	153.22	150.9	192.86	182.28	320.77	317.98	190.49	138.28	78.76	237.88
ENSG00000233558	0.07	0.14	0.04	0.11	0.09	0.77	1.48	0	1.78	0	0	0.21	0.18	0.05	0	0.04	0	0	0.05	0.06	0	0.06	0.04	0.11	0	0.08	0.08	0.08	0	0	0	0	0.04	0.09	0.04	0.16	0	0	0.07	0	0	0.05	0
ENSG00000160685	168.32	91.49	144.15	109.3	82.9	104.21	97.49	110.5	80.96	60.5	164.32	287.28	58.75	129.71	87.86	452.45	152.07	98.98	198.21	194.99	47.76	279.43	179.99	293.19	238.07	224.25	204.62	194.82	59.74	86.77	58.74	196.04	155.13	279.16	245.18	344.4	71.02	152.93	326.14	222.9	139.32	213.04	146.81
ENSG00000106829	41.23	28.87	28.36	23.08	7.95	47.51	40.87	48.57	48.63	31.02	39.16	45.95	11.62	13.34	19.81	56.96	55.05	32.58	30.17	27.04	8.85	67.85	33.55	69.56	35.56	56.33	53.01	81.76	35.5	44.32	38.9	39.81	30.46	39.88	43.07	45.48	34.26	42.86	54.99	80.73	24.92	21.67	48.57
ENSG00000235750	156.35	88.47	68.2	50.11	28.2	137.15	161	145.72	106.46	102.59	165.61	76.83	31.08	58.7	49.62	213.69	119.34	159.38	94.59	72.22	35.59	208.57	94.27	176.79	117.57	163.72	212.35	272.42	103.59	124.36	199.26	173.44	82.18	142.68	145.29	161.02	117.09	176.23	190.68	210.02	86.48	57.42	152.88
ENSG00000260528	19.99	5.29	18.21	11.05	10.56	43.67	9.85	66.79	17.5	22.41	18.37	31.56	5.65	5.38	14.49	86.39	64.29	21.53	17.86	29.12	18.31	64.55	33.28	24.57	41.66	38.93	60.51	27.39	17.11	12.56	88.28	56.53	19.89	47.4	60.1	34.37	23.7	55.49	40.61	30.86	46.4	24.64	110.94
ENSG00000085514	160.84	71.9	126.2	107.43	68.35	81.99	198.42	97.15	97.86	133.75	237.48	132.1	38.97	117.4	44.3	276.92	173.63	140.7	250.87	205.62	51.01	322.15	266.24	224.89	338.51	163.27	334.14	207.83	127.26	95.27	87.76	377.1	132.66	377.87	309.03	464.84	118.64	41.63	135.14	299.84	111.6	272.85	139.64
ENSG00000005893	134.69	67.98	92.45	50.82	32.33	166.27	166.42	145.72	133.45	174.72	262.54	166.59	33.59	48.4	55.78	241.71	187.1	88.21	96.71	60.66	22.88	185	135.1	149.87	112.89	177.92	171.4	245.2	173.67	183.74	217.98	145.25	96.45	114.51	179.82	91.75	174.53	192.2	252.54	168.96	72.95	54.16	264.92
ENSG00000121797	4.84	2.89	1.76	1.52	2.04	0	3.45	8.5	2.37	8.4	8.1	4.82	2.24	1.59	3.1	11.1	2.31	9.81	5.28	4.1	1.13	12.29	4.58	10.92	1.07	4.81	2.7	13.33	6.92	4.94	3.47	6.92	2.23	1.08	2.53	6.26	9.97	2.2	3.35	16.78	3.38	4.38	1.66
ENSG00000083817	5.26	3.92	4.2	2.75	1.35	6.9	6.89	7.29	4.45	1.96	0.73	1.99	2.2	0.61	3.3	2.91	3.46	2.48	2.34	2.54	0.07	1.95	1	3.22	1.22	3.72	1.08	5.51	4.21	4.21	1.3	0.74	2.96	0.52	1.3	2.95	0.81	0.65	0.63	2.27	1.5	1.12	1.1
ENSG00000087266	178.9	107.16	145.78	109.58	107.24	154.78	113.74	155.43	145.9	108.05	170.04	236.62	70.59	96.71	117.38	514.97	181.33	121.37	241.45	189.91	58.2	356.77	222.52	329.45	256.12	214.41	235.46	267.55	91.61	118.36	115.23	258.06	161.19	301.88	238.85	360.72	81.73	91.01	257.84	262.45	173.81	209.04	252.23
ENSG00000163568	8.51	8.87	2.7	2.72	1.17	11.49	6.4	8.5	6.52	38.51	7.98	3.24	4.4	4.21	6.65	32.93	3.85	11.24	1.36	2.89	1.66	24.85	10.4	28.28	6.44	9.62	9.89	41.92	10.05	11.59	15.42	11.42	5.46	4	7.39	3.74	35.07	20.12	5.81	26.39	15.36	1.07	3.31
ENSG00000237943	20.62	17.32	10.97	11.33	6.43	26.05	23.14	32.79	22.54	2.73	1.41	3.61	17.76	1.31	18.38	7.4	7.31	10.86	12.03	9.36	0.43	9.49	2.54	11.03	3.37	12.55	4.25	15.25	5.13	13.85	1.04	1.73	9.19	1.22	2.92	7.11	2.88	0.49	1.58	9.37	4.69	2.44	2.76
ENSG00000254788	1.31	0.55	1.03	0.56	0.17	2.3	1.48	0	0	1.96	1.81	1.2	0.36	1.08	1.18	3.49	0	1.14	0.76	1.5	0.5	3.02	1.19	3.99	1.17	3.57	1.55	2.08	0.07	0.49	1.99	2.03	1.68	2.59	1.82	0.79	2.07	0.73	0.74	3.59	1.82	0.78	4.42
ENSG00000100439	34.59	15.6	25.1	18.81	11.82	14.56	23.63	29.14	22.83	19.26	36.14	29	6.91	15.31	10.2	33.92	35.8	20.39	34.31	33.22	7.76	47.41	28.97	38	42.15	35.73	55.41	39.36	22.46	26.57	26.51	42.04	28.91	23.66	50.5	56.01	20.89	26.32	41.64	46.01	22	30.49	33.12
ENSG00000230982	1.31	0.21	0.21	0.21	0	5.36	0.49	6.07	2.67	0.28	0.2	0.52	0.13	0	0.15	0.46	0	0.1	0.27	0.17	0	0.22	0.08	0.38	0	0.38	0.08	0.56	0.07	0.41	0.87	0.1	0.21	0.14	0	0.11	0.22	0.16	0.07	0.4	0.07	0.05	2.76
ENSG00000102931	46.35	33.82	21.85	17.54	6.91	38.31	33.97	25.5	26.39	14.5	10.92	22.03	13.37	2.53	17.15	29.85	16.94	20.29	17.97	14.79	0.83	19.54	8.55	26.86	7.12	30.77	10.97	37.53	19.32	27.71	8.75	5.64	17.57	3.24	12.21	12.37	14.47	7.17	11.77	21.13	7.22	7.84	18.21
ENSG00000260285	2.21	1.92	1.67	1.06	0.78	3.83	1.97	2.43	2.97	0.63	0.52	1.78	0.81	0.09	1.28	2.54	0.77	0.86	0.71	0.4	0.13	1.17	1	1.8	0.54	1.35	0.54	1.68	0.86	1.46	0.43	1.04	1.12	0.33	0.91	0.79	0.3	0.33	0.55	1.08	0.39	0.49	1.1
ENSG00000044446	35.77	23.44	28.1	22.94	13.43	39.08	17.23	34	36.77	25.14	35.01	70.19	10.85	13.15	21.93	51.55	34.26	27.25	37.85	35.01	9.32	44.39	31.09	46.95	32.93	42.39	44.51	44.63	32.87	25.84	27.98	44.86	25.3	52.77	47.57	55.8	28.72	31.61	51.86	43.89	26.62	27.37	39.74
ENSG00000100731	80.87	49.42	56.46	33.67	16.16	152.48	113.24	102	73.54	80.95	99.34	93.06	19.64	42.78	44.55	144.55	122.81	77.64	62.4	52.87	22.22	159.43	60.06	95.82	68.35	133.06	109.96	132.22	70.94	124.84	100.15	92.68	61.13	83.52	117.08	86.8	101.44	197.99	190.97	107.52	66.7	30.98	171.09
ENSG00000104324	47.39	30.25	34.31	24.81	14.25	57.47	38.4	29.14	30.25	47.06	71.51	40.67	9.42	19.85	11.93	62.9	36.19	31.15	51.08	43.51	12.6	46.91	56.78	41.66	71.27	44.98	94.04	49.26	56.82	32.65	42.02	94.61	31.45	80.47	61.92	72.27	43.78	51.49	83.24	43.62	38.65	37.5	52.43
ENSG00000234745	3064.69	2841.21	2626.27	3054.13	1853.23	2696.35	4510.09	2410.43	2833.19	1344.79	5233.27	4660.45	1697.54	2540.47	1721.11	10740.2	3171.49	3401.1	6600.5	5301.35	1201.88	9180.92	6495.81	7190.12	7884.29	4382.11	5433.49	4624.02	1621.61	1361.14	2564.16	9027.32	3934.78	7847.33	10590.1	14197.7	1479.53	956.21	11051.3	9466.3	5785.82	6001.29	3833.63
ENSG00000078687	35.63	33.13	26.73	21.46	7.78	56.7	37.91	57.07	39.74	9.45	10.43	17.38	15.2	2.76	19.22	11.89	32.72	24.29	19.44	21.32	2.82	20.94	7.28	27.19	9.51	24.31	14.53	36.57	16.11	26.98	14.64	9.99	20.49	8.65	10.91	22.9	9.89	12.87	8.86	21.73	7.29	8.91	32.01
ENSG00000137269	1.38	2.27	0.47	0.78	0.26	4.6	1.97	1.21	0.89	0.42	0.24	1.67	0.31	0.14	0.64	0.54	0.38	0.38	0.22	0.4	0	0.45	0.19	0.87	0.15	0.75	0	0.96	0.71	1.13	0.09	0.05	0.9	0	0.08	0.16	0.22	0	0.33	0.52	0.26	0.1	0
ENSG00000070614	58.32	13.4	46.52	28.9	12.21	29.88	41.85	46.14	60.2	32.77	52.25	131.79	7.53	29.26	16.06	92.17	68.91	45.54	43.78	31.14	8.72	95.49	56.17	74.64	62.15	48.74	80.98	73.38	46.48	43.26	44.62	33.68	38.36	84.75	100.32	137.91	41.71	33.32	52.19	115.94	22.58	59.13	179.37
ENSG00000248769	5.88	1.72	2.7	1.66	2.69	2.3	6.4	0	0.59	1.89	14.1	2.46	0.94	1.17	3.15	5.16	21.56	6.1	6.37	4.56	0.86	27.7	3.7	41.82	3.76	2.93	4.25	33.45	3.56	0	8.58	8.36	2.15	4.47	8.53	10.05	1.03	1.79	6.33	40.74	7.74	13.73	23.73
ENSG00000236609	5.67	3.02	5.23	6.07	2.13	8.43	2.95	9.71	5.63	0.28	0.77	1.26	1.75	0.33	1.82	1.95	0.77	2.29	3.49	4.97	0.1	3.29	0.81	5.3	0.83	2.82	0.62	3.59	1.14	1.3	0.26	0.89	4	1.22	1.22	5.37	0.22	0	0.48	2.99	1.43	0.97	0
ENSG00000187607	9.96	9.9	3.73	2.82	1.69	9.19	2.95	12.14	12.45	0.84	0.85	1.31	3	0.09	3.79	2.62	1.54	4.57	3.43	3	0.17	1.9	1.16	5.3	0.44	5	0.39	8.22	5.28	7.05	0.95	0.35	3.69	0.09	0.71	1.84	1.4	0.33	0.92	2.79	2.15	0.54	3.31
ENSG00000228232	0.14	0.27	0.21	0.04	0	8.43	3.94	2.43	5.63	0	0	0.26	0.18	0	0.05	0.08	2.69	0	0.16	0.06	0.03	0.28	0.23	0.16	0.1	0.19	0.39	0.08	0.07	0.16	0.09	0.15	0.04	0.19	0.12	0.16	0.07	0.16	0.18	0.08	0.07	0.15	3.86
ENSG00000213830	0.14	0	0.04	0.07	0	0	0	0	0.59	0.49	0.56	1.52	0	0.09	0.2	0.46	0	0.1	0.27	0.17	0.03	0.34	0.54	0.11	0.59	0.3	0.85	0.32	0.5	0.49	0.52	0.25	0.21	0.52	0.36	0.37	0.37	0.08	0.15	0.56	0	0.19	1.1
ENSG00000109099	2.91	0.27	0.39	0.32	0.78	0.77	1.48	2.43	0.3	0	0.16	0.26	0.36	0.09	0.2	0.04	0	0.29	0.05	0.29	0.03	0.11	0.19	0.11	0.1	0.08	0.23	0.24	0.57	1.13	0	0.1	0.34	0	0	0.11	0.22	0	0	0.08	0.07	0.19	2.21
ENSG00000010030	7.75	2.06	0.77	4.45	5	3.06	1.97	1.21	1.48	13.16	4.27	0.47	1.03	8.38	1.77	46.81	0.38	38.49	6.04	0.92	2.12	104.14	19.26	35	3.71	0.83	3.4	27.23	4.92	3.81	19.23	27.15	1.8	9.73	7.86	38.85	8.12	0.24	6.22	38.35	17.57	7.31	1.66
ENSG00000120594	63.72	35.26	31.14	19.94	12.56	98.84	68.93	68	59.9	58.05	47.82	56.68	9.96	19.94	21.53	125.01	103.56	57.73	55.87	37.5	14	110.12	50.04	55.8	43.76	70.6	87.4	110.26	122.27	85.23	155.6	76.36	32.26	37.76	96.02	65.37	83.35	108.53	112.18	73.52	35.4	30.49	155.09
ENSG00000072518	88.9	45.3	88.5	77.43	43.32	72.03	61.05	74.07	84.81	45.45	93.54	123.62	26.15	59.45	40.26	133.12	132.82	77.64	119.36	121.85	45.27	194.77	110.18	160.03	130.06	129.15	148.68	134.93	47.55	58.66	57.35	154.25	95.25	204.53	144.06	216.02	52.79	69.83	153.97	178.89	75.62	115.09	163.92
ENSG00000187037	3.8	2.54	2.23	0.74	0.39	2.3	3.94	4.86	2.97	4.62	6.08	15.39	0.72	1.92	1.28	9.23	7.31	1.24	1.8	1.56	0.73	5.19	2.2	5.24	2.39	3.61	4.02	9.98	3.42	6.81	4.68	3.17	3.22	2.59	5.89	0.95	3.54	7.98	6.95	7.34	3.19	0.93	7.17
ENSG00000168421	56.94	49.7	33.89	36.63	12.56	62.83	50.22	72.86	33.21	6.02	9.87	21.93	31.84	4.45	42.38	20.54	14.24	29.44	37.41	28.83	2.49	35.4	7.44	38.44	10.88	38.93	9.27	42.88	10.84	35.4	6.41	9.3	32.09	5.17	10.67	21.79	5.39	3.75	11.14	28.15	16.72	8.28	11.59
ENSG00000197903	16.67	10.17	8.52	9.78	5.43	9.96	28.06	13.36	12.75	6.3	16.48	14.03	3.45	23.45	3.75	27.94	22.33	7.05	31.26	22.24	8.26	29.93	28.97	17.2	42.54	11.12	53.63	14.29	9.77	7.94	8.32	46.83	13.19	25.82	68.59	47.53	14.84	11.65	39.39	38.95	17.7	43.2	27.6
ENSG00000162804	7.13	2.2	6	3.46	1.74	5.36	2.95	18.21	9.79	2.17	0.97	1.52	2.15	0.05	4.19	4.28	2.31	1.52	2.07	2.08	0.03	2.57	1.19	5.62	0.49	5.41	1.24	5.83	3.85	4.7	0.69	0.15	3.65	0.24	1.26	1.79	0.74	0.16	0.33	2.55	0.72	1.27	2.21
ENSG00000137207	80.94	48.67	86.62	69.81	48.23	56.7	67.45	48.57	60.2	69.54	87.42	114.62	37.18	67.08	50.17	133.66	80.85	53.35	146.26	126.18	42.65	148.65	127.82	106.14	156.35	108.71	159.8	91.74	50.62	50.72	57.96	173.05	81.71	183.18	135.41	214.39	66.3	54.59	124.76	111.35	85.18	133.5	90.51
ENSG00000122223	44.14	35.47	26.17	12.95	13.38	81.22	30.03	27.93	34.99	15.97	5.68	10.52	9.42	3	13.06	14.76	17.32	14.29	19.44	24.44	0.73	12.4	13.44	34.83	5.81	27.81	6.72	47.19	34.65	28.11	3.21	4.5	19.46	4.99	7.11	13.53	10.04	2.61	8.13	18.86	11.97	10.13	6.07
ENSG00000213809	74.58	72.11	55.95	34.13	11.12	219.91	80.75	128.72	87.48	20.59	8.14	7.12	30.63	1.78	39.23	9.44	16.94	32.58	24.99	42.18	0.5	21.83	8.98	87.25	3.76	58.88	5.1	128.31	39.28	61.98	4.51	5.98	46.61	4.84	7.55	16.84	17.35	2.28	3.02	46.21	16.79	8.67	9.93
ENSG00000035115	17.43	9.83	11.1	10.69	2.82	27.58	14.77	20.64	14.53	2.87	1.49	7.01	8.84	0.19	15.03	9.15	2.31	6.29	4.9	5.55	0.1	5.3	1.54	5.35	1.56	13.9	2.86	8.38	4.56	16.85	2.6	0.99	7.05	0.14	2.33	2.47	2.88	0.73	0.77	3.67	3.45	1.22	2.76
ENSG00000105639	220.82	113.63	142.65	127.76	96.37	183.89	161	188.22	144.71	133.75	295.94	111.74	85.75	114.26	144.09	501.5	167.47	150.71	238.56	211.58	123.01	472.81	278.57	238.76	280.61	229.78	277.65	194.9	77.35	116.1	196.23	388.03	162.05	286.97	262.36	340.82	112.74	249.81	382.64	238.89	245.46	206.95	238.43
ENSG00000203812	22.83	18.83	12.08	15.56	7.56	7.66	27.57	21.86	14.83	38.86	0	18.37	11.39	51.82	4.29	39.95	11.55	13.53	24.29	20.28	9.78	76.22	24.39	42.42	64.93	17.96	77.97	57.97	24.24	14.26	19.75	31.65	14.52	63.91	90.72	60.32	47.62	75.2	23.83	81.45	24.08	51.77	40.84
ENSG00000130222	0.42	0.41	0.39	1.06	0.96	0	0	0	0.3	0.63	2.14	12.4	0.99	2.01	0.94	3.74	0.38	0.76	2.61	1.27	0.73	4.58	1.66	1.53	3.61	1.65	0.54	0.48	0.07	0.32	0.43	3.91	1.16	3.06	5.53	7.32	0.89	0.16	2.65	1.71	2.67	3.02	0
ENSG00000267385	3.18	0.76	1.03	0.99	0.87	3.83	0.98	1.21	3.26	2.87	2.42	3.24	0.63	0.7	1.03	11.14	8.85	1.71	1.52	1.44	1.53	4.58	4.05	1.42	4.05	3.87	4.95	1.2	1.92	1.86	7.02	4.95	1.42	5.31	4.27	2.47	1.62	11.24	4.01	1	5.34	1.61	20.97
ENSG00000167536	14.94	9.42	19.23	13.87	8.69	9.96	15.26	9.71	5.34	6.65	25.06	17.79	7.36	25.37	13.35	42.9	25.79	7.14	21.73	26.63	17.94	90.29	30.59	32.98	32.64	30.06	13.52	14.29	5.85	3.16	7.19	41.49	28.1	28.69	29.83	34.69	5.39	17.76	50.02	25.71	31.82	21.48	17.66
ENSG00000175063	0.83	1.44	0.6	1.13	2.35	0.77	2.95	1.21	0.3	0.98	4.43	13.19	2.92	2.67	4.09	2.66	5.77	2	3.49	2.54	0.73	3.18	0.96	3.88	4.63	4.1	6.1	3.03	0.78	4.78	0.52	3.51	0.69	2.21	1.78	6.32	2.81	1.71	5.3	2.55	4.62	4.43	9.38
ENSG00000166987	89.93	47.57	75.74	61.58	38.37	68.19	74.84	76.5	76.81	61.55	130.97	167.22	26.82	42.04	51.84	167.96	113.57	62.49	101.72	98.05	33.86	113.08	99.89	104.88	117.42	118.14	138.71	85.35	45.7	57.93	116.87	147.28	78.1	213.13	129.25	142.65	43.56	112.85	110.46	97.84	68.2	97.17	155.09
ENSG00000236946	0.9	1.17	0.47	0.39	0.09	3.06	0.49	2.43	0.89	0.21	0	0.05	0.18	0.09	0.59	0.04	0	0.29	0.22	0.12	0	0.73	0	0.33	0.05	0.41	0.15	0.48	0.14	0.24	0.09	0	0.6	0	0	0.21	0.07	0	0	0.24	0.07	0	0
ENSG00000130703	71.12	48.46	50.42	35.12	15.64	58.23	67.45	65.57	59.61	48.04	59.06	84.68	18.84	26.4	34.94	87.22	58.13	52.01	61.97	52.4	13.8	95.38	64.45	70.27	73.62	93.26	114.52	83.76	44.27	55.9	58.39	90.65	56.41	80.61	94.08	80.8	56.41	78.46	81.88	75.43	36.25	36.14	76.72
ENSG00000198216	4.36	1.51	2.36	0.95	1.52	6.9	5.42	6.07	4.74	7.7	1.61	0.58	1.61	2.81	3.15	17.92	8.47	2.29	2.29	2.31	3.12	13.4	10.67	5.08	4.73	3.91	7.42	5.91	3.92	2.67	20.1	19.58	3.39	5.78	10.59	10.11	5.83	15.4	9.05	3.19	10.48	2.24	9.93
ENSG00000156398	3.87	5.02	4.71	4.48	1.09	9.96	4.92	19.43	5.63	1.19	0.85	4.08	2.24	0.14	3.94	2.04	4.23	4.19	3.05	3.99	0.1	4.19	0.77	1.97	1.46	3.95	2.01	2.79	1.57	4.54	0.52	1.34	3.61	0.52	1.46	4.37	0.74	0.49	0.37	2.39	1.89	1.27	2.21
ENSG00000142784	105.78	48.53	116.74	113.32	60.4	67.43	93.06	103.22	85.41	79.48	108.21	167.12	35.74	97.93	67.31	119.73	135.51	101.74	165.54	175.47	64.8	205.94	132.91	195.74	183.04	145.12	203.93	150.5	63.02	70.08	98.68	193.52	106.97	211.86	183.02	292.45	91.03	120.83	146.32	207.19	131.06	165.11	158.4
ENSG00000214975	0.21	0.55	0.47	0.04	0.3	0	0.49	0	0	0.42	0.73	0.68	0.67	1.03	0.89	1.62	0.38	0.1	0.49	0.17	0.36	2.62	0.39	2.4	0.78	1.16	0.85	1.6	0	0.65	0.35	2.27	0.77	0.85	2.05	0.95	0.37	1.14	2.83	2.11	0.59	0	2.76
ENSG00000135709	121.69	57.88	90.99	71.11	37.67	81.22	79.27	102	88.07	64.91	95.23	221.81	21.53	43.3	43.76	195.69	121.27	56.01	142.94	112.26	17.61	179.53	108.87	165.65	109.28	123.32	138.48	158.25	85.91	80.29	112.28	137.64	72.26	151.76	185.75	205.6	97.6	50.43	78.31	206.91	71	111.49	192.07
ENSG00000164366	15.29	11.62	10.71	8.61	3.82	20.69	13.79	18.21	10.97	5.74	2.34	9.58	5.7	2.29	7.88	8.44	5	7.72	9.53	10.52	1.29	8.66	3.78	13.49	4.59	10.22	5.87	13.97	8.56	8.83	1.82	3.71	7	2.54	4.62	9.79	4.73	3.91	5.74	9.33	4.82	5.16	3.31
ENSG00000087995	10.24	8.18	5.7	4.52	4.13	13.79	8.86	21.86	7.12	2.8	1.77	4.97	3.41	0.98	5.27	5.78	3.85	7.81	5.06	5.2	0.27	6.7	1.5	8.52	2.63	7.7	2.55	10.7	7.91	9.88	1.99	1.73	5.37	1.18	2.61	5.26	3.77	1.39	2.57	6.34	2.47	2.44	8.83
ENSG00000110047	212.94	101.94	217.23	224.84	107.19	95.78	169.87	146.93	180	109.87	253.35	387.09	76.29	174.6	120.39	324.65	231.76	159.28	344.09	402.99	114.15	492.13	262.2	329.56	472.33	270.09	433.59	206.87	95.46	140.08	127.18	486.55	224.86	517.13	378.61	701.65	117.83	151.47	298.63	421.16	342.75	393.44	254.43
ENSG00000154917	1.87	2.27	2.27	2.33	0.65	5.36	2.95	0	3.86	8.61	11.72	1.1	1.75	3.51	2.17	5.99	11.55	3.81	3.27	4.45	1.96	2.18	3.04	0.66	5.17	1.92	6.65	1.2	1.5	5.75	11.18	3.46	3.05	1.08	3.91	2.68	14.03	7.5	4.93	2.91	6.83	5.6	13.8
ENSG00000125505	278.11	120.16	365.41	307.15	205.09	115.7	207.29	173.65	169.03	130.53	450.27	319.42	78.44	286.24	117.14	471.61	271.41	179.29	621.1	582.56	195.5	832.81	716.9	480.79	923.04	344.16	662.94	262.92	151	126.63	268.31	1078.38	327.79	1272.22	697.4	910.88	106.53	310.59	785.77	686.2	489.68	700.52	372.55
ENSG00000115163	0.07	0.14	0	0.07	0.3	0.77	0.49	0	0	0.35	1.33	5.81	0.63	0.14	1.18	0.71	0.38	0.29	0.49	0.4	0.03	0.56	0.04	1.09	0.44	1.24	0.39	0.72	0.07	1.78	0.26	0.59	0.26	0.14	0.24	0.79	0.44	0.08	1.07	0.68	0.98	0.68	4.97
ENSG00000161638	132.34	73.48	140.17	117.91	61.92	118.76	101.92	125.08	120.69	66.39	158.24	142.67	33.95	116.56	63.96	190.12	173.24	111.36	223.91	216.08	55.12	236.37	198.67	215.06	272.41	213.73	348.97	211.9	132.1	84.34	72.77	217.31	127.72	283.07	220.01	382.51	65.71	127.67	268.25	213.61	102.43	184.4	232.91
ENSG00000131373	12.18	12.79	9.34	7.73	3.48	20.69	14.77	19.43	10.97	4.27	2.98	8.48	5.43	1.31	8.48	10.14	1.92	13.91	8.39	7.92	0.4	6.25	3.12	8.68	2.59	11.61	6.1	13.41	10.91	12.23	2.77	2.32	6.4	1.65	2.81	3.26	3.69	2.53	4.86	5.62	3.32	1.85	2.21
ENSG00000171456	47.8	33.82	36.58	33.56	24.55	63.6	26.59	66.79	41.52	12.88	15.43	31.61	18.52	6.69	37.3	40.2	30.03	29.82	33.22	29.23	3.68	29.65	14.45	42.75	14.05	51.74	19.24	44.39	14.9	40.67	12.82	13.35	31.23	11	16.2	33.27	18.09	11.81	17.21	25.83	16.72	17.14	41.39
ENSG00000270959	1.45	0.96	0.34	0.81	0.3	0.77	1.48	0	0	1.4	2.09	5.7	0.58	0.47	0.49	2.62	1.15	1.91	1.58	0.87	0.33	1.45	0.81	0.98	1.22	1.58	2.09	1.44	1.35	1.78	1.3	1.38	0.56	1.69	2.05	2.74	0.81	1.14	0.81	1.04	1.43	0.97	2.76
ENSG00000116138	16.95	10.45	9	8.29	3.26	33.71	23.14	19.43	16.31	6.3	4.11	7.48	4.75	0.47	10.89	10.98	6.54	10.67	5.94	4.8	0.33	10.83	3.08	10.48	2.83	14.65	3.86	18.2	8.27	20.42	4.59	2.23	6.14	2.07	4.7	5.11	7.24	3.83	2.69	8.13	4.69	2.24	13.25
ENSG00000100422	117.54	92.11	72.31	50.04	24.85	136.39	66.96	105.65	74.73	24.86	42.5	76.41	38.7	10.77	72.14	85.23	40.04	40.77	55.05	53.73	4.41	51.32	34.06	72.56	33.22	89.43	36.55	82.32	43.35	65.62	22.61	30.56	70.67	29.11	41.53	49.32	22.81	35.44	48.18	46.57	29.54	23.48	45.81
ENSG00000161911	21.17	12.03	15.68	36.32	9.43	9.19	30.53	29.14	13.94	22.2	18.21	4.29	5.43	60.15	6.06	55	110.49	12.77	68.88	55.41	14.49	56.12	36.64	27.63	31.81	18.07	34.62	21.88	31.94	70.73	6.67	75.32	12.59	23.7	114.78	92.96	35.66	14.5	151.61	73	62.34	31.8	82.24
ENSG00000141098	24.01	19.87	20.99	14.08	14.6	20.69	16.25	18.21	15.72	38.79	31.14	89.03	19.02	46.72	30.36	29.14	32.34	16.29	21.62	19.07	15.82	21.11	19.3	23.15	28.44	32.2	26.97	21.96	19.68	19.69	15.85	33.38	26.98	37.62	26.95	25.79	37.65	22.49	44.51	18.74	38.91	20.55	32.01
ENSG00000114626	274.16	211.85	490.2	320.13	326.14	145.58	195.96	200.36	180.6	158.26	780.41	1099	211.11	737.49	257.04	794.23	374.59	123.94	909.54	763.45	335.59	601.3	923.58	384.59	1259.65	632.06	675.69	188.67	86.98	128.25	210.79	1276.31	484.04	1981.13	1158.11	1201.17	174.9	209.72	1157.93	504.01	657.64	737.88	493.42
ENSG00000251002	1.73	1.65	1.76	1.09	0.43	5.36	5.42	4.86	4.45	0.42	0.08	0.79	0.45	0.33	0.94	0.75	0	1.05	0.38	0.81	0	1.34	0.65	2.68	0.54	0.86	0.23	3.11	0.86	0.41	0.78	0.79	1.46	0.05	0.67	0.58	0.89	0.08	0.18	2.95	0.72	0.15	0
ENSG00000169918	3.8	4.12	2.66	1.52	0.26	3.06	1.97	2.43	3.56	0.91	0.32	0.68	1.35	0.14	1.58	1.04	0	0.67	1.09	0.35	0.13	0.84	0.27	2.35	0.15	1.8	0.15	2.16	0.57	2.03	0	0.15	1.46	0.05	0.51	0.95	0.59	0	0	1.32	0.26	0.63	0
ENSG00000115677	128.68	68.05	120.25	99.28	71.3	118	150.66	126.29	109.13	180.39	81.26	165.18	46.28	64.97	86.24	138.19	150.91	150.9	179.15	172.4	53.66	198.07	138.19	153.75	117.13	192.58	170.85	166.31	167.89	177.42	90.45	142.68	84.85	137.56	110.83	321.72	200.89	112.52	172.21	133.8	158.46	144.41	205.31
ENSG00000144711	135.94	84.82	102.56	76.02	42.45	120.3	101.92	128.72	120.1	58.47	119.57	155.34	43.68	42.64	68.2	225.95	155.53	73.45	128.78	110.06	26.03	196.67	134.18	177.39	154.16	198.47	177.96	166.87	80.35	91.71	99.8	139.42	119.52	176.83	152.16	171.75	73.39	118.39	164.01	208.07	82.51	102.23	203.66
ENSG00000161955	81.84	46.81	43.01	37.48	32.46	47.51	45.3	35.22	32.92	68.14	51.16	145.29	15.07	26.49	25.08	156.73	38.88	66.97	92.68	82.45	17.28	78.51	71.08	101.77	70.54	77.14	82.61	102.84	92.68	43.02	28.33	45.2	38.97	66.83	95.3	106.43	84.98	25.01	72.35	91.62	31.89	77.54	34.22
ENSG00000116251	483.36	455.26	241.18	198.45	49.14	493.45	347.61	157.86	111.8	111.06	20.75	146.49	193.26	28.93	198.3	137.15	44.27	140.99	183.35	144.67	8.39	43.56	15.79	117.66	77.18	205.65	108.65	183	252.37	167.86	34.05	37.34	120.89	13.26	21.46	59.32	66.82	62.33	70.88	101.5	55.64	28.3	30.36
ENSG00000232815	2.77	5.64	4.33	4.13	3.95	3.06	2.46	7.29	4.15	1.96	4.47	15.13	3.09	5.71	5.81	16.38	8.08	4	9.09	11.84	3.45	34.06	15.91	18.78	11.9	8.3	5.25	8.54	1.43	2.11	3.55	13.95	9.11	8.09	15.92	16.16	2.29	0.81	17.62	24.64	7.94	8.67	4.42
ENSG00000108352	3.39	4.06	3.68	2.86	2.22	0.77	3.45	6.07	1.48	1.47	6.41	8.27	3.05	2.76	2.96	12.39	3.85	3.81	5.61	6.64	1.79	7.48	4.28	4.53	6.88	7.03	7.65	4.39	2.85	3	4.85	6.68	3.78	8.89	6.08	8.11	2.14	2.61	6.99	5.3	5.08	6.28	7.73
ENSG00000047644	68.56	34.99	50.51	35.19	18.81	59	44.81	82.57	66.13	65.82	68.16	51.19	18.61	27.52	35.09	93.96	69.3	46.39	50.7	53.5	20.86	75.89	70.35	61.48	65.03	82.4	109.27	79.12	59.81	59.95	81.09	83.63	52.76	71.15	74.52	71.69	70.88	89.05	85.63	72.8	40.61	39.35	80.03
ENSG00000166579	93.46	56.85	60.87	40.94	18.94	68.96	74.35	86.22	50.71	64.77	78.48	104.21	18.34	32.16	34.15	102.4	65.83	64.3	56.52	56.56	15.65	115.98	60.17	83.1	67.47	103.67	106.02	96.13	73.86	83.28	86.72	82.44	62.81	100.64	97.2	73.74	75.16	126.94	115.42	107.48	45.16	35.75	104.31
ENSG00000198933	29.75	25.71	35.51	18.92	16.55	24.52	36.44	14.57	13.94	8.33	53.78	50.66	6.32	32.06	8.72	64.86	18.48	19.91	34.47	58.99	23.05	117.71	60.21	95.11	47.08	28.26	33	44.71	12.69	11.1	17.33	91.94	34.97	113.43	79.93	140.44	10.78	44.4	76.1	92.49	51.15	64.44	40.84
ENSG00000136167	1937.19	1004.49	1334.81	981.71	405.27	2917.79	1744.46	1724.34	1756.14	2344.77	1590.43	2028.21	358.3	767.73	684.48	2504.36	1711.63	1580.42	1653	1412.28	430.24	2402.67	1734.75	2192.94	1716.22	2305.75	3392.2	3103.65	2414.95	2582.78	2418.1	2367.3	1282.05	1144.39	1944.33	1430.93	2376.7	2547.86	2575.36	2414.19	1546.56	756.68	1677.83
ENSG00000140848	22.21	12.03	17.35	16.87	11.3	20.69	22.65	23.07	22.83	17.3	34.69	179.78	9.73	14.09	13.16	37.21	43.5	16.39	50.37	35.99	5.9	32.56	15.18	19.87	51.08	28.18	62.13	21	18.82	21.06	8.49	30.66	21.27	26.43	36.51	34.74	18.68	14.34	39.47	28.47	26.29	34.82	56.3
ENSG00000184271	13.49	11.2	11.05	12.28	3.87	18.39	14.77	17	9.19	0.7	1.17	4.24	5.02	1.12	7.88	6.07	5	7.72	7.79	12.77	0.43	11.39	1.5	8.14	3.76	6.61	3.25	8.94	2.28	6.81	1.39	1.58	10.05	0.99	2.73	8.16	1.11	0.81	1.1	6.82	1.43	3.56	3.86
ENSG00000198034	1468.08	1190.15	539.77	780.97	231.98	1306.41	1148.2	616.88	456.38	384.03	65.75	422.58	705.12	94.79	683.05	421.27	164.39	491.75	610.54	497.97	41.82	210.58	67.96	296.25	228.8	526.32	298.74	367.52	493.41	624.63	159.41	136.45	561.76	58.13	80.45	230.18	294.21	220.97	302.35	352.71	224.64	135.59	89.41
ENSG00000135365	99	63.72	56.93	39.7	18.38	118	100.94	114.15	104.98	97.27	77.71	72.49	21.26	37.03	38.44	147.17	173.24	80.4	66.71	62.69	38.11	205.38	87.53	120.06	104.64	126.78	144.97	141.96	83.84	82.55	110.81	123.19	74.62	85.31	92.66	104.64	88.23	194.49	178.94	126.34	71.32	53.53	129.15
ENSG00000245748	0.42	2.75	0.9	0.88	1.82	0	0	0	0.89	0.91	1.93	2.04	0.49	3.28	1.33	2.99	4.23	1.05	3.7	2.77	6.14	4.08	4.31	2.18	8.44	2.22	4.48	0.56	1.85	0.65	1.56	7.67	1.72	11.57	4.07	3.11	0.52	4.16	6.58	1.55	3.38	3.36	0
ENSG00000231822	0.28	0.34	0.13	0.14	1.17	0	0	0	0.3	0	0.16	0.16	0.04	0.09	0.1	0.08	0	0.1	0.05	0	0.07	0.06	0	0.05	0.05	0.23	0	0.4	0.21	0.16	0	0	0.13	0.05	0	0.11	0	0	0	0.04	0.13	0.1	0.55
ENSG00000186642	0.69	0.62	0.77	0.49	0.65	0	0.49	0	0	1.47	0.81	0.31	0.76	1.59	1.03	1.79	3.85	0.95	1.91	1.21	0.43	2.74	0.39	0.87	2.59	1.84	2.47	0.88	0.21	1.13	0.61	0.74	0.52	1.08	1.7	6.32	1.03	0.24	3.6	1.59	1.3	3.6	2.76
ENSG00000114739	3.39	3.51	2.27	1.98	0.7	6.9	0.98	6.07	4.74	0.56	0.44	0.31	0.9	0.09	2.46	1.33	1.54	2.29	0.82	0.4	0.1	1.9	0.5	2.51	0.59	3.34	0.15	2.71	0.78	3.48	0.09	0.35	1.37	0.09	0.71	0.37	1.33	0.08	0.26	1.12	0.65	0.39	3.31
ENSG00000243554	0.07	0.34	0.04	0.11	0.13	0	1.48	0	0.3	0	0	0.05	0	0.05	0	0.04	0	0	0	0	0	0	0.08	0.05	0	0	0	0.08	0	0.08	0	0	0.04	0	0	0	0	0	0	0.04	0	0.1	0.55
ENSG00000100906	84.88	95.48	61	59.43	20.29	64.36	117.68	91.07	73.25	91.52	92.58	142.2	30.32	41.1	33.51	219.59	116.26	60.49	97.85	56.62	52.86	133.46	65.57	103.85	128.16	109.68	151.92	115.45	53.68	55.41	119.9	185.61	57.61	135.21	169.07	109.33	89.92	171.26	325.11	145.32	75.23	48.22	148.47
ENSG00000251143	2.35	3.37	1.41	2.22	1.43	26.05	4.43	12.14	3.56	0.98	0.44	2.67	1.17	0.47	1.03	3.12	1.15	1.33	1.58	3.58	0	2.4	1.19	3.6	1.17	1.88	1	3.83	1.35	2.51	0.69	0.89	1.29	2.3	1.38	5	2.14	0.16	0.37	2.51	0.85	0.49	0
ENSG00000145819	114.22	58.02	76.17	49.44	21.64	137.15	107.83	100.79	105.87	111.76	119.93	80.86	21.57	29.21	39.42	163.55	134.36	74.59	71.55	68	31.08	180.14	112.61	132.51	98.3	157.59	158.57	184.92	127.33	106.78	191.03	119.93	88.11	102.15	126.4	99.38	108.16	299.43	158.68	135.55	98.98	42.23	151.23
ENSG00000258745	0.42	0.27	0.13	0.07	0.04	0	0	0	0	0.77	0.12	0.52	0	0.09	0.05	0.54	2.31	0.38	0.27	0.4	0.46	0.5	0.5	0.27	1.02	0.23	1.47	0.56	0.64	0.24	0.35	0.4	0.17	0.85	0.51	0.37	0.59	2.12	1.21	0.2	0.33	0.39	0.55
ENSG00000282508	161.05	25.98	127.96	47.36	58.09	85.82	38.4	145.72	83.63	87.32	190.95	125.45	9.42	59.73	38.63	183.3	214.82	122.7	138.8	132.02	78.73	285.91	255.11	131.53	211.53	143.99	260.11	124.48	57.82	93.33	245.79	212.02	116.77	365.84	221.55	118.8	60.98	259.67	68.71	131.48	163.99	92.1	252.23
ENSG00000174306	6.43	4.47	6.73	3.56	2.69	19.16	5.42	13.36	7.12	1.68	1.37	2.2	2.15	0.89	4.34	4.61	6.54	4.86	4.36	4.1	0.6	4.02	2.12	5.79	1.61	4.96	2.32	8.38	4.06	6.81	1.99	1.93	4.04	1.5	2.37	6.84	2.81	0.81	2.8	2.23	2.67	1.9	2.76
ENSG00000111058	1.11	0.55	0.26	0.35	0.43	0	1.48	0	0.3	0.91	1.33	5.13	0.27	0.8	0.59	3.08	1.92	0.57	0.93	0.58	0.8	1.28	0.39	0.38	1.95	1.2	2.01	0.16	0.93	0.32	5.72	2.13	0.3	2.02	2.05	1.74	1.62	1.87	1.51	0.76	1.56	1.22	1.66
ENSG00000110080	34.24	15.81	18.63	12.07	11.08	18.39	25.6	10.93	12.45	13.45	43.47	18.53	6.32	24.67	7.98	42.16	34.65	13.62	21.18	20.45	22.75	75.78	41.03	27.63	42.39	26.3	41.96	20.44	19.46	10.69	18.11	51.24	17.27	38.8	38.33	46.22	10.26	58.09	54.51	30.22	45.49	25.33	22.63
ENSG00000173614	11.48	7.7	8.52	5.65	3.78	9.96	11.82	4.86	10.68	15.76	6.73	15.44	4.71	2.95	5.77	23.99	4.62	9.15	8.22	7.97	1.82	16.42	9.86	11.96	9.95	15.03	14.76	16.61	15.9	13.37	8.75	9.94	7.78	11.38	12.29	12.21	11.89	12.14	16.11	12.24	6.57	5.94	11.59
ENSG00000021355	224.08	160.78	91.46	56.08	42.89	236	196.95	142.08	117.14	326.81	252.03	827.52	52.34	89.88	69.98	356.12	122.42	169.85	155.25	86.9	55.09	194.66	101.74	141.52	171.67	162.97	255.93	206.55	261	184.23	376	208.01	87.9	105.86	193.93	102.69	308.38	735.9	605.21	125.54	268.17	82.6	182.13
ENSG00000085063	57.7	37.33	19.19	20.05	10.38	36.01	42.84	20.64	21.94	49.37	67.28	139.11	32.7	21.2	36.76	105.31	19.63	27.53	23.03	15.66	11.31	39.2	23.35	48.54	37.51	36.19	46.13	51.1	35.79	43.26	63.07	68.69	24.87	16.18	44.81	18.84	60.02	108.28	102.51	36.28	51.15	13.1	33.67
ENSG00000213626	183.4	119.54	154.9	172.37	32.89	153.25	105.37	224.65	123.36	13.38	28.2	40.2	63.46	10.3	119.45	40.58	45.43	76.69	89.2	110.12	7.5	103.03	21.27	151.89	22.2	131.36	32.53	135.89	21.89	89.68	14.21	37.78	124.59	23.51	33.11	80.11	20.67	7.33	16.07	113.9	23.88	28.59	34.22
ENSG00000186635	252.02	142.7	332.09	220.33	147.3	189.26	146.73	206.43	233.97	167.43	389.8	439.95	83.33	169.87	144.68	508.11	290.66	174.52	435.58	402.41	98.03	592.08	473.27	492.15	521.21	492.32	424.39	311.87	129.82	151.74	145.12	507.42	325.78	691.98	466.56	810.29	150.17	179.09	451.75	460.19	264.66	445.94	304.11
ENSG00000205808	9.62	7.08	8.05	4.13	1.61	22.22	15.76	14.57	10.08	3.78	3.18	6.54	6.05	0.75	8.28	9.06	3.08	4.57	3.21	2.72	0.27	6.76	2.35	5.24	0.98	8.91	1.62	6.63	4.49	9.56	1.39	2.77	5.54	0.8	3.75	1.26	2.66	2.04	1.95	6.66	2.41	1.56	1.1
ENSG00000185897	0.97	0.34	1.2	1.06	0.74	2.3	1.97	0	0.89	3.01	3.3	0.31	0.49	1.97	0.49	6.11	0	0.86	4.03	1.1	1.36	26.8	1.12	5.51	2.54	1.01	2.09	2.95	0.78	0.32	2.25	14.59	0.9	2.21	3.71	6.84	0.52	1.87	7.8	3.59	9.89	1.27	0
ENSG00000134954	335.25	199.83	222.25	182.46	31.07	589.99	226.49	599.87	296.55	63.86	30.94	62.54	93.06	9.64	229.34	75.75	112.03	174.33	92.79	89.55	2.32	127.09	32.48	229.42	23.27	312.22	48.99	373.74	84.48	415.53	44.44	23.34	157.2	13.54	43.42	74.9	73.46	16.46	19.42	184.07	52.25	24.74	94.38
ENSG00000142188	24.84	31.07	16.45	10.94	6.43	50.57	29.54	44.93	20.17	9.1	10.19	20.88	14.26	2.43	23.41	25.07	10.78	16.19	15.57	12.94	0.9	16.03	5.28	21.95	5.61	21.19	6.41	28.98	16.11	26.65	5.46	4.45	15.04	2.59	6.95	6.11	9.23	4.16	7.47	13.59	6.31	5.02	7.73
ENSG00000103037	7.75	6.12	4.41	4.66	1.13	18.39	8.86	18.21	11.57	2.17	1.57	2.15	3.95	0.47	5.27	4.49	2.69	8.1	3.21	4.45	0.1	3.18	1.16	5.73	1.12	6.88	1.85	7.9	6.49	6.64	1.21	1.24	4.12	0.75	1.58	2.42	1.99	0.41	1.07	5.54	0.85	0.63	6.07
ENSG00000213085	2.01	2.61	3.21	2.96	1.26	0.77	5.42	2.43	1.78	3.78	3.14	6.18	2.06	5.15	1.77	7.61	4.62	1.24	5.88	4.85	2.29	1.68	1.7	1.58	17.37	7.7	13.45	0.72	5.2	0.97	14.04	7.81	5.2	12.93	7.59	4.84	5.32	13.77	18.91	1	6.12	3.56	1.66
ENSG00000108309	11.55	15.95	21.68	13.48	33.76	3.06	17.23	6.07	10.38	57.63	22.24	11.83	66.83	84.68	74.46	2.49	39.65	61.83	30.39	20.91	98.6	19.43	22.46	16	82.64	18.56	77.89	12.38	10.98	21.71	25.47	129.13	24.96	20.6	24.81	40.11	49.91	31.29	138.15	60.92	32.99	28.35	17.66
ENSG00000086544	12.52	9.62	11.44	9.81	7.91	9.96	10.34	9.71	8.01	11.62	15.07	25.44	5.65	6.55	6.7	40.41	10.39	10.86	18.41	14.1	8.76	23.9	12.83	19.33	13.51	15.78	12.36	15.73	4.99	6.4	9.01	34.32	10.53	21.26	38.84	31.74	16.91	22.57	77.76	20.85	12.49	12.76	18.77
ENSG00000198959	8.99	3.85	2.4	4.69	9.3	3.83	5.91	1.21	6.23	50.7	3.99	6.33	16.28	9.36	29.42	14.43	13.47	17.05	5.12	4.45	13.17	11.17	9.44	7.75	4.83	5.07	6.57	7.82	9.27	15.07	27.98	13.95	8.12	3.39	11.38	9	34.7	14.83	12.4	9.33	13.93	5.99	14.35
ENSG00000171860	47.53	22.96	7.54	11.72	10.38	72.79	85.67	30.36	32.32	87.88	48.38	115.46	8.57	3.98	14.93	139.06	78.15	87.26	34.25	16.99	14.63	185.5	12.87	89.76	61.52	52.76	111.58	127.19	75.43	39.05	66.62	9	16.07	23.37	105.06	73.9	85.64	12.38	218.78	117.57	71.19	14.22	75.61
ENSG00000160961	19.02	15.6	15.46	10.23	8.73	23.75	17.23	17	19.28	28.64	21.07	22.24	8.66	8.89	12.37	41.2	25.02	9.72	15.08	13.17	5.41	29.93	15.06	19.27	21.71	30.77	27.05	29.22	17.61	22.36	28.59	27.89	14.86	15.8	27.26	24.74	24.51	19.47	23.39	21.13	18.29	10.03	26.49
ENSG00000240376	0.55	1.1	0.04	0.07	0.17	1.53	0.98	0	0.3	0	0.04	0.1	0.27	0.09	0.1	0.21	0.38	0	0.11	0.12	0.03	0.06	0	0.22	0.1	0.11	0	0.16	0.14	0	0	0	0.13	0	0.08	0.26	0	0	0.04	0	0.07	0	0
ENSG00000204525	2304.33	2172.17	3974.1	2238.49	1350.07	1302.58	2369.27	1305.4	2120	859.93	3619.72	5888.31	874.43	2608.62	992.18	5897.12	2637.13	2423.6	1396.19	4148.61	786.46	8446.72	8216.22	7736.75	7991.56	3719.43	5082.2	3930.98	744.57	665.87	1975.56	13274.8	3180.42	7757.7	9051.34	13506.2	949.07	1622.37	9591.49	10024.1	4436.57	5993.93	3300.48
ENSG00000109220	14.87	14.44	12.51	6.95	4.61	18.39	24.13	19.43	11.27	15.83	19.5	30.36	6.55	13.43	8.53	28.27	16.94	11.62	16.88	12.65	5.04	26.19	11.17	26.81	23.76	23.41	24.57	22.36	9.55	9.32	9.44	28.54	14.65	20.83	24.34	20.63	8.71	24.2	51.79	30.82	14.64	10.57	20.42
ENSG00000274211	16.6	8.66	10.32	6.74	3	15.32	9.85	20.64	13.64	1.89	2.42	7.48	2.74	0.66	7.19	12.06	5	6.29	7.68	6.53	0.53	7.54	3.78	12.67	3.02	12.85	4.17	13.81	5.99	10.94	2.95	2.03	8.81	1.98	3.79	6.42	4.13	1.3	3.57	9.41	3.71	4.63	3.31
ENSG00000158352	0.35	0.21	0.64	0.46	0.13	0	0.49	0	0.3	0.63	2.62	6.23	0.27	0.37	0.1	0.29	1.15	0.57	0.76	0.58	0.23	1.12	0.81	0.38	1.02	0.49	0.93	0.48	0.36	2.75	0.61	1.24	0.39	0.94	0.67	1.16	1.48	1.06	1.29	0.48	2.34	1.02	1.66
ENSG00000157601	82.74	58.15	44.25	39.56	84.38	117.23	152.14	115.36	71.47	18.21	28.97	32.82	23.28	55.1	33.85	157.44	65.45	1401.23	124.64	96.54	51.07	1946.56	103.51	1905.37	25.71	61.51	30.83	2081.66	369.44	99.57	224.56	183.38	49.15	71.44	311.12	801.08	14.32	23.22	108.03	2323.89	165.87	207.24	94.38
ENSG00000103569	717.61	279.36	321.08	149.07	86.21	549.38	754.31	491.8	394.11	796.06	943.12	351.08	95.48	295.42	170.01	1027.29	719.53	337.71	290.51	228.22	150.04	754.13	619.2	560.4	375.64	576.82	757.52	915.72	670.29	559.01	1237.94	775.02	409.89	408.21	908.67	289.82	802.52	1754.77	1295.82	620.74	510.38	152.79	741.78
ENSG00000162129	4.64	2.96	4.24	3.99	3.95	3.06	4.43	4.86	3.86	7.28	4.75	11.67	2.69	3.84	3.84	14.05	6.54	6.67	11.38	7.63	3.45	11.89	4.39	9.83	5.76	8.91	6.8	9.42	4.49	5.59	1.73	4.5	3.57	4.94	3.28	16.21	5.98	3.5	11.26	7.57	6.96	7.7	5.52
ENSG00000233261	0.48	0.48	0.51	0.49	0.26	0	0.49	0	0	0.56	0.24	0.73	0.31	0.33	0.39	0.46	1.15	1.14	1.14	1.27	0.66	2.29	1.12	0.49	1.81	0.64	2.24	0.96	0.43	0.57	0.87	1.09	0.69	2.21	1.03	2.63	0.66	0.9	2.1	1.2	0.39	1.07	1.1
ENSG00000172575	56.11	33.68	21.98	19.48	4.95	105.74	46.28	59.5	56.34	10.5	5.24	6.65	14.58	0.89	36.27	10.68	11.16	22.01	9.26	9.42	0.27	18.04	2.43	28.88	1.41	34.98	5.1	55.65	11.55	64.81	3.21	1.24	19.72	1.27	4.23	8.79	9.6	1.55	2.61	24.96	6.9	3.8	8.28
ENSG00000197746	1492.84	957.13	1317.84	1085.86	876.89	1214.47	1283.11	1084.39	1238.08	1023.3	1332.84	1902.34	343.23	800.59	491.26	2974.65	1643.88	1200.8	2400.1	2311.1	464.34	2990.67	2424.33	2973.48	2073.32	2167.59	2067.4	2489.18	1696.61	1079.69	749.57	2075.46	1189.21	2735.75	2078.28	3713	1053.46	779.57	2449.86	3830.29	1195.87	2959.71	1677.28
ENSG00000170624	0.55	1.65	0.51	0.14	0	2.3	0	1.21	0.59	0	0.08	0.1	0	0.05	0	0	0	0.1	0.11	0.35	0.03	0	0.12	0.05	0.1	0.11	0	0.32	0.07	0.57	0	0	0.04	0.14	0	0.11	0	0	0	0.36	0	0	0
ENSG00000069493	95.88	122.29	50.81	38.96	11.82	254.39	118.17	174.86	87.48	26.4	16.64	30.15	47.54	4.45	79.39	34.51	27.72	90.69	33.22	25.88	1.49	45.06	7.97	84.57	13.81	67.97	24.73	158.01	42.85	133.43	21.49	13.01	43.69	4.99	16.24	15.53	18.31	17.52	14.27	49.83	16.2	5.8	28.7
ENSG00000249119	0.07	0.41	0.04	0.11	0.04	2.3	3.45	2.43	3.26	0.14	0.12	0.1	0	0	0	0.04	0.38	0.29	0	0.06	0.03	0.06	0.04	0.05	0	0	0.08	0.16	0.93	0.57	0.26	0	0	0	0	0.26	0.22	0.08	0	0.04	0	0.19	0.55
ENSG00000188785	16.81	17.05	9.42	6.28	1.61	24.52	9.85	27.93	13.94	1.82	2.09	4.29	6.14	0.42	10.74	6.69	1.15	6.38	3.38	4.1	0.13	8.21	1.19	9.66	1.76	10.11	1.31	18.52	4.13	17.34	2.86	1.04	8.98	0.19	1.9	3	3.17	0.33	0.88	4.54	1.56	1.22	2.76
ENSG00000162889	123.63	82.62	92.19	72.6	44.84	72.79	75.33	112.93	88.37	75.98	146.28	223.17	31.98	74.61	46.42	153.45	98.56	83.26	101.12	95.5	26.8	125.64	100.09	137.64	125.62	120.54	163.36	137.97	80.92	76.8	88.11	174.03	96.75	254.28	266.43	168.91	110.08	99.65	203.51	155.6	79.72	105.88	224.63
ENSG00000142552	11.21	9.42	14.57	9.81	11.64	9.96	10.83	3.64	12.16	9.8	14.83	29.89	8.3	16.95	10.05	25.03	15.78	4.1	28.64	26.29	16.42	23.84	26.89	8.74	57.57	21.12	37.25	5.51	8.13	8.1	11.87	44.96	13.66	109.53	46.66	71.43	7.31	7.09	49.51	16.51	15.68	32.63	11.04
ENSG00000228775	1.31	1.86	0.26	0.6	0.3	2.3	4.43	4.86	1.19	0.07	0.32	0.21	0.9	0	0.74	0.33	0.77	0.38	0.27	0.58	0.03	0.67	0	0.66	0.1	1.09	0.31	1.2	0.5	0.65	0.52	0.25	0.39	0.56	0.47	0.21	0.37	0	0.11	0.88	0.2	0.1	0
ENSG00000181444	46.84	36.16	59.2	68.01	58.88	26.82	50.71	47.36	28.76	27.03	124.4	133.2	21.62	93.81	26.31	155.53	62.37	30.1	146.64	133.06	55.29	172.55	135.57	98.6	206.65	98.64	106.41	40.16	29.02	25.2	38.47	147.72	76.21	364.99	119.68	211.81	28.2	71.62	196.97	125.58	103.27	194.19	103.21
ENSG00000198755	592.67	604.98	298.59	296.84	187.4	632.9	442.64	359.44	252.66	97.9	56.68	277.97	362.88	69.33	356.14	285.32	74.69	143.37	395.61	302.4	17.88	114.75	62.68	190.99	142.84	418.71	143.19	182.12	197.27	220.28	38.47	90.26	269.15	45.62	86.97	149.28	83.72	45.55	140.8	138.7	140.43	118.69	73.41
ENSG00000113140	71.39	56.71	74.03	87.84	23.42	52.87	98.47	92.29	70.87	94.12	75.86	9.89	12.06	102.09	16.66	137.19	353.41	80.5	127.31	115.38	21.99	148.7	101.09	74.2	105.96	82.33	146.2	91.9	137.52	196.46	46	244.86	60.02	59.54	226.6	343.19	124.62	70.23	279.91	241.68	133.14	191.8	253.33
ENSG00000151651	187.76	100.15	235.18	209.56	154.16	124.89	187.59	162.72	152.72	75	404.51	415.51	94.41	172.35	147.89	451.7	261.4	126.03	458.94	371.04	116.84	734.7	418.22	398.73	604.09	394.51	462.41	191.94	54.11	76.72	161.66	728.19	257.98	495.02	507.46	718.23	58.62	168.25	545.11	520.03	279.04	458.85	337.22
ENSG00000185052	1.8	1.37	0.99	2.12	0.56	0.77	0.49	0	1.78	1.82	2.46	4.45	0.36	2.67	0.74	1.37	11.93	1.81	3.7	2.08	0.6	1.12	1.58	0.49	3.37	1.99	4.4	0.8	4.92	3.89	1.73	4.06	1.76	1.79	3	1.58	3.99	2.44	6.47	3.99	1.76	1.75	13.8
ENSG00000007944	46.21	27.5	31.27	18.7	8.95	46.74	34.96	30.36	30.54	43.21	45.8	32.45	10.23	11.61	19.61	81.57	35.8	38.11	27.5	22.3	8.72	55.95	27.04	61.2	33.03	45.62	51.85	82.56	24.88	30.79	31.1	40.95	26.25	36.45	40.78	25.48	42.45	39.92	57.49	65.98	22.52	15.34	51.33
ENSG00000005007	80.53	46.19	122.69	88.65	46.97	71.26	70.41	95.93	81.85	59.03	126.58	151.31	31.93	53.74	56.77	177.6	79.31	74.5	139.62	143.57	31.41	177.35	122.55	163.09	136.74	181.19	132.14	124.71	53.61	70.81	96.51	217.75	104.83	210.12	185.08	249.55	71.1	62.66	166.84	166.93	75.29	118.26	151.23
ENSG00000111679	340.23	257.36	412.88	415.42	188.1	268.95	417.53	306.01	338.65	263.58	295.13	575.62	125.13	302.3	163.75	573.93	422.71	424.97	771.72	774.72	224.95	897.03	675.75	679.53	857.53	548.57	801.03	500.38	320.24	266.87	249.86	874.68	366.98	996.82	687.12	1266.07	259.88	292.83	727.1	627.64	508.43	746.65	346.05
ENSG00000159314	150.05	92.94	185.11	123.35	96.03	135.62	129	150.58	115.95	81.16	224.11	246.25	76.38	110.66	128.81	474.52	152.07	104.03	226.04	202.74	56.38	365.93	238.81	377.17	258.6	291.55	211.04	232.82	77.92	90.66	96.69	283.09	187.48	296.56	288.72	368.83	78.11	97.36	241.14	332.9	157.48	177.92	162.82
ENSG00000277075	1.11	0.14	0.64	0.67	0.61	0	0.49	0	0	0.28	1.45	0.52	0.49	1.17	0.74	2.45	1.54	0.67	2.5	1.21	0.33	2.23	0.69	1.15	1.41	0.83	1.39	0.56	0.78	1.62	1.04	1.04	0.69	1.22	2.13	2.53	0.81	1.39	2.24	2.23	2.08	2.39	1.66
ENSG00000262777	0	0.41	0.17	0.11	0.13	0	0	0	0.3	0.42	0.2	0.37	0.09	0.09	0.05	0.5	0.38	0.95	0.82	0.58	0.6	0.73	0.81	0.33	1.27	0.19	1.55	0.64	0.21	0.08	0.43	0.59	0.26	1.93	0.55	0.84	0.15	0.65	0.63	0.36	0.65	0.63	3.31
ENSG00000132170	0.14	0.41	0.3	0.07	0.35	0	0	2.43	0.3	3.29	0.08	0.52	0.49	0.75	0.64	2.91	0.38	0.57	0.44	0.35	0.3	0.78	0.31	0.22	0.93	1.88	1.08	0.24	0.71	0.49	0.52	0.74	0.17	0.52	1.62	0.95	3.1	3.99	8.09	0.52	1.11	0.63	1.1
ENSG00000128694	5.6	5.77	3.3	2.44	0.83	12.26	11.32	6.07	3.56	0.35	0.32	2.09	2.78	0.19	3.55	3.03	1.54	3.43	2.67	1.96	0	2.9	0.65	3.49	0.78	3.64	0.93	4.87	3.71	6.16	0.69	0.94	2.92	0.85	0.79	1.84	0.81	0.49	0.99	2.71	0.98	0.93	3.31
ENSG00000162949	0.14	0.07	0	0	0	0	0.49	0	0	0.21	0.52	0	0.31	0	0.39	1.21	0.77	0	0.44	0.17	0.63	0.61	0.04	0.11	0.54	0.38	0.31	0.08	0	0	0.95	1.04	0.04	0.19	0.16	0.21	0.15	1.06	0.18	0.08	0.26	0.15	0.55
ENSG00000146112	435.97	219.35	336.33	323.63	162.55	304.19	437.71	297.51	388.77	208.61	331.95	462.88	101.54	330.71	160.3	529.19	437.73	341.42	485.07	466.48	121.08	806.57	478.55	640.44	669.51	455.98	854.12	595.55	329.16	331.6	230.45	624.92	390.56	667.1	655.67	1090	261.43	472.16	572.84	692.86	364.29	478.38	485.14
ENSG00000205268	92.01	78.98	50.25	39.07	9.73	146.35	82.72	121.43	47.74	21.01	32.91	40.3	37.31	7.54	63.62	53.21	28.49	53.44	28.15	23.75	2.09	53.1	9.79	46.57	14.15	73.46	22.8	76.49	27.73	84.09	25.3	13.7	35.61	7.81	24.34	24.32	20.75	24.77	17.21	43.89	17.44	8.57	40.84
ENSG00000089220	60.6	74.51	44.34	45.24	22.2	75.86	79.76	60.72	41.22	8.33	7.41	24.49	37.36	6.41	36.32	26.36	19.63	45.63	46.45	49.05	1.33	37.13	8.24	38.27	15.07	49.04	18.55	47.99	26.95	41.4	5.11	14	33.68	9.03	14.9	52.22	11.89	5.62	18.13	32.17	22.26	20.07	14.35
ENSG00000108984	8.72	6.87	4.28	2.4	1.56	20.69	10.83	8.5	4.45	16.39	5.24	18.37	2.42	5.9	3.2	25.11	9.24	12.38	3.81	4.1	4.21	14.85	2.74	17.53	7.22	7.7	11.67	25.23	9.27	7.21	16.37	11.77	5.97	7.01	12.41	6.84	9.52	50.35	34.43	13.95	13.47	2.34	12.69
ENSG00000152147	6.09	7.84	3.43	2.33	1.87	14.56	5.42	14.57	7.41	2.66	1.25	3.77	5.16	1.03	5.08	4.82	1.54	2.95	3.87	3.24	0.1	4.91	1.19	4.8	1.61	4.81	1.85	6.23	2.64	4.46	0.78	0.74	2.88	1.22	1.11	3.21	2.14	1.3	2.91	3.87	1.95	1.17	1.66
ENSG00000211804	2.63	1.24	0.9	0.95	0.43	4.6	1.48	4.86	3.56	0.07	0.04	0	0.22	0.14	0.34	0.04	0.38	0.76	0.98	0.17	0	1.79	0.35	0.98	0.2	0.53	0.08	0.96	1.14	0.08	0	0.4	0.73	0.28	0.08	2.26	0.22	0	0.04	0.52	0.33	0.39	0
ENSG00000168591	48.77	35.13	38.25	30.77	23.72	39.08	50.22	52.22	36.18	31.37	51.04	83.06	23.86	32.77	27.45	87.97	41.96	35.44	61.04	50.61	13.93	92.98	51.12	72.56	66.3	55.09	68.93	58.6	26.09	29	28.5	72.35	41.5	70.54	88.55	101.06	32.78	45.3	68.93	68.89	44.84	51.24	54.64
ENSG00000160654	90.49	66.06	49.61	32.22	12.6	116.47	53.18	98.36	54.86	11.83	5.52	5.23	31.98	2.29	50.31	17.34	15.78	34.39	22.93	22.24	0.66	31.44	8.48	54.87	5.37	56.03	7.19	78.88	25.38	79.56	4.16	4.95	36.3	5.36	8.61	18.32	9.38	2.04	2.39	33.97	13.21	8.04	14.9
ENSG00000117676	250.92	151.98	229.27	173.35	106.76	150.95	185.62	161.5	156.28	122.34	214.44	329.84	69.38	161.45	99.39	356.29	187.49	175.38	323.07	303.38	90.87	387.31	302.61	384.43	341.05	275.88	376.79	315.06	144.08	136.19	151.44	402.82	222.8	444.8	387.46	477.94	118.94	217.05	481.25	324.72	217.74	288.43	218.56
ENSG00000160703	20.82	11	18.72	18.56	12.99	6.9	10.83	18.21	13.34	6.93	18.93	81.86	7.49	17.32	10.05	36.83	21.94	8.76	44.98	36.28	8.13	42.27	34.63	24.62	54.3	31.94	37.56	16.69	15.61	12.48	9.27	34.92	21.52	70.31	51.25	62.16	6.72	16.3	42.37	33.65	26.55	42.81	31.46
ENSG00000012232	62.26	27.84	47.29	28.8	21.51	39.84	31.02	52.22	38.55	28.36	113.4	46.84	12.65	30.29	26.07	75.37	95.09	19.24	58.59	52.98	14.82	51.15	57.29	60.55	84.64	87.96	94.51	60.04	33.15	42.37	43.66	67.01	46.23	109.34	68	68.11	41.2	40.66	86.22	62.43	35.4	57.42	134.12
ENSG00000109684	0.62	0.82	0.43	0.39	0.17	0.77	2.95	3.64	0.89	0.42	0.16	0.16	0.13	0	0.25	0	0	0.48	0.16	0.52	0	0.28	0	0.16	0	0.79	0.15	0.32	0.21	0.32	0.35	0.05	0.13	0	0.08	0.21	0.59	0	0	0.16	0	0.29	0.55
ENSG00000169220	101.7	81.52	113.61	95.29	59.4	68.19	98.47	82.57	67.32	36.27	143.94	256.61	54.72	108.83	80.57	222.92	120.5	65.45	203.28	172.63	48.42	300.48	141.19	190.33	244.16	208.85	193.42	113.46	39.78	46.42	41.85	240.36	131.12	346.46	231.11	378.88	37.14	72.92	260.05	211.58	109.39	156.68	119.77
ENSG00000251497	0.55	0.21	0.26	0.46	0.13	0	0.98	1.21	0.89	0	0	0	0.04	0	0.3	0.17	0	0.29	0.11	0.06	0	0.39	0	0.22	0.24	0.23	0	0.08	0	0	0	0	0.17	0	0.04	0	0	0	0.04	0.08	0	0.05	0
ENSG00000186998	0.62	0.96	1.41	0.85	1.26	0	0.49	0	1.48	1.19	1.89	2.36	3.41	13.34	2.56	1.08	1.92	0.19	4.85	1.85	2.79	0.56	1.46	0.27	3.51	1.58	1.55	0.48	0.64	0.49	0.69	7.57	1.16	1.74	5.06	3	1.03	2.28	8.17	0.96	9.96	3.51	2.21
ENSG00000162511	1308.48	909.63	1066.25	920.41	542.36	1211.4	1491.38	1060.1	984.83	1195.07	1382.23	1621.8	376.55	646.02	486.53	1757.82	1310.1	1218.33	1673.2	1332.43	370.18	1599.12	1116.63	1451.28	1729.83	1323	2053.96	1637.66	1842.04	1187.53	1254.49	1673.14	918.64	1794.14	1882.93	2029.36	1169.52	1117.54	1798.12	1669.82	872.97	1271.64	1352.2
ENSG00000280832	10.1	5.36	3.17	2.79	1.91	6.9	6.89	10.93	1.78	5.53	8.46	2.72	2.33	6.69	2.51	12.35	6.54	6.57	5.23	4.1	7.13	24.51	9.25	6.61	9.51	6.73	14.3	7.66	6.06	5.27	9.62	9.25	5.71	8.47	9.05	10.58	3.99	45.06	18.17	6.94	14.38	3.56	6.07
ENSG00000165682	4.08	4.12	1.67	1.24	0.7	6.9	3.94	2.43	2.37	16.39	3.5	6.02	1.7	1.83	1.48	4.03	2.31	4.29	5.99	2.14	0.93	2.96	0.54	3.99	2.39	3.76	6.41	6.31	9.2	9.4	5.63	3.61	2.66	1.36	4.46	3.47	15.36	12.3	27.81	9.81	5.14	1.32	6.62
ENSG00000267293	0.14	0	0.09	0.11	0.04	0	0	0	0	1.26	0.4	0.31	0.13	0.14	0.05	0.96	0	0.67	0.16	0	0.13	0.34	0.42	0.16	0.63	0.19	0.31	0.4	0.14	0.41	2.43	0.4	0.04	0.14	0.55	0.26	1.18	0.98	0.15	0.2	0.07	0.1	0
ENSG00000228327	131.86	38.36	135.88	79.9	93.46	69.73	52.68	83.79	49.23	65.82	159.41	175.12	30	78.73	60.71	253.31	103.56	81.83	134.28	215.22	94.88	396.14	234.88	127.27	244.8	168.49	160.58	95.81	45.34	47.39	174.74	291.64	121.19	351.82	323.88	271.55	44.08	213.63	165.15	154.53	245.2	170.76	123.63
ENSG00000115977	86.06	94.1	54.15	51.35	20.12	150.95	64.5	139.65	105.57	31.86	16.15	39.15	27.9	7.02	45.58	45.86	53.13	64.3	57.56	70.54	7.16	57.52	25.16	61.53	21.07	65.68	36.32	104.59	48.48	98.19	34.22	26.56	43.48	22.76	27.3	54.22	38.69	37.81	26.34	49.68	22.26	22.7	43.6
ENSG00000100228	1.66	1.44	3.51	1.66	0.87	0.77	1.97	0	2.67	1.89	4.51	6.96	0.67	2.62	1.53	5.11	3.85	0.86	3.1	3.06	1.49	2.01	3.93	1.58	8.05	8.19	8.11	0.96	1.07	1.22	2.08	11.18	3.27	10.68	5.45	2.68	2.44	4.24	5.74	1.4	2.86	3.46	8.28
ENSG00000123130	32.24	26.67	15.42	14.29	10.3	30.65	29.05	25.5	25.8	31.09	22.08	29.1	13.86	8.33	21.34	68.18	15.4	41.06	19.28	21.38	6	60.48	18.72	95.87	16.25	31.71	26.12	128.95	28.09	28.11	24.95	27.7	27.02	20.18	27.94	26.95	19.2	12.47	28.51	74.55	27.59	14.47	17.11
ENSG00000228784	11.21	7.08	6.77	4.98	3.26	13.03	12.8	20.64	6.23	2.66	2.7	5.02	2.92	0.89	4.78	4.49	4.23	5.05	11.11	4.97	0.23	4.69	1.31	6.33	2.78	4.66	5.25	8.3	3.49	6.32	2.6	3.66	5.8	2.16	3.08	5.05	1.48	0.57	0.7	5.38	2.67	2.68	1.66
ENSG00000105472	0.28	1.03	1.67	2.29	2.87	0	0.98	0	0.3	1.96	6.85	98.81	2.29	2.76	1.33	4.95	7.7	1.52	19.44	6.53	1.26	3.52	3.39	5.13	5.95	3.04	1.7	0.88	1.35	1.38	0.09	3.41	1.63	1.5	2.49	8.21	1.55	0.16	5.48	3.99	14.06	12.32	2.76
ENSG00000143369	0.21	0.21	0.17	0.49	0.39	0	0	0	0	0.63	1.37	0.52	0.36	0.33	0.44	0.75	0	0.76	1.14	1.04	0.53	1.06	0.62	0.93	1.17	0.49	1	1.04	0.64	0.08	0.17	0.84	0.9	0.14	0.95	2.32	1.03	0.24	1.36	1.36	0.85	1.02	1.1
ENSG00000189007	6.64	7.29	3.77	3.49	0.78	21.45	7.39	9.71	5.63	2.17	0.77	3.82	2.47	0.23	6.6	5.11	1.54	2.95	2.29	2.14	0.03	1.9	0.23	3.82	0.49	5.97	0.93	7.03	1.35	6.48	1.56	0.49	3.27	0.38	0.63	0.68	2.44	0.49	0.4	2.15	0.78	0.49	4.42
ENSG00000135426	87.72	42.82	46.27	52.97	14.9	103.44	75.33	75.29	49.23	11.97	2.34	5.44	26.1	4.77	42.63	15.84	16.17	76.21	35.89	37.38	1.29	26.58	6.43	37.73	6.78	38.21	14.37	55.09	25.45	64.73	2.95	5.54	28.35	5.88	7.67	26.74	11.81	1.71	4.12	32.37	9.96	10.67	13.8
ENSG00000251230	1.8	0.82	1.5	0.21	0.7	0.77	3.94	1.21	0	1.33	2.94	0.89	1.3	2.15	0.54	3.45	0.38	3.24	1.96	1.73	4.94	13.63	3.97	3.28	3.76	1.2	2.94	3.03	0.64	0.16	0.69	6.78	1.03	3.29	1.22	7.32	0.59	1.87	8.97	3.51	3.51	0.93	2.21
ENSG00000179978	15.15	1.86	6.81	1.69	0.39	4.6	0	7.29	5.34	17.02	14.02	5.13	0.99	0.51	5.37	35.34	8.47	11.34	1.25	3.06	1.09	23.06	6.93	22.71	0.98	7.33	8.11	44.47	5.92	11.5	26.34	9.59	6.01	1.36	15.05	1.16	19.42	49.37	6.95	15.75	8.85	1.9	22.63
ENSG00000163956	104.12	56.85	88.33	68.71	64.31	55.93	85.18	48.57	47.45	62.6	122.99	200.14	35.7	100.17	42.87	203.79	71.99	82.31	138.8	121.62	68.05	179.86	86.91	148.29	148.6	107.99	122.4	113.46	70.58	47.8	50.94	167.56	70.2	166.39	151.21	202.6	62.68	103.39	427.33	121.08	113.81	124.83	82.79
ENSG00000138639	6.23	12.37	2.44	5.22	1.43	9.19	8.86	13.36	5.63	16.53	11.6	35.28	3.14	3.09	3.4	19.75	14.24	9.72	7.51	4.91	2.85	8.77	4.31	5.46	6.63	12.4	13.21	7.43	15.9	13.85	16.81	7.47	5.67	11.66	16.56	5.42	20.67	34.63	34.72	6.74	5.79	4.29	13.25
ENSG00000196214	24.01	23.23	14.01	9.03	4.13	30.65	23.63	25.5	13.64	9.31	4.03	9.11	7.31	1.54	12.17	12.89	5.39	17.15	8.71	6.88	0.53	11.5	4.12	14.14	3.46	16.42	5.25	21.4	14.47	20.01	9.27	4.55	8.68	1.5	6.8	6.05	8.12	6.36	3.71	11.16	4.88	2.09	5.52
ENSG00000141480	513.04	336.41	449.38	318.05	265.4	428.32	575.09	377.65	448.97	463.02	625.63	724.26	184.2	495.53	226.88	853.09	632.14	386.77	604.93	524.84	290.79	841.08	765.94	565.75	854.06	568.93	911.14	496.06	375.78	273.35	380.94	901.53	405.25	1040.46	770.02	933.78	316.5	696.71	1086.02	596.46	642.28	646.71	640.23
ENSG00000102003	1.04	1.44	0.6	0.67	0.87	3.06	1.48	0	2.67	3.08	1.41	3.04	1.93	1.97	1.63	3.78	1.54	1.24	0.98	1.62	2.06	3.91	2.27	3.22	1.02	3.12	1.85	2.24	1.64	3.32	0.61	4.85	1.29	10.06	2.25	5.58	2.21	0.98	3.27	1.44	2.54	1.85	1.66
ENSG00000181409	25.25	19.66	73.6	46.55	18.42	31.42	42.34	23.07	16.9	13.31	96.97	129.38	11.35	48.17	20.3	139.65	69.68	28.58	88.22	68.35	17.68	104.87	61.99	34.45	122.69	105.17	72.79	11.74	14.47	16.53	34.57	174.97	45.88	174.99	108.3	137.49	14.54	34.87	108.98	102.9	42.56	103.89	91.07
ENSG00000198932	13.84	9.69	13.02	13.02	2.26	26.05	6.89	31.57	5.93	1.89	0.56	1.94	5.74	0.23	10.94	6.78	4.62	11.72	6.21	5.26	0.3	7.09	0.73	8.08	1.37	10.63	1.85	12.62	2.5	12.72	1.04	1.04	6.87	0.14	1.94	3.9	1.26	0.33	0.51	5.34	1.56	1.02	3.31
ENSG00000144118	125.98	96.17	72.48	35.08	17.12	114.17	181.19	71.64	69.69	168.48	152.4	189.2	23.55	55.1	33.07	215.73	121.65	94.12	61.04	41.66	20.89	139.99	88.14	118.42	106.4	138.09	172.17	175.49	149.86	99.08	268.05	170.42	67.54	100.5	158.41	72.64	198.3	235.06	149.41	145.96	89.15	39.6	131.36
ENSG00000211793	7.61	11.96	2.14	3.49	0.96	5.36	3.94	8.5	4.74	0.14	0.2	0.16	1.61	0.14	2.41	0.46	1.92	2.57	2.61	3.41	0.1	2.18	0.62	2.78	0.44	3.83	0.54	3.75	2.14	3.16	0	0.25	1.89	0.61	0.12	2.37	0.37	0.24	0.07	3.63	0.59	1.8	0
ENSG00000198721	26.29	24.47	15.34	11.51	5.21	19.16	19.69	14.57	18.98	7.35	2.09	4.71	8.07	1.64	9.95	13.18	5.77	15.91	14.48	13.06	0.36	11.61	3.43	15.18	4.88	13.68	6.95	23.95	14.54	14.18	3.64	3.12	10.05	3.48	4.74	14.05	5.09	2.93	6.99	12.52	5.66	5.26	6.07
ENSG00000174721	1.59	2.82	1.84	1.27	0.39	4.6	3.94	4.86	2.37	1.19	0.24	0.84	1.12	0.28	0.99	1.29	0.38	1.62	1.96	1.1	0	0.95	0.31	0.76	0.24	1.95	0.31	1.2	0.93	1.22	0.35	0.49	1.8	0.19	0.67	1.47	1.11	0.57	0.37	1	0.33	0.49	1.66
ENSG00000158710	845.87	641.48	879.39	894.4	371.07	468.93	616.94	664.23	765.38	566.3	1919.36	1201.11	299.05	1134.02	356.14	905.73	925.11	387.82	1538.54	1139.69	379.4	797.3	1513.73	672.43	2382.47	1138.09	2316.69	564.17	920.67	616.45	812.04	1648.26	1214.73	2991.68	2231.67	1452.57	854.35	1031.01	2264.81	770.48	1309.95	1350.79	830.64
ENSG00000081059	366.73	144.97	232.06	301.85	61.92	289.63	321.52	420.16	217.07	21.78	7.94	18.84	129.61	11.56	212.49	64.69	84.31	152.99	185.85	187.02	3.18	128.21	25.81	128.8	28.2	178.45	48.76	141.24	46.62	223.36	5.98	19.54	132.58	12.6	34.14	178.7	23.77	3.01	6.25	111.03	35.86	49.14	39.19
ENSG00000149483	20.13	18.22	11.91	12.11	5.95	22.99	15.26	27.93	11.57	5.39	4.19	14.34	8.3	2.34	11.58	18.33	8.08	13.81	13.18	11.21	1.19	13.29	5.35	17.69	5.07	13.45	6.88	22.76	10.91	13.77	2.77	3.61	10.74	2.3	5.61	7.58	6.28	3.99	5.48	13.59	5.21	4.63	8.28
ENSG00000131969	3.53	1.31	0.56	0.53	1	3.06	1.48	3.64	3.86	8.47	2.62	4.29	0.4	0.7	0.79	3.58	9.24	2.57	1.63	2.02	2.72	4.3	1.96	1.86	1.32	1.88	9.12	4.55	6.06	6.64	15.25	1.29	1.59	2.68	4.86	0.79	4.58	38.62	4.16	1.55	2.21	1.32	9.38
ENSG00000184702	27.53	19.66	37.78	60.42	17.95	16.09	29.54	20.64	17.2	11.9	43.63	198.52	8.43	64.36	15.03	74.29	77.77	21.82	127.59	82.04	15.82	82.59	47	30.25	65.66	32.39	59.19	15.17	17.04	44.96	16.55	87.44	34.37	83.33	83.81	169.12	17.35	13.04	124.21	91.38	101	113.29	126.39
ENSG00000111052	27.81	17.8	7.28	4.09	2.91	18.39	14.28	12.14	6.82	29.41	38.51	54.17	7.27	7.4	15.37	56.75	20.02	11.15	9.37	6.18	4.44	13.35	5.74	11.03	16.05	28.14	16.46	16.85	25.09	22.12	58.39	17.31	5.84	8.89	18.57	4.58	27.98	43.75	30.9	17.94	17.44	3.26	28.7
ENSG00000198223	80.25	57.6	57.87	30.63	31.63	92.71	86.16	58.29	53.97	87.67	119.77	134.3	17.45	42.69	21.98	156.32	61.6	58.78	90.77	69.39	16.22	69.08	79.59	64.97	140.64	89.32	207.87	91.82	127.9	64.57	97.47	110.48	53.19	146.68	108.34	78.74	59.58	118.22	132.3	46.92	70.15	58.74	101.55
ENSG00000179094	8.72	4.4	18.46	18.7	7.43	9.96	11.32	19.43	7.12	16.04	47.42	28.89	4.93	5.29	9.56	45.81	14.63	9.62	20.31	15.77	8.52	14.63	13.48	21.18	12.59	19.31	10.43	12.14	2.99	5.43	35.17	71.07	13.7	38.23	101.98	30.48	28.79	20.04	88.9	38.39	16.92	14.61	86.1
ENSG00000187122	0.76	0.76	0.81	0.42	0.3	0	0	0	0	0.42	1.21	0.58	0.63	0.42	0.84	3.45	0.38	0.76	0.98	1.62	0.27	4.02	0.58	2.02	0.78	2.18	1.39	1.12	0.93	0.32	0.26	1.09	1.12	2.3	2.53	2.58	0.81	0.9	1.73	1.75	0	0.78	3.31
ENSG00000214189	0.62	0.89	0.34	0.49	0.35	2.3	0	2.43	0	0.84	14.7	14.92	0.85	0.28	0.94	5.03	1.15	0.67	0.93	0.12	0.23	1.01	0.69	1.15	1.46	3.53	2.4	2	0.86	4.29	0.69	0.49	0.43	0.33	1.11	0.32	2.95	2.04	0.77	1.2	1.17	1.17	8.28
ENSG00000103534	0.55	0.76	0.21	0.42	0.3	0	0	0	0.89	6.93	0.44	0.79	2.74	0.33	3.1	1.21	1.15	2.57	0.05	0.58	1.06	0.89	0.62	0.66	0.54	1.05	1.16	1.04	2.21	0.89	2.17	0.54	0.56	0.61	0.71	0.26	4.65	2.77	1.66	0.16	1.04	0.39	0
ENSG00000257285	1.25	0.89	0.73	0.32	0.61	0.77	0.98	0	0.89	2.03	1.57	1.26	0.4	0.51	0.79	3.28	0	1.62	0.65	0.92	0.5	2.85	2.58	2.29	1.9	0.9	2.86	2.63	0.93	1.13	1.82	2.23	1.03	2.21	2.73	1.79	0.66	1.3	2.54	1.24	0.91	0.93	1.1
ENSG00000138646	16.67	15.4	7.97	8.4	9.08	36.78	31.02	23.07	16.61	25.14	14.22	4.19	7.62	7.26	14.14	48.72	6.16	211.29	13.67	11.61	2.29	246.54	16.57	362.64	7.51	14.32	9.97	582.13	91.9	35.08	67.32	46.24	12.07	4.33	51.8	28.32	15.28	4.64	16.55	381.37	43.86	10.08	11.04
ENSG00000268734	13.21	6.67	3.43	2.65	2	12.26	39.39	13.36	11.86	19.54	18.17	40.82	3	5.99	2.81	22.82	32.34	14.86	10.73	6.7	6.47	26.58	8.32	12.07	18.88	7.52	28.82	20.36	27.23	17.26	28.16	19.19	5.11	17.82	16.32	10.32	21.04	100.71	38.58	13.52	15.16	7.7	37.53
ENSG00000198744	0.62	0.07	0.04	0.07	0.04	2.3	0.49	6.07	2.08	0.07	0	0	0	0	0	0	0	0	0.11	0.17	0.07	0.06	0.08	0	0	0.04	0.15	0	0.29	0.41	0.09	0	0.13	0.14	0	0.11	0.15	0	0.22	0.04	0	0.05	2.21
ENSG00000168528	1.45	1.24	3.21	0.78	1.3	3.83	4.92	2.43	0.3	2.94	5.68	11.99	0.9	6.69	1.03	5.07	1.15	2	7.68	3.29	5.7	7.43	1.12	3.44	1.85	4.96	1.08	1.92	1.43	0.89	0.87	4.15	1.8	21.21	11.42	5.74	3.1	7.9	2.61	1.2	11.26	4.38	4.97
ENSG00000102886	3.67	5.36	3.81	4.16	4.56	3.83	8.86	9.71	3.86	3.15	6.49	13.92	4.35	6.32	4.98	9.81	10.01	6.48	12.52	9.71	4.18	17.81	8.75	7.92	23.51	8.6	16.77	5.91	2.57	3	4.76	15.08	5.54	17.96	13.43	32.85	2.36	3.83	20.6	13	7.09	8.91	9.38
ENSG00000062282	159.67	67.64	133.19	76.02	51.75	60.53	126.54	91.07	83.03	85.36	220.84	108.71	29.24	139.77	39.67	250.73	147.06	51.92	183.45	151.6	70.08	198.51	195.9	70.54	235.58	147.63	252.46	65.47	92.18	59.14	139.31	418	118.49	429.75	260.35	245.08	66.59	309.61	439.47	56.81	158.91	171.34	203.11
ENSG00000144713	852.23	884.47	404.05	405.33	227.9	1066.59	755.29	570.73	450.75	199.93	105.02	359.35	533.21	111.88	457.26	315.38	151.3	346.57	589.19	391.66	41.46	110.17	103.21	270.7	235.14	440.54	294.03	331.43	339.49	284.36	99.8	133.73	315.25	41.48	126.36	104.64	167.44	153.99	228.08	217.48	305.33	75.44	106.52
ENSG00000217275	0.07	0.34	0.04	0.11	0.09	0	0.98	0	0	0.28	1.29	0.21	0.49	0.09	0.34	2.91	0	0.19	0.65	0.12	0.13	2.29	0.19	0.22	0.2	0.71	0.31	0.48	0	0.57	1.47	0.49	0.13	0.33	1.38	0.63	0.37	1.22	0.92	2.87	0.13	0.24	0.55
ENSG00000158828	112.56	91.9	101.1	75.81	122.66	55.17	84.19	58.29	66.72	258.47	190.47	149.06	174.19	183.4	203.57	127.8	142.06	82.5	139.51	114.05	137.4	120	150.55	85.45	178.94	126.93	188.63	75.93	115.78	93.01	118.78	273.34	122.83	248.88	160.22	191.81	228.2	202.14	273.58	108.96	125.59	132.77	134.67
ENSG00000139187	17.09	39.39	10.24	4.87	2.78	36.78	30.03	13.36	21.94	5.67	2.22	1.31	5.34	0.33	7.79	1.75	5	4.48	2.5	6.59	0.13	7.2	3.04	24.13	0.88	7.36	0.54	39.36	5.35	9.4	0.43	0.99	11.94	0.66	2.29	2	4.36	0.16	1.03	14.43	2.41	0.78	1.66
ENSG00000160932	85.85	127.65	93.99	117.27	169.37	131.79	369.28	87.43	48.34	16.11	361.24	75.68	141.81	183.82	121.72	859.75	108.57	689.8	476.58	362.14	20.63	3665.57	101.47	3434.18	130.94	152.18	68.08	1479.41	72.22	61.49	54.58	1071.66	87.25	107.74	981.53	2761.12	13.88	1.96	414.64	3503.61	362.2	808.31	148.47
ENSG00000128016	167.69	102.35	105.6	116.15	48.97	151.71	177.25	190.65	145.9	92.79	191.15	135.5	49.92	48.59	79.63	362.77	185.18	127.27	121.32	120.06	29.38	340.35	164.69	249.46	166.11	231.65	221.31	213.58	102.45	124.2	183.23	179.97	160.42	160.65	244.62	170.54	111.63	180.63	203.51	290.4	122.4	128.53	215.25
ENSG00000146950	0.14	0	0.04	0.07	0	0	0	0	0	0.35	0.12	0.16	0.09	0.42	0.39	0.62	0	0	0.16	0	0.27	0	0.27	0	0.73	0.26	1.24	0	0.21	0.24	0.35	2.23	0	0.09	0.08	0	1.03	0.57	3.79	0	0.13	0.34	4.42
ENSG00000185955	0.83	1.17	1.07	0.6	0.87	0	1.97	1.21	1.48	1.05	2.09	1.52	1.03	3.09	1.13	1.66	1.92	1.52	2.72	2.66	2.19	6.42	1.43	3.44	6.39	1.47	3.71	2.55	0.57	0.16	0.43	2.97	1.29	4.99	0.99	10.11	0.44	0.65	8.2	5.1	1.56	3.07	1.1
ENSG00000073150	17.36	10.24	31.53	17.54	11.08	12.26	20.19	3.64	19.57	4.83	50.68	45.06	6.01	20.27	8.13	42.95	33.49	7.62	44.76	43.39	11.57	46.68	23.96	14.41	107.03	35.21	73.72	5.43	13.12	14.02	20.01	53.46	24.62	173.68	52.24	64.16	5.54	33.16	78.05	21.17	28.37	35.41	34.77
ENSG00000170832	61.57	33.61	32.04	20.12	13.25	59.77	39.39	88.65	59.9	100.21	67.4	41.98	16.41	26.96	35.53	91.17	71.22	45.35	39.53	27.04	26.6	65	40.64	49.3	46.88	71.88	92.42	79.68	64.66	84.26	110.11	61.52	38.97	37.48	46.66	45.22	98.64	129.55	86	49.6	49.98	20.94	68.44
ENSG00000119522	31.41	19.93	23.52	26.4	17.64	30.65	27.08	42.5	28.17	39.63	18.73	36.32	13.23	14.37	18.33	65.81	35.03	34.49	47.54	40.21	12.01	63.88	47	59.4	32.25	34.91	35.78	53.34	33.15	19.93	25.73	42.88	22.25	36.78	38.25	74.64	29.9	23.14	31.49	60.24	27.46	47.73	44.15
ENSG00000120051	1.04	0.48	0.77	0.53	0.17	0	1.48	1.21	0.89	2.59	2.22	1.83	0.13	0.28	0.99	2.16	0.77	1.14	0.98	0.17	0.4	2.74	0.62	2.35	1.56	1.99	1.93	2	2.35	1.46	3.21	2.77	0.99	0.66	1.22	0.58	1.77	3.34	1.66	1.2	1.24	0.24	0.55
ENSG00000260188	0.21	0.21	0.17	0.07	0.04	0	0.98	0	0	0.56	1.17	4.61	0.22	0.14	0.1	0.5	0.77	0.48	0.54	0.17	0.17	0.95	0.39	0.98	0.29	0.3	0.15	0.88	0.64	0.97	0.26	0.2	0.21	0.28	0.36	0.16	0.89	0	0.37	0.56	0.52	0.83	0
ENSG00000068400	46.21	36.43	52.26	38.12	24.9	41.38	42.84	52.22	43.3	43.49	35.73	75.05	23.32	20.27	36.07	91.84	53.13	55.73	58.86	49.05	13.8	107.49	44.57	123.56	52.49	70.23	51.62	88.23	27.45	38.32	27.29	53.86	50.57	57.47	57.33	89.22	32.93	40.25	80.18	97.12	46.59	47.88	29.8
ENSG00000181481	26.15	29.28	22.19	15.92	9.21	32.18	37.42	13.36	24.61	21.71	30.25	31.82	8.3	13.57	13.21	68.56	32.72	25.05	33.6	20.91	8.32	55.67	24.46	45.43	28.69	31.15	30.68	45.03	33.72	17.82	18.97	45.8	17.7	27.79	38.52	35.53	19.93	26.89	45.28	42.14	20.37	22.84	35.87
ENSG00000211746	17.09	5.22	7.75	8.51	2.65	8.43	10.34	9.71	18.68	0.35	0.77	0.58	3.72	0.42	5.17	1.7	0.77	5.72	8.88	6.88	0.36	5.81	1.27	5.51	2.29	3.98	2.86	6.23	3.85	9.4	0.26	1.09	6.19	0.71	0.91	7.68	0.89	0.16	0.63	3.75	1.43	2.14	2.21
ENSG00000198929	0.14	0.07	0.21	0	0	0	0	0	0	0	0.2	4.19	0	0.23	0.1	0.33	0	0.1	0.27	0.12	0.36	0.67	0.19	0.93	0.54	0.11	0.54	0.8	0.29	0	0	0.2	0.21	0.56	0.12	0.16	0.3	1.14	1.18	0.48	0.13	0.34	1.66
ENSG00000170180	0.14	0.07	0.13	0	0.39	0.77	0	1.21	0.3	22.34	2.34	1.83	8.12	0.05	10.1	0.17	0	3.72	0	0	0.8	0.22	0.12	0.11	0	0.23	0	0.24	1.07	1.7	5.72	0.1	0.3	0.14	0.63	0	26.06	5.38	0.81	0.08	0.65	0.1	1.66
ENSG00000130402	118.71	85.65	181.68	152.11	76.3	104.21	133.43	148.15	145.01	85.5	119.33	233.11	44.4	93.99	61.4	168.91	184.79	174.62	314.85	378.32	87.39	324.83	242.43	277.69	276.61	261.79	301.68	230.35	96.32	138.21	78.84	322.45	146.11	403.83	227.55	572.9	98.19	101.44	283.4	254.24	174.14	291.45	214.14
ENSG00000135318	8.02	4.47	7.07	6.14	0.43	17.62	12.8	17	7.41	1.33	0.4	0.79	3.81	0.51	7.15	1.79	1.92	10	2.56	4.16	0.1	0.73	0.39	1.86	0.83	7.25	0.77	3.27	1.35	5.67	0.95	0.99	4.68	0.24	0.79	2.53	0.66	0.16	0.59	2.39	0.52	0.29	6.62
ENSG00000255545	0.62	1.24	0.77	0.28	0.09	1.53	1.48	2.43	0	0	0.2	0.1	0.09	0	0.3	0.04	0	0.29	0.11	0.23	0	0.22	0.19	0.66	0.2	0.3	0.08	0.32	0.64	0.24	0	0.1	0.47	0.14	0.24	0.11	0	0	0	0.28	0.07	0.05	0
ENSG00000277224	0.21	0.21	0.13	0.25	0.04	0	0	1.21	0.3	0.42	1.41	0.58	0	0.19	0.44	3.53	0	0.86	0.6	0.17	0	1.62	0.19	0.71	0.59	0.71	0.62	0.48	0.5	1.38	1.91	0.1	0.17	0.05	1.19	0.26	0.52	0.57	0.48	3.35	0.33	0.44	1.66
ENSG00000007047	27.53	13.06	21.42	19.16	12.04	19.92	15.76	18.21	27.88	13.38	23.53	42.97	8.34	15.07	13.31	28.19	30.41	25.91	52	43.56	5.11	52.6	18.61	41.22	27.71	22.73	32.69	34.09	22.1	15.47	13	49.06	27.84	30.71	32.04	51.58	13.44	37.32	46.31	32.85	16.66	40.57	48.57
ENSG00000135862	1.45	1.24	1.37	2.12	0.78	3.06	2.46	0	3.26	5.04	2.78	0.89	0.58	2.34	1.28	3.03	5.39	6.19	2.94	1.91	0.56	3.29	0.58	2.29	2.63	5.19	4.95	2.55	1.64	7.86	2.43	2.47	1.72	2.07	4.9	6.58	9.08	5.54	11.66	1.99	2.99	1.61	7.17
ENSG00000198829	0.97	0.21	0.34	0.28	0.26	1.53	0	1.21	0.89	2.45	10.43	16.22	0.27	0.23	0.64	2.99	4.62	2.19	0.54	0.12	0.03	0.73	0.42	2.57	0.2	0.79	0.46	3.91	2.07	12.31	0.78	0.1	0.43	0	0.75	0.32	6.5	0.73	1.4	1.51	2.28	0.24	6.07
ENSG00000186017	5.26	4.19	2.66	2.01	1.13	18.39	6.4	14.57	5.34	1.54	0.6	1.1	3.68	0.19	4.88	1.83	1.92	3.72	2.4	1.85	0.17	2.29	0.89	2.57	0.49	4.62	0.7	4.87	3.42	7.13	0.87	0.25	2.92	0.38	0.91	1.42	2.07	0.49	0.81	2.31	1.17	0.88	2.21
ENSG00000223609	72.36	34.58	25.27	13.02	106.5	16.09	42.84	15.79	21.94	744.87	116.63	185.43	954.71	187.33	854.93	36.96	138.21	129.84	19.33	26	397.31	18.04	31.17	31.61	10.88	18.37	15.15	38.32	41.63	99.24	73.47	117.66	40.47	8.42	59.66	21.11	868.82	162.46	124.1	22.37	206.74	20.99	75.61
ENSG00000204420	23.8	12.58	12.17	22.62	6.91	17.62	22.16	27.93	18.39	23.74	11.2	2.25	2.02	18.12	3.89	23.28	104.72	22.67	44.49	43.68	6.1	48.36	24	15.01	24.39	12.02	48.99	21	33.65	87.5	29.28	43.97	12.42	16.84	43.62	91.64	44.22	20.7	63.71	53.66	32.86	53.48	146.81
ENSG00000158859	1.59	1.86	1.37	1.13	0.35	3.06	0.98	4.86	0	0.28	0.2	0.58	0.49	0.19	0.84	0.58	1.54	1.05	0.82	1.04	0	0.56	0.19	0.38	0	1.2	0.15	1.2	0.07	0.41	0	0.15	0.9	0.14	0.36	0.21	0.3	0	0.04	0.72	0.2	0.15	0
ENSG00000236735	0.14	0.41	0	0	0	4.6	0	3.64	1.19	0	0	0.1	0.13	0	0.39	0.04	0	0	0	0	0	0	0	0	0	0.19	0	0.08	0	0.16	0.09	0	0	0	0.04	0	0	0.16	0.11	0.04	0	0	0
ENSG00000243284	0	0.27	0.3	0.28	0.04	0.77	0	1.21	0	0.14	0.56	1.47	0.49	1.08	0.39	1.08	0	0.29	0.71	0.64	0.27	0.56	0.31	0.05	2.98	1.09	1.47	0.16	0.5	0.08	0.95	1.53	0.39	1.93	0.95	0.74	0	0.49	3.68	0.28	0.78	0.54	0
ENSG00000100342	45.87	25.5	27.29	30.99	36.63	34.48	44.31	40.07	46.56	75.7	39.84	13.29	17.36	25.51	24.89	154.57	18.09	95.17	52.11	40.5	15.09	270.49	109.22	165.11	69.96	31.86	71.48	162.16	53.83	39.94	86.81	119.34	38.58	75.57	74.84	152.8	50.57	12.71	45.76	160.75	106.01	72.91	19.87
ENSG00000095370	75.2	39.11	81.48	82.3	35.06	58.23	64.01	93.5	67.02	35.99	85.04	69.56	27.36	50.65	43.61	128.09	79.31	68.4	159	146.52	35.19	193.77	144.66	171	173.33	115.66	165.75	115.69	44.06	52.09	47.48	198.86	88.72	198.98	155.21	291.71	37.36	52.96	128.85	184.19	73.6	156.05	70.09
ENSG00000152078	0.83	1.31	1.16	0.56	0.87	0	0.49	0	0.3	8.75	7.01	10.52	4.48	1.69	5.77	0.71	4.23	2.86	0.76	0.35	1.06	0.39	0.62	0.6	0.15	0.86	0.08	0.32	3.35	4.78	6.93	0.84	1.42	0.33	1.3	0.42	11.96	6.93	1.84	0.4	1.17	0.39	3.86
ENSG00000163935	10.45	7.7	6.25	5.96	1.61	14.56	11.32	20.64	8.3	1.89	1.05	4.55	2.96	0.7	7.84	3.45	4.62	8.1	6.1	5.55	0.23	5.58	1.08	8.03	1.22	7.74	2.94	10.78	2.71	9.48	2.34	1.63	5.58	0.75	1.9	5.37	2.36	0.9	2.24	5.86	2.6	2.05	1.66
ENSG00000225190	65.58	27.84	56.98	49.83	28.81	44.44	39.88	55.86	56.94	30.53	52.73	87.4	17.31	30.85	28.83	99.36	73.15	45.15	73.29	78.81	17.61	133.57	72.39	109.25	87.47	87.7	91.11	92.06	31.8	41.48	36.13	93.22	59.07	99.65	109.73	149.01	35.59	40.49	81.25	126.1	44.12	71.79	114.8
ENSG00000231167	0.14	0.55	0.13	0.14	0.13	2.3	2.95	8.5	1.78	0	0.16	0.05	0	0.14	0.2	0.08	3.08	0.19	0.05	0.17	0	0.06	0.12	0.22	0.05	0.08	0.08	0.24	0.07	0.08	0.43	0.05	0.3	0	0.04	0.05	0	0.24	0.04	0.08	0.13	0.1	2.21
ENSG00000165861	22.28	11.62	18.46	14.82	7.3	22.99	20.68	10.93	18.68	16.25	17.69	28.21	6.86	6.97	12.96	26.57	17.71	19.34	21.45	20.57	6.8	29.43	22.23	32.54	16.44	24.61	20.94	34.73	15.11	21.63	11.61	19.04	17.7	18.44	24.5	30.11	22.59	17.19	20.67	33.93	12.49	18.51	13.8
ENSG00000186854	99.07	45.37	47.59	41.19	10.73	71.26	61.55	100.79	26.99	7.21	1.21	7.17	37.58	2.11	45.93	23.36	13.86	25.15	45.25	23.63	0.9	29.32	4.2	15.78	10.49	37.5	10.35	16.37	11.19	51.69	2.51	4.95	20.58	0.89	6.44	31.37	4.36	0.65	0.81	14.27	9.63	9.94	6.07
ENSG00000078618	129.44	103.73	102.56	62.22	43.93	193.86	154.11	163.93	116.54	235.01	136.08	138.64	48.39	78.22	72.83	174.15	133.2	156.42	122.47	96.83	55.48	193.6	111.14	151.95	149.18	166.08	241.71	211.98	165.97	152.15	182.2	163.5	88.72	102.19	160.03	98.59	178.44	276.21	296.06	135.43	141.34	52.8	137.98
ENSG00000162576	2.08	0.55	4.28	4.31	0.65	3.06	2.95	4.86	2.37	0.14	0.36	1.05	0.58	0.19	1.43	2.54	1.15	0.67	1.25	1.96	0.23	1.01	0.42	1.04	0.39	2.56	0.23	0.64	0.5	0.89	0.17	0.4	0.77	0.33	0.63	3.84	0.37	0.16	0.29	0.2	0.2	1.32	2.21
ENSG00000065882	72.22	50.73	64.99	45.17	19.77	78.15	93.55	82.57	70.87	66.95	49.83	82.96	19.64	44.52	28.34	102.19	78.54	65.83	85	69.16	22.62	92.98	75.7	102.15	90.88	99.12	130.59	118.73	90.18	81.58	54.23	106.03	58.73	128.34	90.05	114.59	71.76	50.11	104.98	101.86	54.4	60.1	87.76
ENSG00000197081	204.36	82.56	171.35	87.67	49.88	201.52	171.34	261.08	205.8	169.74	235.75	262.58	30.59	62.49	67.96	332.96	378.82	97.36	129.06	165.35	30.08	279.2	281.07	245.15	168.06	366.96	278.11	274.26	174.24	176.05	284.77	205.59	182.63	358.92	309.34	247.66	210.49	216.81	280.13	358.61	84.92	132.38	482.93
ENSG00000105088	10.24	5.22	7.41	10.16	5.47	9.19	10.83	17	6.52	1.12	0.85	2.36	4.57	0.51	6.36	2.16	2.69	4.48	6.7	8.9	0.23	6.59	1.58	5.3	2.24	5.64	2.01	4.39	3.07	4.05	0.69	0.84	3.74	2.54	2.33	11.37	0.66	1.22	0.44	4.07	2.73	3.9	1.66
ENSG00000113319	17.85	7.56	6.9	4.31	0.96	26.82	9.85	7.29	5.34	2.59	0.64	0.73	4.62	0.37	9.31	2.45	3.46	5.33	3.81	3.35	0.27	4.08	1.54	5.13	0.83	5.15	1	7.51	2.42	11.5	0.69	0.4	5.37	0.38	1.38	2.37	2.14	0.33	1.14	4.03	1.56	0.73	1.66
ENSG00000185129	21.79	33.75	16.88	13.87	8.82	52.1	35.45	34	27.88	8.12	8.14	12.93	16.15	3.23	18.68	18.17	13.47	19.05	21.51	23.8	1.53	19.49	5.7	23.42	6.39	19.92	5.95	27.15	17.89	33.38	8.4	7.07	12.33	6.49	7.74	19	10.26	3.75	7.83	17.62	10.15	6.96	12.69
ENSG00000278987	0.76	0.34	0.17	0.11	0.04	1.53	0	8.5	1.48	0.14	0.24	0.37	0	0	0.15	0.12	0	0	0.05	0.06	0	0.06	0.04	0.22	0	0.23	0.08	1.36	0.21	0.65	0.26	0	0.09	0	0.04	0	0.3	0	0	0.12	0	0.1	1.1
ENSG00000145649	34.45	117.54	25.02	9.32	15.34	160.91	52.19	69.22	70.87	17.37	7.21	3.51	45.34	5.06	49.18	5.61	18.86	20.86	20.37	22.24	1.09	13.57	12.83	41.82	7.17	59.11	9.04	52.7	21.89	44.48	4.07	9	25.18	4	4.5	8.69	13.07	2.12	7.39	16.62	26.03	4.04	11.04
ENSG00000179981	16.6	13.27	14.01	12.71	2.3	23.75	15.26	9.71	16.31	3.08	3.95	6.8	5.61	0.89	8.97	9.89	4.62	8.38	6.75	9.42	0.56	8.32	3.85	17.14	2.73	14.39	2.94	19.48	6.7	11.18	1.99	1.53	8.89	2.02	2.45	7.47	5.76	0.57	2.39	13.12	3.38	3.26	6.62
ENSG00000232931	21.79	24.88	10.88	13.98	2.65	33.71	23.63	32.79	20.46	2.73	3.63	13.45	7.22	0.89	14.83	9.77	10.78	12.48	9.31	8.9	0.33	14.74	1.31	17.03	3.9	15.86	4.1	23.87	11.76	19.44	2.25	2.23	13.49	0.75	4.5	5.53	4.65	0.73	1.99	11.44	3.97	3.12	2.76
ENSG00000087157	85.37	28.8	47.42	30.85	17.68	47.51	46.28	75.29	39.74	36.48	82.14	57.57	20.14	35.01	41.89	156.4	79.69	33.63	49.66	42.87	27.49	129.83	57.82	67.05	58.39	81.05	56.33	56.85	25.38	32.57	79.53	87.98	48.55	54.37	82.15	60.95	33.37	105.84	159.41	61	58.76	34.09	97.14
ENSG00000156599	80.32	41.04	52.09	45.6	24.16	82.75	65.98	87.43	58.72	56.58	53.86	72.28	23.9	20.5	36.32	92.71	69.68	73.73	62.19	58.76	9.88	101.74	49.27	99.75	53.27	80.9	78.9	120.08	68.94	79.15	49.21	63.16	49.84	50.65	72.15	111.27	61.28	41.47	54.33	86.67	40.22	51.04	76.16
ENSG00000198242	1338.85	1207.96	570.27	664.3	330.97	906.44	976.86	517.3	376.61	232.28	93.02	330.04	519.04	120.16	449.77	381.4	139.75	534.81	793.99	736.3	38.04	162.44	78.44	433.35	273.63	500.85	383.36	571.75	484.79	379.56	96.17	179.72	433.01	84.04	150.46	365.77	203.77	145.27	221.83	354.7	318.15	218.3	76.16
ENSG00000145476	10.79	21.65	6.34	3.49	2.26	41.38	12.8	52.22	22.54	4.83	2.9	4.87	4.57	0.51	7.24	12.01	7.31	12.48	4.41	4.22	0.3	7.48	2.5	13.21	0.93	15.86	1.47	21.96	7.49	21.31	1.99	1.09	11.13	0.61	2.02	2.11	5.61	0.65	1.54	11.6	3.45	1.66	2.76
ENSG00000267128	0.55	0.14	0.51	0.53	0.09	1.53	0.98	3.64	0.89	0	0	0.1	0.45	0	0.34	0.25	1.15	0.1	0.38	0.35	0	0.22	0.12	0.16	0	0.19	0	0.16	0	0.24	0	0	0.09	0	0.12	0.32	0	0	0	0.24	0	0	0
ENSG00000164220	0.21	0.82	0.13	0.18	0.48	0	0	0	0.3	1.4	0.4	0.89	0.36	0.09	0.34	0.12	0.38	1.24	0.76	0.98	0.3	0.89	0.62	0.82	1.76	0.45	2.16	1.76	2.28	0.57	1.3	0.99	0.43	1.93	0.71	1.21	1.11	1.47	1.32	0.68	1.89	0.68	0
ENSG00000138080	0.14	0.14	0.47	0.85	0.52	0	0	0	0.59	0.28	1.77	1.78	0.85	0.56	0.89	1.75	0.77	0.67	2.12	1.91	0.6	3.13	1.12	2.24	1.71	0.86	1	0.64	0.57	0.49	0	0.84	0.95	0.85	1.82	5.47	0.89	0	2.98	1.24	1.63	1.27	1.66
ENSG00000142065	11	10.93	5.31	3.35	0.74	17.62	8.37	18.21	8.01	2.52	0.4	3.14	4.08	0.33	7.34	4.99	1.54	6.29	1.85	1.96	0.17	3.24	1.19	5.46	0.54	6.16	1.62	7.11	3.78	10.53	2.17	0.2	3.82	0.24	0.67	1.95	3.03	1.55	1.1	4.15	1.17	0.29	1.1
ENSG00000173281	90.83	42.48	42.5	22.02	7.65	74.32	70.41	64.36	54.27	73.25	151.55	66.47	14.8	18.91	30.8	141.23	93.55	49.82	27.88	23.4	9.42	166.02	59.71	79.99	45.61	87.74	75.34	126.79	65.09	82.47	154.21	69.49	48.29	44.87	78.2	43.69	75.31	170.37	99.9	80.89	44.97	20.12	117.56
ENSG00000161944	8.58	10.04	5.1	5.08	13.3	19.92	19.69	7.29	6.23	48.81	5.68	6.18	5.43	11.23	5.57	53.21	19.63	22.1	65.45	23.8	7.83	68.74	10.29	14.2	32.49	22.06	21.17	9.9	11.55	7.86	4.16	14.59	3.65	16.74	17.43	56.22	36.91	23.06	74.12	24.28	16.01	23.38	13.25
ENSG00000073605	42.41	33.34	17.26	27.14	13.73	67.43	50.22	100.79	52.49	12.95	4.31	13.29	18.52	3.84	28.93	21.87	20.79	40.3	27.83	23.17	1.66	39.7	9.55	40.57	12.73	33.1	14.84	45.99	11.12	31.03	5.54	8.85	29.34	5.31	11.81	36.95	11.37	4.24	5.63	38.31	12.43	11.88	17.11
ENSG00000168685	565.96	344.04	228.24	181.72	39.71	632.14	282.13	388.58	333.91	75.56	19.58	37.42	183.97	7.77	320.61	115.2	70.07	140.61	76.4	112.26	2.39	80.36	18.92	183.89	15.71	260.1	27.66	293.5	66.02	331.92	23.48	17.56	208.23	6.63	32.2	47.37	84.24	6.36	10.96	256.91	27.4	9.11	37.53
ENSG00000273055	0.07	0.14	0	0.04	0	0	0	0	0.3	0.07	0.12	0.58	0	0.28	0.05	0.25	0.77	0.19	0.11	0.29	0.03	0.34	0.35	0.49	0.54	0.11	0.31	0.64	0.29	0.41	0.09	0.35	0.09	0.19	0.43	0.63	0.07	0.49	0.92	0.28	0	0.15	0
ENSG00000136521	30.16	36.23	15.59	11.22	6.95	66.66	26.1	38.86	21.35	15.13	8.74	24.39	14.26	3.18	17.05	36.63	9.24	21.15	14.97	10.17	0.9	14.74	9.55	17.31	7.22	24.35	9.66	25.87	20.67	23.9	8.92	5.09	10.57	3.86	9.56	8	16.02	6.03	13.94	12.64	9.83	6.28	8.83
ENSG00000100027	11.9	17.12	9.98	6.67	4.13	22.99	15.76	9.71	16.61	2.94	3.18	4.4	4.26	0.33	5.32	3.37	3.85	10.1	4.14	4.8	0.83	5.3	2.16	19.16	2.63	8.45	3.01	31.3	3.78	8.59	1.39	2.77	8.98	3.1	4.74	3.63	2.36	1.55	1.62	10.09	2.34	2.53	7.17
ENSG00000186162	5.6	4.26	5.31	5.05	3.52	7.66	5.91	2.43	8.3	4.13	6.53	12.61	6.14	5.8	5.52	13.35	5	6.67	11.11	7.45	4.54	10.83	5.43	7.64	8.88	7.63	8.81	10.78	5.06	6.08	4.16	9.45	6.53	7.29	11.02	12.11	4.73	5.54	14.46	10.09	5.08	7.01	7.73
ENSG00000166707	2.7	3.09	0.99	1.73	0.43	2.3	1.48	8.5	2.97	0.28	0.24	0.21	0.72	0	1.63	0.46	0.38	1.43	0.65	0.98	0	1.4	0.46	1.75	0.54	2.52	0.31	2.4	0.21	1.46	0.17	0.25	2.45	0.24	0.67	0.58	0.37	0.24	0.11	1.08	0.33	0.44	0
ENSG00000227688	1.18	0.69	0.64	0.28	0.13	0	1.48	0	0.59	1.61	1.49	0.99	0.49	0.84	0.2	1.54	2.69	0.38	1.2	0.87	0.43	2.12	0.81	0.71	2.1	0.83	1.31	0.8	0.86	1.94	0.61	1.48	0.69	2.3	1.82	2	1.4	1.55	1.14	0.88	0.52	1.17	0
ENSG00000128594	53.06	21.38	17.95	15.03	7.17	28.35	42.84	26.72	29.95	28.92	38.39	69.35	6.77	18.02	8.97	55.17	46.58	21.82	23.91	23.4	10.12	40.04	40.6	23.1	37.81	33.78	80.6	33.29	38.36	35.4	52.24	36.99	27.07	50.09	58.64	43.85	31.45	64.61	29.06	40.63	18.16	27.32	82.24
ENSG00000237441	72.36	69.15	79.34	51.38	38.76	82.75	69.42	68	46.85	40.62	135.6	180.25	44.04	54.25	68	174.61	62.37	43.15	103.03	94.06	26.13	117.21	94.35	110.45	116.89	154.14	105.56	81.04	44.56	45.61	47.56	102.82	82.79	134.55	130	143.22	37.14	52.96	115.9	94.05	73.86	73.84	81.13
ENSG00000233461	3.11	3.02	1.71	1.09	1.96	1.53	6.89	4.86	1.19	4.13	5	3.14	1.84	8.19	0.99	10.81	3.08	1.33	4.25	2.83	3.52	4.69	5.12	3.22	10.68	4.88	7.96	2.24	3.28	0.97	2.77	8.21	3.78	6.73	6.68	5.26	3.54	8.31	17.32	4.54	5.86	5.02	3.31
ENSG00000236882	0.07	0.21	0.09	0.04	0	0	0	0	0	0.42	0.12	2.88	0.13	0.09	0.15	0.42	0	0.1	0.49	0.06	0.3	0.17	0.19	0.27	0.34	0.26	0.23	0.24	0.29	0.41	0.09	0.3	0.09	0.38	0.36	0.05	0.37	0.08	0.74	0.12	0.65	0.15	1.66
ENSG00000139618	1.8	1.58	0.94	0.56	1.04	3.83	0.98	1.21	2.08	2.03	14.18	6.75	2.15	0.42	3.94	2.99	1.15	4.19	1.69	1.73	0.3	3.29	1.77	4.31	3.02	4.62	0.54	8.06	2	13.29	1.13	0.79	2.19	6.82	1.22	1.05	2.66	1.55	2.39	5.06	3.12	1.02	1.66
ENSG00000164091	151.02	76.09	103.07	85.05	26.59	163.21	89.61	136	118.62	36.55	45.28	68.09	34.18	11.8	72.14	93.46	84.7	59.73	63.87	65.23	5.47	79.41	41.68	121.04	36.3	134.52	55.48	143.8	62.24	103.46	42.54	36.89	79.65	33.39	54.69	60.22	47.84	29.41	37.19	95.52	32.34	33.17	73.41
ENSG00000205809	0.35	2.89	0.56	0.35	0	8.43	3.94	10.93	1.48	0.56	0.16	0.1	0.67	0	0.89	0	0.38	0.48	0.05	0.46	0	0	0.31	1.91	0.05	0.83	0	2.79	0.21	0.81	0.26	0.05	1.12	0	0.2	0	0.22	0	0.04	0.88	0.2	0.1	0
ENSG00000166900	124.66	80.01	75.91	36.24	21.99	113.4	91.09	81.36	73.25	110.71	150.91	202.71	27.58	32.77	49.72	246.82	100.87	54.68	67.85	43.16	18.84	123.46	82.44	103.85	92.74	137.98	123.87	134.77	92.39	83.28	217.46	113.45	78.92	90.81	118.85	53.22	84.46	147.88	128.59	121.32	66.57	36.24	118.66
ENSG00000196581	2.21	0.14	0.21	0.46	0.17	0	0.98	0	0.59	0	0	0.1	0.18	0	0.2	0.08	0	0	0.05	0.06	0	0.06	0.04	0.16	0.05	0.04	0.08	0.08	0.78	0.24	0	0.05	0.04	0	0.08	0.05	0.07	0	0	0	0	0.29	0
ENSG00000189067	909.38	572.05	619.49	455.48	156.81	548.62	919.25	590.16	605.55	496.28	852.6	618.58	134.64	462.11	180.31	709.83	849.66	456.41	653.44	599.25	241.44	1470.46	920.04	956.89	1157.26	896.52	1587.61	1164.51	866.34	614.42	735.28	1080.81	699.54	866.03	860.98	927.67	578.15	994.02	1158.85	1540.09	674.82	565.32	776.55
ENSG00000145901	251.12	194.53	225.76	193.82	141.3	139.45	425.9	191.86	214.7	225.14	215.49	270.8	124.1	248.23	167.79	393.5	253.7	303.32	478.43	321	194.48	600.46	313.05	349.48	497.74	281.14	550.66	286.08	192.92	186.17	222.57	646.09	223.57	349.99	334.55	1055.89	176.75	210.45	419.86	327.55	476.41	378.49	266.02
ENSG00000166265	0.14	0.27	0.21	0.18	0.04	0	0.49	0	0.3	1.89	0.73	9.68	0.09	0.19	0.2	1.75	3.85	0.1	0.33	0	0.03	0.06	0.46	0.22	0.15	0.3	0.23	0.72	1.07	1.54	1.13	0.94	0.09	0.52	0.2	0	3.47	2.12	1.29	0.08	0.98	0.05	4.42
ENSG00000076685	113.32	58.36	46.31	29.89	16.21	124.13	72.38	92.29	74.73	105.81	119.08	148.8	26.1	23.78	50.81	162.1	100.1	69.64	51.4	38.65	8.22	118.72	59.87	128.52	65.08	108.89	98.14	191.62	94.75	134.65	140.09	54.15	47.77	52.48	74.6	38.16	106.61	82.7	92.73	127.06	53.43	28.3	90.51
ENSG00000254126	0.62	0.21	0.69	0.64	0.13	1.53	0.49	1.21	0	0	0.08	0	0	0	0	0	0	0	0.33	0	0.03	0	0	0.55	0.15	0.11	0	0.24	0	0	0	0.05	0.17	0.09	0.2	0.21	0	0	0.07	0.08	0	0	0
ENSG00000167851	185.47	146.96	167.11	115.09	101.33	118.76	210.24	83.79	126.03	123.18	313.02	212.81	72.12	161.96	84.22	371.46	127.04	159.85	194.84	180.55	71.17	416.96	261.46	433.78	251.92	199.83	241.41	373.5	105.37	97.38	74.85	340.6	188.69	196.3	302.35	410.67	126.76	95.65	322.14	430.25	181.82	221.9	123.08
ENSG00000143119	555.93	391.13	364.81	257.1	148.78	724.08	559.82	480.87	437.7	573.59	668.05	467.9	167.15	212.1	220.97	849.93	473.91	387.15	468.47	390.62	122.58	574.32	401.08	660.86	548.14	543.79	789.9	851.6	479.72	370.08	426.68	768.89	386.87	512	699.29	486.05	540.13	552.9	923.26	810.23	332.4	294.23	440.98
ENSG00000213742	2.14	0.96	1.41	0.42	0	4.6	0	14.57	1.78	0	0.12	0.47	0.4	0	0.79	0.71	0	0.57	0.11	0.35	0	0.22	0	0.87	0	1.28	0.31	2.16	0.64	0.89	0	0.49	0.6	0	0.08	0.58	0	0	0.44	0.92	0	0	0
ENSG00000173757	289.24	145.32	196.37	152.18	62.22	242.13	250.12	269.58	190.98	185.22	234.5	210.61	74.23	108.97	140.39	386.22	313.38	165.66	198.59	191.53	71.24	376.48	228.8	237.72	260.36	345.17	373.39	271.79	186.36	221.17	323.85	312.86	197.88	274.55	295.2	258.39	175.42	430.85	434.61	234.66	197.18	157.03	262.16
ENSG00000172081	349.91	190	279.65	267.79	123.31	195.39	318.56	234.36	284.09	178.92	240.38	268.18	65.66	216.12	97.92	354.08	394.99	282.36	489.43	480.18	157.73	621.29	480.71	433.4	539.21	359.75	765.95	468.28	263.71	251.31	201.17	613.94	280.28	808.7	455.46	896.56	203.62	283.13	402.1	550.81	299.6	470	374.2
ENSG00000235552	5.6	5.36	1.59	1.31	0.65	8.43	4.43	3.64	3.56	1.05	0.77	2.36	3.05	0.28	3.06	1.04	0	1.24	2.01	1.96	0.03	0.45	0.23	1.09	0.83	2.52	1.62	1.52	2.28	2.35	0.52	0.45	0.69	0.14	0.47	0.63	0.44	0.49	1.58	0.64	0.52	0.54	0
ENSG00000174099	4.15	2.34	1.88	0.95	1	1.53	3.45	4.86	1.78	3.01	10.51	39.36	0.9	1.22	2.32	14.88	5	2	3.87	1.68	0.33	3.13	2	2.84	2.34	3.68	3.48	2.71	3.49	7.78	6.76	2.57	2.11	1.41	6.64	1.74	5.91	1.79	6.55	4.47	5.73	1.85	10.49
ENSG00000108950	2.21	0.69	0.13	0.53	1.13	2.3	1.48	2.43	2.67	11.83	2.46	0.79	0.49	1.73	0.34	22.87	5.39	4.48	1.85	1.33	0.36	11.78	4.39	7.48	0.29	0.79	0.39	7.27	1.78	1.86	4.42	0.89	0.56	0.52	3	3.84	25.47	1.71	15.45	4.74	1.17	3.56	2.76
ENSG00000143641	37.56	20.35	33.07	26.4	13.47	26.82	25.11	32.79	23.43	26.26	23.41	62.86	13.5	10.77	21.44	67.1	35.42	33.25	42.58	33.74	8.69	55.45	25.27	51.6	25.71	48.32	30.91	45.83	24.88	32.65	24.52	28.98	29.86	21.12	35.96	50.79	34.7	128.08	83.13	42.9	28.31	23.87	57.4
ENSG00000273972	0.07	0.14	0	0.21	0	0	0	0	0.59	1.19	0.28	0.31	0.13	0.19	0.25	0.54	0.38	0.57	0.27	0.29	0.17	1.01	0.27	0.44	0.68	0.11	0.39	0.32	0.29	0.08	0.35	0.54	0.04	0.47	0.24	0.68	0.44	0.73	0.92	0.8	0.07	0.19	0
ENSG00000213058	6.09	5.64	1.03	1.8	0	18.39	7.39	12.14	5.34	1.68	0.6	4.03	0	0.61	0	1.95	0	0.67	1.09	0.69	0	0	0.42	0.05	0.05	4.58	0	0	1.28	0	0.35	0.49	0.9	0.24	0.36	0.79	0.66	0.41	1.21	0	0	0.05	0
ENSG00000110619	42.89	36.29	37.48	32.75	17.16	50.57	29.05	48.57	35.59	36.27	25.18	43.81	17.36	20.32	26.61	58	31.57	53.06	56.69	50.84	11.61	84.99	41.34	71.31	55.91	51.7	71.32	74.17	38.64	34.11	22.09	53.61	30.03	52.3	53.97	85.85	25.99	42.04	68.27	53.38	42.95	47.29	36.43
ENSG00000075336	8.37	9	3.9	3.18	1.87	8.43	6.4	7.29	4.74	2.38	1.89	5.5	3.63	0.89	5.67	4.99	1.54	4	3.81	2.77	0.13	2.4	0.65	4.31	1.76	5.04	2.16	5.11	3.28	6.08	1.3	1.19	3.27	1.03	1.26	3.53	2.51	1.79	2.06	2.99	2.54	1.75	2.76
ENSG00000162407	0.76	0.14	0.26	0.11	0.04	0	0.98	0	0	0.84	1.53	5.91	0.13	0.14	0.25	0.91	0	0.76	0.44	0.23	0	1.17	0.19	0.33	0.39	0.49	0.85	0.88	0.64	1.7	0.78	0.59	0.43	0.56	1.07	0.58	1.03	1.22	0.92	1	0.39	0.29	0
ENSG00000167193	28.85	26.88	14.87	10.31	10.6	38.31	37.42	23.07	18.09	24.37	32.83	28.26	13.72	17.32	16.02	53.17	30.03	24.2	29.51	16.06	12.34	35.51	22.65	26.21	28.93	38.18	39.95	42.8	30.3	29.57	28.5	24.18	18.34	31.37	23.27	20.16	30.57	35.44	49.14	27.51	21.41	11.4	33.12
ENSG00000175137	55.62	39.46	50.81	44.33	34.07	45.21	59.58	49.79	45.67	27.24	65.14	151.57	26.06	47.47	43.17	99.49	60.44	39.63	82.66	70.89	14.23	128.32	67.38	85.99	129.72	87.21	107.95	63.16	31.08	33.54	30.93	76.61	64.53	113.1	123.48	174.07	37.14	42.37	63.52	138.1	46.92	79.34	67.89
ENSG00000168918	197.44	144.9	190.59	156.94	76.78	206.11	196.95	251.36	234.86	149.79	236.31	265.51	61.8	89.03	110.98	289.31	234.07	214.25	270.91	288.07	54.75	352.36	213.04	392.23	235.97	310.75	300.06	366.4	150.21	178.64	145.12	302.52	180.61	325.34	267.5	508.31	143.08	115.05	245.85	364.27	128.85	190.34	288.65
ENSG00000243667	5.88	6.53	3.81	3.11	1.91	21.45	8.37	6.07	5.93	1.54	1.93	6.12	3.18	0.42	4.98	4.2	2.31	5.33	4.79	3.29	0.27	2.9	1.23	4.31	1.95	5.94	1.93	6.31	4.28	6.16	0.43	1.38	2.66	0.89	1.46	2.79	2.58	0.49	1.58	3.19	3.12	1.22	1.1
ENSG00000174021	108.68	73.21	41	37.44	31.5	92.71	168.88	93.5	81.55	83.75	59.9	135.97	30.5	55.75	29.27	126.05	127.43	144.99	100.74	71.06	29.85	168.08	71.62	118.75	117.76	69.4	185.54	180.21	132.89	93.41	71.56	111.18	50.22	93.68	105.58	102.8	98.78	207.28	195.31	131.16	66.05	83.53	111.49
ENSG00000204839	2.97	2.47	3.04	4.27	5.56	5.36	1.97	6.07	3.26	2.52	11.84	33.92	1.7	5.43	2.71	13.14	4.62	6.57	18.46	11.09	4.38	16.92	8.36	8.03	19.61	6.91	9.97	2.48	0.43	3.32	1.3	10.53	4.25	11.52	13.79	21.53	1.26	6.52	16.04	8.65	20.63	21.58	7.17
ENSG00000171700	91.39	71.42	102.64	76.69	69.43	71.26	127.03	55.86	64.65	39.85	158.8	315.08	59.69	100.83	65.24	325.44	90.86	59.92	164.61	122.95	33.83	234.81	146.01	218.56	202.01	165.78	127.35	108.51	50.19	49.58	38.9	172.25	126.78	238.67	262.72	251.13	42.01	70.23	226.06	205.04	125.27	152.11	117.01
ENSG00000230457	0.35	0.48	0.13	0.07	0.09	1.53	2.46	3.64	1.19	0	0.04	0.05	0	0.05	0.05	0.08	0	0.76	0.16	0.06	0	0.17	0	0.22	0.05	0.08	0	0.08	0.57	0.81	0.17	0.05	0.17	0	0.04	0.26	0.07	0.08	0	0.12	0.26	0.05	0.55
ENSG00000167996	2156.56	2021.08	1569.05	1699.98	1314.96	2038.16	4297.39	2122.63	2653.78	5347.15	4451.57	1688.33	1155.68	2595.56	1068.9	2060.44	3372.83	2525.06	3258.89	2492.63	1873.03	3433.27	3076.74	2208.12	4733.03	2372.79	4343.99	2040.38	3826.39	2229.95	1802.2	4292.86	2377.48	4090.69	3573.63	4293.53	6354.44	6473.34	4059.03	2879.24	4096.82	3756.38	2674.05
ENSG00000259268	0	0.07	0.04	0	0	0.77	0	0	0	0.63	0.04	0.21	0.13	0.09	0.05	0.87	0	0.19	0.05	0	0.03	0.5	0.31	0.16	0.05	0.19	0.39	0.4	0.14	0.24	0	0.69	0.04	0.28	0.83	0.11	0.89	0.65	0.77	0.6	0.07	0	0
ENSG00000274736	1.45	0.21	0.09	0.14	1.65	0	0.98	0	2.37	0.07	0.04	0.37	0.45	0	0.3	0.04	0	0	0.33	0.17	0	0.22	0.39	0.05	0.15	0	0.31	0.16	0.29	0	0.09	0.05	0.21	0.05	0.04	0.05	0.15	0	0	0.08	0.26	0.54	0
ENSG00000114316	108.47	69.91	85.16	62.11	32.54	104.21	91.58	115.36	89.26	73.81	76.74	114.88	31.08	39.55	54.8	137.61	84.31	98.12	97.42	78.23	20.56	131.06	79.71	113.07	100.3	131.4	151.84	139.17	99.74	94.87	84.9	90.85	79.78	96.03	123.04	112.48	90.66	83.35	126.31	117.57	63.51	59.18	98.79
ENSG00000219928	0.07	0.34	0	0	0	0	0.49	2.43	2.08	0	0	0	0.09	0	0.05	0	0	0	0.05	0	0	0	0	0	0	0	0	0.08	0	0	0	0	0	0	0	0	0	0	0.04	0	0	0	0
ENSG00000112096	930.61	569.99	619.36	266.17	128.62	885.76	983.26	748.02	675.83	1109.92	1564.68	501.56	212.99	536.35	315.68	2012.21	778.82	448.41	651.38	329.21	364.15	948.29	953.9	618.71	1214.48	1175.22	1523.55	875.24	779.29	888.74	1758.71	1311.42	609.79	555.41	568.59	667.33	770.62	1058.79	1465.24	666.99	1178.04	351.89	703.14
ENSG00000144677	7.4	8.73	8.23	10.52	3.09	8.43	12.31	2.43	8.6	7.07	8.58	30.36	2.2	9.97	2.37	10.56	31.57	7.81	20.15	15.2	2.39	13.74	7.55	6.28	12.05	6.84	14.22	9.34	15.19	33.14	4.85	13.01	7.09	7.48	18.53	27.9	15.87	5.38	27.77	20.49	14.84	12.86	50.22
ENSG00000112561	42.82	43.99	70.64	59.4	39.97	34.48	57.61	32.79	42.7	19.89	67.84	103.79	23.77	80.79	28.83	120.44	73.53	35.15	140.27	115.49	38.77	199.63	103.13	124.59	164.16	91.05	112.82	67.39	24.17	21.79	25.3	186.94	71.62	237.02	164.77	263.13	20.67	31.53	144.66	133.76	72.75	121.28	68.99
ENSG00000188542	8.3	8.87	5.44	3.85	3	8.43	7.88	19.43	9.49	2.24	4.07	9.37	3.77	1.26	4.98	8.36	3.08	3.72	5.12	3.76	0.6	4.52	2.77	6.06	2.54	7.44	4.25	7.19	4.78	6.56	1.82	2.23	4.73	1.74	3.99	3.63	1.77	3.5	3.13	6.06	3.77	2.53	1.66
ENSG00000166851	1.8	1.79	1.97	1.41	4.48	1.53	6.4	1.21	0.3	2.03	4.23	16.33	4.04	1.97	7.15	4.66	4.62	6.19	7.46	5.49	0.76	6.59	2.27	7.04	5.85	11.35	7.5	6.55	0.93	9.8	0.78	5.09	1.85	2.82	3.28	17.26	3.1	4.81	6.44	5.06	7.42	8.33	14.35
ENSG00000125319	0.55	0.34	0.64	0.71	0.48	0	0.49	1.21	0.89	0.28	0.85	8.37	0.85	0.61	0.69	1.04	2.31	0.57	1.03	1.04	0.33	1.56	0.23	1.09	1.66	1.13	1.31	0.72	0.21	1.38	3.21	2.87	0.17	3.15	1.54	3	0.52	3.26	8.97	0.68	1.37	1.46	3.86
ENSG00000150760	0.14	0	0.26	0.11	0.09	0	0	0	0	1.33	0.16	0.79	0.09	0	0.25	1.91	0.77	0.57	0.33	0.35	0.07	0.22	0.46	0.76	0.15	0.64	0.15	0.96	0.43	0.24	0.09	0.25	0.09	0.14	0.83	0.68	0.89	0.08	0.55	0.76	0.07	0.34	1.1
ENSG00000255717	25.8	26.53	14.74	19.48	6.52	68.96	17.73	52.22	23.43	7.14	6.53	18.74	18.52	1.64	24.34	16.09	11.93	22.86	18.08	19.3	0.76	14.85	3.74	21.89	5.66	20.14	8.81	27.07	11.98	19.44	4.07	4.65	13.88	2.12	5.29	8.47	4.13	2.04	5.66	16.39	8.39	4.04	17.11
ENSG00000088298	40.89	36.09	27.63	21.85	21.25	35.25	47.27	24.29	33.21	34.31	32.31	56.58	16.1	25.09	20.8	70.51	23.1	36.58	46.18	39.58	12.6	78.62	40.6	64.04	49.86	43.81	51.46	58.84	26.38	31.43	23.22	63.25	31.06	36.82	50.42	67.95	26.43	24.2	63.23	68.97	39.89	36.29	44.71
ENSG00000204160	361.74	211.85	255.49	199.61	115.97	167.8	371.74	228.29	220.93	156.93	350.72	332.66	91.45	275.94	131.52	610.55	338.78	154.42	373.12	333.54	98.17	591.13	428.08	327.21	580.68	379.59	672.52	322.49	186.36	160.01	232.53	638.47	287.02	649.75	481.46	689.17	150.68	240.76	424.54	469	267.72	344	367.03
ENSG00000176046	0	0.07	0.09	0.11	0	0	0	0	0	0.56	0.04	0.21	0	0.05	0.15	0.67	0	1.05	0.16	0.17	0.27	1.56	0.5	0.33	0	0.11	0.39	1.52	0	0	1.13	0.69	0.3	0	0.51	0.05	1.11	1.47	0.11	0.48	0.33	0.1	0
ENSG00000107566	18.54	10.93	11.01	6.18	3.87	27.58	15.26	19.43	15.72	40.34	43.67	92.27	5.92	5.34	9.26	77.29	18.09	10.67	10.73	4.22	2.49	13.29	11.87	19.76	7.27	19.35	13.99	25.39	13.26	20.98	94.61	34.17	9.67	10.86	54.88	4.63	43.34	41.23	49.1	16.55	14.9	6.87	62.92
ENSG00000168781	8.92	7.01	6.94	6.11	1.48	11.49	7.88	29.14	9.79	2.45	1.41	5.29	2.56	0.66	5.96	5.9	4.23	7.14	4.85	5.89	0.2	7.43	1.66	8.3	1.85	9.62	3.01	9.58	2.21	9.24	2.34	1.04	6.32	0.85	1.94	4.95	1.92	1.87	1.25	6.54	3.32	2.34	2.21
ENSG00000160570	61.29	56.71	82.81	68.64	51.14	51.34	93.55	42.5	57.23	39.49	101.32	123.62	36.69	89.55	45.58	128.42	70.07	59.35	143.49	107.46	49.65	208.4	111.07	184	172.01	112.5	136.93	103.88	43.13	39.62	29.89	186.3	93.31	206.31	139.6	272.45	49.02	41.15	132.41	209.94	95.66	130.87	70.09
ENSG00000187109	320.24	377.04	137.73	97.79	42.54	527.16	245.69	233.15	159.24	102.52	35.05	83.01	158.09	19.71	176.57	118.07	82.77	137.37	104.17	77.59	4.97	81.64	31.82	106.19	38.15	182.81	58.73	171.5	179.87	365.87	69.48	31.6	99.5	14.44	41.49	52.06	113.99	49.86	93.57	82.53	60	20.12	87.76
ENSG00000248049	6.78	6.53	3.21	3.64	1.04	8.43	3.45	15.79	2.97	2.1	0.97	3.3	1.3	0.23	2.81	3.24	1.15	3.43	3.54	2.95	0.07	3.46	1.19	4.8	1.41	4.51	2.32	6.47	2.28	6	1.04	1.34	3.35	0.85	1.78	2	2.44	0.73	0.7	4.19	1.89	0.78	1.1
ENSG00000164713	94.64	95.75	73.17	59.71	67.57	60.53	107.34	61.93	53.97	50.77	150.43	365.16	49.78	115.06	45.73	260	125.89	45.54	172.51	80.94	36.98	220.01	121.93	146.98	186.55	101.12	150.45	119.68	57.25	42.37	36.99	186.65	70.8	159.43	187.57	174.02	57.81	53.69	182.59	219.31	114.86	166.77	144.6
ENSG00000229344	0.83	0.14	0.13	0.04	0	5.36	0.98	4.86	2.37	0.14	0.04	0.05	0	0	0	0.17	1.15	0.1	0.27	0.12	0	0	0.15	0.05	0	0.08	0.08	0	0.21	0.24	0	0	0.09	0.14	0.04	0.16	0.07	0	0.04	0	0.07	0.34	3.31
ENSG00000229119	0.69	1.72	0.26	0.28	0.48	19.16	3.94	0	2.67	0	0.12	2.3	1.7	0.09	0.79	1.37	1.54	0.1	1.03	0.64	0	0.5	0.31	0.11	0.44	0.9	0.31	0.16	0.29	0.57	0.17	0.1	0.39	0.05	0.24	0.26	0.22	0.24	0.81	0.24	0.72	0.34	1.66
ENSG00000070731	52.09	21.52	18.51	16.3	7.17	41.38	51.7	48.57	39.44	36.55	35.77	40.09	8.7	20.88	12.07	51.34	62.37	30.77	50.64	26.17	9.52	51.6	43.57	22.55	63.71	33.14	93.66	25.55	48.91	34.76	83	79.38	28.61	69.37	47.38	53.95	30.12	66.97	65.73	42.18	37.87	31.07	93.83
ENSG00000175928	1.38	0.48	0.39	0.74	0.35	4.6	0.49	3.64	0.59	1.82	3.71	1.88	0.27	0.42	1.13	2.83	1.54	1.43	1.25	0.69	0.17	3.57	1.16	0.49	1.66	1.84	3.09	1.36	2.21	2.35	6.76	1.93	0.73	0.52	3.44	1	3.62	13.69	6.55	5.34	0.98	0.54	16.01
ENSG00000181222	83.43	20.97	94.37	104.71	31.33	108.04	104.38	149.36	136.11	85.08	72.8	119.96	21.08	42.46	51.59	95.16	146.29	181	132.87	146.92	40.76	216.77	124.7	199.23	131.23	194.19	205.86	180.76	81.34	127.28	100.32	184.37	83.56	183.32	142.21	376.93	102.18	114.8	118.29	156.8	72.04	133.26	168.34
ENSG00000153283	105.78	72.86	47.72	44.22	13.34	125.66	56.13	102	77.99	17.44	5.72	20.36	34.62	3.32	50.02	15.8	21.94	56.59	35.29	50.55	1.06	31.27	8.48	49.08	4.78	54.33	7.73	80.08	32.22	87.01	6.93	9.2	39.31	5.5	8.93	29.85	16.54	1.71	5.26	40.11	21.34	10.47	13.8
ENSG00000163875	42.62	34.44	20.65	17.08	7.34	63.6	38.9	41.29	26.39	15.55	10.07	30.25	13.9	1.83	19.32	28.23	14.63	25.15	16.5	17.22	0.99	22.73	8.63	31.72	6.83	33.25	12.52	44.79	25.95	30.95	9.62	4.95	20.02	5.55	10.12	12.11	13.66	9.29	12.14	22.72	9.18	7.21	17.11
ENSG00000089639	145.83	60.7	182.19	152.14	94.51	134.86	145.74	144.5	136.71	95.45	174.31	268.49	44.76	115.29	87.37	337.12	182.1	124.89	260.51	263.75	73.79	324.44	285.23	295.49	250.99	232.14	231.82	178.37	80.35	88.87	117.13	340.7	164.63	362.87	312.9	500.79	91.92	136.31	264.68	248.58	209.28	278.54	276.51
ENSG00000237945	21.65	20.76	17.44	8.47	3.3	65.13	16.74	59.5	26.39	6.16	1.05	1.67	8.57	0.84	17.25	5.03	8.47	17.62	3.49	5.72	0.3	12.01	2.23	20.69	4.2	25.25	4.95	37.93	8.48	23.09	1.21	1.19	13.88	2.49	2.49	7.79	4.58	0.98	1.18	13.52	4.36	2.09	8.83
ENSG00000118181	595.92	534.04	240.92	228.48	78.47	737.11	533.73	235.58	152.72	114.91	46.41	177.27	371.08	46.62	340.27	186.92	40.81	132.23	262.9	199.39	13.37	35.51	24.96	157.02	107.67	247.96	124.18	188.27	123.98	105.64	40.29	58.01	131.76	11.8	22.05	42.06	69.1	62.49	117.15	119.68	74.58	19.77	33.12
ENSG00000104419	76.86	60.97	63.79	54.42	21.29	72.03	67.95	65.57	61.98	43.84	127.1	98.19	24.89	25.37	34.94	64.27	70.45	61.83	89.47	79.79	18.8	167.24	65.45	114.11	82.79	107.2	100.38	102.28	56.89	49.74	40.37	81.21	58.38	87.61	63.81	125.85	49.24	80.74	149.26	143.4	48.68	60.2	69.54
ENSG00000087237	0.9	0.62	0.6	0.39	0.48	0.77	0.49	1.21	0.3	1.12	1.13	0.31	0.72	1.5	0.3	2.66	1.92	0.95	1.74	0.92	0.33	2.74	0.5	0.76	2.15	0.45	1.39	1.52	0.5	1.54	0.69	1.14	0.56	0.38	1.54	2.42	1.4	0.57	3.97	2.51	1.76	2.92	1.66
ENSG00000158104	0.21	0.27	0.77	0.25	0.04	0	0.49	1.21	0.3	0.56	2.62	9.32	0.22	0.19	0.15	3.41	0	0.95	2.78	0.23	0.5	0.61	0.58	0.87	0.73	0.6	0.23	0.64	0.29	0.24	0.87	0.69	0.17	3.81	2.21	0.53	1.03	3.34	1.18	0.84	0.2	0.39	0
ENSG00000137959	13.91	19.52	3.68	3.04	6.04	73.56	67.95	47.36	14.53	45.1	8.58	10.89	14.44	6.27	19.07	259.63	14.63	693.42	11.93	16.24	0.93	610.51	13.1	719.01	1.76	11.35	2.4	1233.57	124.12	46.1	208.45	37.29	6.57	5.69	58.04	104.06	21.71	0.9	11.7	708.97	40.02	8.23	12.69
ENSG00000211805	0.83	1.37	0.56	0.6	0.39	5.36	1.48	0	2.08	0	0.08	0	0.09	0.05	0.89	0.25	0	0	0.71	0.4	0	0.17	0.12	0.87	0.2	0.68	0.08	0.56	0.21	0.32	0	0	0.77	0.05	0.04	1	0	0	0	0.6	0.13	0.05	1.1
ENSG00000189337	7.68	6.53	3.08	0.56	0.22	9.96	13.79	3.64	3.86	5.32	5.24	11.36	3.18	5.62	5.67	27.27	0.77	4.38	6.04	7.74	2.02	7.32	6.43	5.3	14.83	22.51	16.92	4.07	6.42	6.81	14.55	15.68	5.16	10.72	1.07	9.74	5.54	9.21	8.79	2.55	8	8.57	30.36
ENSG00000196205	53.61	54.72	34.4	12.92	12.3	142.52	39.39	43.72	53.67	15.62	9.19	44.17	35.88	4.45	54.55	46.69	15.01	12.48	23.8	14.96	1.33	9.88	9.44	16.54	8.49	62.45	12.29	22.84	18.54	35.24	9.18	6.18	20.79	3.01	6.95	7	14.62	10.02	19.46	12.52	17.37	5.84	9.38
ENSG00000204103	16.74	19.11	12.34	9.07	7.43	34.48	19.2	19.43	12.45	29.06	9.83	7.33	6.46	3.51	9.07	81.4	20.79	31.44	21.67	17.68	4.44	40.04	20.42	75.4	14.05	36.97	17.08	76.25	28.45	25.76	12.65	7.22	10.44	10.68	16.28	27.06	36.84	9.21	35.27	66.78	13.6	25.96	25.94
ENSG00000250608	0.21	0.14	0.04	0.07	0.09	0.77	0	0	0.3	1.05	0.08	1.26	0.09	0.05	0.1	1.04	0.38	1.24	0.22	0.06	0.03	0.11	0.35	0.44	0.15	0.38	0.23	1.12	0.86	0.81	4.85	0.64	0.43	0.05	2.13	0.16	0.96	0.73	0.37	0.52	0.2	0.19	0
ENSG00000152229	44	26.6	12.98	10.2	9.08	51.34	39.88	19.43	35.29	117.08	52.13	104.62	9.06	12.08	14.88	190.87	27.72	39.72	14.21	8.9	4.58	59.47	37.98	27.14	18	20.22	37.56	47.35	33.79	49.34	192.94	51.29	13.15	20.5	67.96	19.32	88.52	122.22	66.72	38.79	40.54	13.49	55.19
ENSG00000279361	2.84	4.54	1.71	1.94	0.91	3.06	1.97	2.43	2.37	0.77	0.48	0.58	0.99	0	0.74	0.5	1.15	0.67	1.52	3.47	0.36	0.61	0.42	1.69	1.12	0.68	1.16	1.76	1.64	0.65	0.09	0.4	0.9	0.47	0.71	0.79	0.44	0.81	0.48	0.92	0.46	0.54	0
ENSG00000275713	0.69	0.55	0.77	0.92	0.26	0.77	0.98	1.21	0.89	0.56	1.81	0.94	0.36	0.56	0.74	1.29	2.31	1.62	2.01	0.58	0.07	2.74	0.54	1.64	1.17	1.77	1.24	2.79	0.93	1.46	2.51	0.89	1.5	0.52	5.14	4.21	1.18	0.73	1.66	10.13	0.52	1.32	4.42
ENSG00000067082	315.53	412.99	209.91	137.74	112.8	424.49	433.78	267.15	395.89	249.71	296.78	345.96	146.21	210.74	164.98	365.48	356.11	319.8	341.86	282.47	155.28	630	340.63	449.18	462.91	418.89	492.78	576.47	345.41	305.19	367.34	496.49	300.47	504.33	462.45	456.31	252.79	569.6	716.03	508.19	305.46	141.59	359.85
ENSG00000042493	81.15	90.8	71.37	72.14	85.42	105.74	99.95	71.64	69.39	73.74	111.67	427.81	49.47	104.11	46.47	293.43	99.33	122.03	290.89	107.58	76.31	230.73	115.5	197.15	152.6	114.57	119.16	144.6	106.8	52.42	33.18	119.24	63.11	190.09	148.61	243.71	47.84	74.55	330.82	252.76	198.93	202.37	67.89
ENSG00000272666	1.25	0.89	0.43	0.6	0.78	4.6	4.43	0	0	4.41	1.57	0.89	0.9	0.89	1.18	5.16	0.77	6.29	0.71	0.92	0.2	10.89	2.31	6.66	2.1	1.24	3.86	9.5	1.78	1.13	5.28	4.5	1.76	1.5	3.24	4.79	4.13	0.57	0.77	8.61	2.08	1.12	0.55
ENSG00000007392	28.92	45.09	26.09	24.81	11.56	45.97	37.91	44.93	34.99	10.08	8.14	24.7	17.36	4.07	23.11	26.4	17.32	31.53	26.9	28.83	1.99	26.8	10.29	35	14.68	29.08	11.98	46.15	20.82	27.87	6.76	7.62	24.32	8.84	14.5	25.84	10.48	9.78	12.29	27.83	11.97	13.64	14.9
ENSG00000259479	2.97	0.07	1.63	2.05	1.3	7.66	0.49	9.71	12.45	0.21	1.93	1.36	0.54	0.23	1.18	2.33	0.77	0.67	0.11	1.04	0.13	0.56	1.35	1.64	1.07	1.2	0.31	1.28	2.64	0.89	0.78	0.45	0.47	1.79	1.19	0.47	1.33	0.81	0.92	1.32	0.46	0.68	3.86
ENSG00000125734	56.04	32.17	49.14	40.13	30.11	30.65	54.65	32.79	39.44	36.55	55.84	61.81	17.98	36.23	21.83	100.61	46.2	45.92	78.41	87.42	24.04	95.43	70.92	72.23	83.66	68.43	92.73	61.88	31.72	23.58	28.33	114.84	52.37	97.3	106.33	169.86	29.09	48.89	95.19	62.87	64.1	94.49	56.3
ENSG00000245164	172.74	112.32	84.91	82.83	29.16	273.54	153.13	201.58	118.62	29.27	6.37	9.94	53.91	4.4	103.93	31.93	50.43	108.22	58.27	54.6	1.23	74.32	13.02	89.49	10.29	76.39	19.63	149.63	72.93	183.42	8.66	9.15	55.21	4.51	16.6	47.69	17.79	3.01	4.86	81.73	16.66	14.81	14.9
ENSG00000122420	0.14	0	0.04	0	0	0	0	0	0	0.84	0	0.26	0.13	0.05	0.15	1.87	0	0.1	0	0.06	0.07	0.06	0.08	0.11	0	0.3	0	0.16	0.71	0.16	0.52	0	0.04	0	0.08	0.11	3.54	3.91	2.65	0.28	0.65	0	0
ENSG00000100926	22.07	3.92	17.69	13.87	9.78	22.99	21.66	17	8.9	13.73	20.75	22.14	7.49	10.67	12.42	38.91	15.01	21.62	17.37	22.01	3.75	31.55	26.47	36.64	16.83	27.96	22.02	34.65	15.61	18.07	8.32	27.94	14.65	16.7	27.58	31.85	15.21	12.95	38.29	20.37	16.07	21.92	20.97
ENSG00000074621	5.53	4.54	3.51	2.58	1.35	16.09	9.35	23.07	5.04	1.54	2.26	3.14	2.65	0.37	3.65	4.61	2.31	4.86	3.21	1.91	0.66	2.74	1	4.7	1.76	5.71	2.01	5.83	5.2	7.21	2.17	0.84	3.57	0.85	1.54	1.74	2.95	0.98	1.14	2.39	2.21	1.22	4.97
ENSG00000204427	37.15	20.28	32.3	28.27	23.68	22.22	32	27.93	23.43	22.55	50.92	55.69	18.48	26.31	26.02	85.02	31.95	24.39	55.22	38.13	11.18	85.38	47.81	73.49	53.91	45.58	47.14	53.26	15.26	13.53	15.16	62.91	33.85	66.78	70.65	83.27	17.5	26.64	77.17	80.05	30.65	45.73	46.36
ENSG00000128789	34.11	34.64	17.74	16.83	8.47	65.9	30.53	31.57	28.17	15.34	12.29	23.71	15.56	4.59	17.05	34.26	12.32	23.91	22	16.35	0.9	16.75	9.17	26.7	10.05	24.05	14.68	35.85	28.8	27.3	6.76	8.36	16.24	5.97	13.75	14.95	12.7	6.93	11.81	18.22	10.15	11.4	15.45
ENSG00000112182	30.3	23.92	20.82	23.15	2.87	51.34	33.48	111.72	34.99	3.57	1.21	3.87	12.6	1.22	23.11	7.57	16.55	45.15	22.87	14.21	0.43	20.77	2.31	11.03	3.9	22.28	7.5	17.41	4.63	38.08	7.28	3.81	14.05	1.03	6.05	10.58	4.43	0.9	0.88	10.88	2.73	1.61	13.25
ENSG00000157557	42.62	23.44	21.08	14.82	4.91	32.95	44.81	36.43	21.94	45.1	70.02	26.17	7.76	12.4	13.8	58.49	46.97	25.15	17.97	15.43	11.34	44.39	26.04	29.43	33.66	49.83	50.15	36.49	22.74	29.33	67.66	50.2	22.94	23.14	36.43	26.48	74.49	105.68	149.78	35.4	23.43	17.68	51.88
ENSG00000171302	113.59	58.36	92.15	71.18	44.58	56.7	72.87	57.07	63.16	55.25	94.75	111.59	26.55	59.64	43.46	124.56	102.41	60.49	121.27	102.44	25.34	155.8	132.29	117.88	141.77	126.86	156.09	115.77	68.16	68.3	62.29	155.09	87.3	135.82	146.87	171.17	53.75	85.47	128.04	134.04	59.74	88.69	131.91
ENSG00000180353	616.26	374.35	641.25	498.29	287.21	587.69	575.09	352.15	333.91	627.3	570.72	990.55	190.97	431.26	250.29	913.75	283.35	667.51	1076.55	925.17	193.58	742.57	390.71	711.31	1012.22	733.89	1078.68	693.52	661.3	390.41	468.18	1180.56	513.82	1316.57	876.27	1191.54	510.23	624.11	1104.6	661.37	629.72	696.29	428.29
ENSG00000204010	20.34	17.05	7.2	3.81	8.04	1.53	6.89	9.71	7.71	322.89	23.12	48.31	92.21	8	119.65	2.41	19.25	46.3	2.18	5.43	25.3	5.3	4.93	7.59	0.98	4.06	2.4	12.85	30.51	37.51	56.14	7.27	7.82	0.89	5.65	1.95	307.35	29.09	11.55	5.3	11.19	3.07	9.38
ENSG00000160991	174.47	113.21	138.88	122.25	92.68	121.06	146.73	159.08	108.83	73.04	180.48	395.41	70.32	133.46	81.01	273.64	176.71	99.46	266.55	241.5	79.23	238.83	236.31	123.12	361.69	223.31	300.06	100.12	95.17	112.45	111.93	270.77	164.24	665.08	367.59	380.93	90.44	174.28	240.85	197.86	254.25	248.64	234.57
ENSG00000111640	1017.23	961.66	651.36	681.77	744.36	1123.29	1223.04	794.17	815.8	840.32	878.26	2685.58	517.02	954.83	552.46	1866.54	1328.96	1149.55	2055.9	1414.88	580.48	1603.42	1025.55	985.17	1736.47	1108.44	2124.51	1064.07	1153.72	1146.13	363.7	1107.86	575.25	1039.57	1126.78	2347.87	844.9	1237.96	2734.92	943.47	2001.43	1835.6	1921.78
ENSG00000175003	0.97	0.76	0.51	0.35	0.87	5.36	7.39	2.43	0.59	2.31	0.6	1.94	1.21	3.14	1.82	5.24	4.23	1.24	4.14	1.56	2.65	3.85	2.81	3.6	7.95	5.19	7.57	3.99	1.43	1.78	0.87	6.18	0.86	8.89	2.96	6.9	1.4	0.98	8.9	5.58	0.65	3.7	6.62
ENSG00000211689	15.29	24.47	10.88	7.2	3.04	46.74	34.47	30.36	19.28	9.1	3.55	17.27	7.44	1.17	9.22	2.2	1.92	8.67	3.21	8.49	0.17	10.11	1.89	16.93	1.41	5.37	2.7	22.36	11.34	16.28	0.87	3.02	11.38	0.75	1.5	6.05	10.41	0.49	1.43	13.83	4.29	4.29	6.62
ENSG00000102882	69.18	39.59	56.38	56.01	41.58	39.84	73.36	49.79	53.38	37.88	60.87	103.52	17.98	87.63	22.87	83.65	97.79	54.97	130.63	113.24	30.68	114.42	93.88	63.01	177.48	77.11	174.25	55.17	39.57	43.02	45.14	152.72	55.51	186.61	142.4	230.34	34.99	79.2	141.94	91.18	75.68	131.11	112.04
ENSG00000211695	1.38	3.16	4.8	1.59	0.48	6.13	2.95	3.64	1.48	0.56	0.2	0.58	0.81	0.05	1.48	1.08	0.38	1.52	0.54	1.44	0	0.45	0.23	2.78	0.1	1.32	0.39	2.08	0.71	2.03	0.26	0.25	2.15	0.05	0.32	0.37	0.59	0	0.55	3.71	0.52	0.88	0
ENSG00000250575	12.45	8.45	16.58	15.95	12.95	17.62	17.73	25.5	11.27	7.7	17.89	35.01	5.43	7.21	7.98	45.36	37.34	13.05	25.92	38.36	13	73.21	37.6	23.97	32.78	24.72	28.75	9.42	8.2	7.05	30.24	59.94	16.02	43.08	68.51	59.58	7.24	37.72	36.05	32.01	34.75	41.45	21.52
ENSG00000119922	122.17	60.7	55.39	36.32	19.55	139.45	128.51	85	65.54	200.07	114.45	37.47	28.79	12.97	50.71	379.4	27.72	469.94	35.01	38.83	5.07	593.87	60.33	1607.32	35.51	109.72	77.58	2646.15	190.56	158.47	374.79	100.05	79.09	18.95	147.42	64.27	128.02	21.43	46.49	1919.03	114.34	18.07	30.36
ENSG00000188523	0.14	0.14	0.04	0.04	0	0	0	0	0.3	4.27	1.13	0.42	0.13	1.54	0.2	0.21	0.38	0	0.22	0.12	1.99	0	0	0	0.54	0.04	0.62	0	0	0.08	1.91	2.23	0	0.38	0	0	0.07	4.73	0.66	0	1.04	0.15	0.55
ENSG00000256196	0.07	0	0.04	0.18	0	1.53	1.48	1.21	0.59	0	0	0.05	0	0	0	0	0	0	0	0	0	0	0	0.11	0	0.04	0	0	0.29	0	0	0	0.09	0	0	0	0	0	0	0.04	0	0	0
ENSG00000134470	7.4	4.74	3.21	2.08	3.74	6.13	9.35	8.5	2.08	5.67	4.31	4.29	5.52	2.39	7	30.14	6.93	8.76	9.86	6.36	1.09	28.48	4.93	22.39	7.22	8	8.96	20.6	4.35	6.08	3.03	9.45	4.08	6.63	5.33	16.05	4.21	1.79	8.42	15.87	3.9	7.11	2.76
ENSG00000261428	0.97	1.17	0.9	0.92	0.04	3.83	0.98	3.64	2.37	0.35	0.36	0.42	0.76	0	0.49	0.46	0	0.38	0.82	0.46	0.07	0.45	0.27	0.44	0.39	0.68	0.46	1.12	0.29	1.94	0.26	0	0.34	0.14	0.16	0.21	0.15	0.16	0.07	0.68	0.46	0.1	0
ENSG00000000971	2.49	10.79	1.41	0.35	0.22	9.19	2.46	0	5.04	0.98	0.97	0.52	0.58	0.23	0.64	2.91	0.38	0.57	0.44	2.25	0.1	0.73	0.15	1.15	0.34	0.98	0.46	4.07	1.28	3.81	0.09	0.2	1.12	0.14	0.12	0.21	1.7	0	0.26	1.2	0.52	0	0
ENSG00000253719	69.53	54.72	37.66	31.09	11.95	83.52	38.9	69.22	39.14	14.5	17.08	47.73	19.69	3.51	37.16	45.69	16.94	28.96	26.95	25.65	1.26	33.62	9.63	54.16	11.22	52.31	16.85	69.94	26.66	45.53	14.55	8.21	35.01	6.11	22.13	19.42	21.04	11.57	12.62	45.01	10.15	13.88	19.87
ENSG00000088833	75.68	44.2	65.67	44.82	37.89	56.7	68.44	38.86	55.16	53.15	73.36	81.12	22.92	46.06	27.25	116.7	42.73	65.16	95.78	86.95	35.35	107.16	74.04	75.29	96.35	78.95	105.79	68.43	65.8	47.72	71.39	140.41	65.3	143.3	128.85	152.33	58.99	92.07	156.84	67.02	55.77	72.33	64.02
ENSG00000274576	0.14	0.55	0.6	0.11	0.96	2.3	23.14	2.43	0.3	0	0.48	1.83	1.08	40.72	3.06	0.21	21.56	0.76	10.24	1.85	0.07	4.69	0.27	1.8	1.41	11.01	2.78	1.68	0.36	15.47	0	3.76	0.17	0	1.03	11.47	0.89	2.12	70.14	4.27	2.54	1.22	9.93
ENSG00000244560	2.14	1.58	2.36	2.82	0.61	4.6	2.95	4.86	1.48	0	0.08	0.52	0.58	0.09	1.82	1.7	1.54	0.48	2.12	1.68	0	1.45	0.19	1.15	0.1	2.67	0.39	0.88	0	0.65	0.09	0.1	0.9	0.24	1.34	1.37	0.15	0.08	0.29	0.88	0.2	0.44	1.1
ENSG00000152207	13.84	3.78	3.81	2.86	1.56	13.79	3.45	6.07	11.86	3.08	0.2	0.58	2.42	0.51	3.6	2.54	0.77	2.19	1.2	1.44	0.13	1.17	1.96	2.84	0.34	3.91	0.62	4.95	7.13	8.75	1.3	0.35	2.15	0.24	0.2	0.74	3.1	0.16	0.37	1.63	1.24	0.88	0
ENSG00000165685	0.14	0.07	0.17	0.07	0.09	0	0.49	0	0	0.28	2.42	9.58	0.13	0.14	0.1	0.46	0.38	0	0.22	0.17	0.17	0.22	0.35	0.16	0.44	0.26	0.77	0.4	0.36	2.03	0.09	0.4	0.04	0.28	0.08	0.05	0.52	0.16	0.44	0.08	0.78	0.39	2.76
ENSG00000181788	120.65	51.69	41.08	40.48	53.31	46.74	64.5	46.14	65.54	433.53	168.23	54.96	116.2	100.78	147.2	60.45	193.26	97.45	32.24	31.03	93.03	44.06	53.9	43.9	32.88	37.88	57.72	65.31	164.9	74.94	417.07	107.22	55.08	25.49	108.82	56.58	465.12	392.31	114.72	54.58	90	53.33	97.14
ENSG00000223571	0	0.14	0.04	0	0	0.77	0	0	0	0.21	0.16	0	0.04	0.05	0.1	0.08	0	0.19	0.54	0.35	0	0.17	0.19	0.27	0.39	0.26	0.7	0.64	0.07	0.16	0.09	0.1	0.17	0.8	0.12	0.79	0.15	0.24	0.51	0.44	0.46	0.49	0
ENSG00000153933	15.01	12.58	5.87	5.05	2.65	19.16	15.26	17	15.12	1.4	2.09	2.15	6.77	0.37	10.5	4.91	5.39	8.38	5.5	5.43	0.23	5.75	2	10.7	1.56	8.94	2.09	16.05	4.71	14.18	1.3	0.94	7	0.61	2.33	2.84	3.4	0.9	1.88	6.54	3.25	1.51	2.21
ENSG00000162757	14.67	16.98	9.34	10.52	2.52	34.48	21.17	17	11.86	4.62	3.5	7.33	6.37	2.43	9.07	6.73	8.08	13.62	9.58	6.01	0.5	12.96	3.39	13.27	5.81	10.63	5.25	21.48	10.05	16.69	2.08	3.07	7.17	2.16	3.2	7.32	3.84	2.61	2.46	10.29	2.15	3.65	2.76
ENSG00000138185	66.27	45.02	30.97	15.63	17.34	78.92	66.47	54.64	52.19	89.07	90.24	139.74	19.06	30.24	30.75	114.2	64.29	45.44	41.93	33.97	15.92	69.58	44.73	33.58	45.52	71.51	59.19	45.83	71.22	82.39	110.63	59.35	37.55	61.51	69.27	28.74	85.12	116.02	107.37	41.42	60.65	21.82	76.72
ENSG00000169330	1.04	0.27	0.34	0.18	0.22	4.6	0.98	3.64	0.89	0.14	0.28	0.42	0.27	0.09	0.59	0.25	0.77	0.19	0.11	0.46	0.03	0.22	0.31	0.49	0.05	0.3	0.08	0.96	0.14	0.65	0	0.05	0.21	0	0.08	0.11	0.07	0	0.15	0.24	0.13	0.15	0
ENSG00000243960	2.14	1.65	0.51	0.81	0.43	6.9	1.48	20.64	3.26	0.56	0.2	0.79	0.54	0.05	0.99	0.58	2.31	0.19	0.6	0.35	0	0.78	0.08	0.49	0	1.05	1.16	1.92	1.21	2.43	0	0.54	0	0	0.32	0.26	0.3	0.16	0	0.56	0.07	0	6.07
ENSG00000243155	1.18	1.17	1.03	0.92	1.09	1.53	0	1.21	1.19	2.03	1.49	0.94	0.72	1.08	0.69	4.03	1.15	1.05	2.12	1.44	1.26	4.08	2.39	3.66	5.71	2.33	4.79	2.71	0.57	1.22	0.35	3.36	1.63	2.96	3.64	6.47	1.77	1.47	4.86	2.75	0.52	1.85	3.31
ENSG00000113742	16.33	9.35	8.48	5.43	5.34	30.65	18.71	34	15.42	50.28	38.23	24.28	13.19	7.68	21.09	56	27.72	13.91	7.46	6.01	16.28	18.54	11.56	17.96	9.27	30.36	15.3	29.62	19.39	36.05	51.72	12.86	10.83	9.17	15.96	7.47	75.23	37.81	37.37	20.61	13.8	5.31	54.09
ENSG00000123472	21.38	21.24	11.31	6.88	4.35	30.65	26.59	21.86	15.72	5.88	6.37	15.07	8.66	1.4	13.7	14.92	3.85	13.15	10.62	9.07	0.5	10.05	3.81	16.27	3.41	16.95	5.8	21.24	9.2	18.55	5.02	4.8	8.72	1.65	7.55	5.11	7.6	6.27	6.8	14.87	6.05	3.6	10.49
ENSG00000162733	0.14	0.34	0.21	0.14	0.09	0	0.49	0	0	0	0.52	0.79	0.31	0.23	0.39	0.87	0.77	0.19	0.27	0.46	0.07	1.34	0.65	0.82	1.27	1.01	0.08	0.56	0.07	1.05	0.17	0.3	0.77	0.38	0.2	0.26	0.07	0.65	0.81	1.87	0.72	0.39	0.55
ENSG00000131069	20.96	13.34	19.36	18.49	12.3	30.65	22.16	15.79	19.28	19.12	26.75	29.68	6.77	9.69	10.2	41.66	30.8	20.67	38.72	27.21	6.33	51.15	36.75	27.46	35.56	26.79	43.97	26.91	23.88	17.42	18.71	30.12	13.23	25.35	30.74	51.11	19.86	27.21	31.08	25.79	18.94	30.34	25.94
ENSG00000198753	0.07	0.14	0.47	0.67	0.52	0	0	0	0.3	0.84	0.73	0.1	0.31	0.51	0.15	0.54	1.92	0.48	1.25	0.98	0.5	2.68	0.81	0.6	1.17	0.38	0.85	0.24	0	0.81	0.17	3.36	0.64	1.13	3.32	5.79	0.66	0.33	9.2	2.03	2.02	2.05	4.97
ENSG00000205085	2.63	0.89	1.2	0.6	0.17	0.77	1.48	2.43	0.59	2.31	1.09	1.62	0.18	0.42	1.08	1.87	3.85	1.14	2.12	1.39	0.99	1.68	2.7	1.15	4.59	2.48	7.8	1.92	2.57	0.89	1.3	4.35	0.82	3.72	0.79	2	2.21	1.55	3.05	1.55	1.5	1.9	2.76
ENSG00000103061	46.84	30.73	27.89	25.76	11.17	76.62	38.4	48.57	17.79	14.85	10.76	26.38	12.69	3.32	28.68	33.34	15.78	32.29	22.93	19.01	1.46	26.41	10.79	37.13	9.85	39.64	15.22	47.59	26.31	41.24	14.99	10.83	20.79	8.37	13.95	20.53	13.44	12.63	10.89	28.62	8.07	8.47	15.45
ENSG00000243943	44.48	33.96	22.92	20.26	4.52	59.77	28.06	40.07	28.47	12.74	5.72	26.33	11.39	1.83	20.7	19.79	8.08	28.2	17.81	13.64	0.73	19.94	6.01	27.3	6.54	28.67	10.97	40.32	20.67	37.11	13.26	5	16.28	3.53	7.35	8.58	10.56	7.5	6.03	23	6.51	4.92	7.73
ENSG00000170892	52.37	36.09	64.13	49.97	32.15	32.18	56.13	35.22	29.36	16.67	84.24	106.93	22.65	65.86	28.24	102.4	58.9	35.15	103.84	78.75	25.14	125.36	97.81	83.64	106.79	78.53	78.82	51.34	27.66	21.87	34.22	135.76	76.64	148.33	151.57	92.43	20.23	51.25	175.56	94.65	66.96	88.79	63.47
ENSG00000060491	103.98	77.81	123.2	125.92	102.2	89.65	97.49	77.72	102.31	68.07	103.82	170.47	64.45	134.44	77.12	366.27	117.42	127.84	281.96	230.99	65	367.49	224.1	336.65	258.17	167.96	169.23	170.46	60.1	62.3	60.56	291.34	133.7	323.27	258.97	443.36	63.35	47.34	222.46	330.86	179.08	281.22	131.91
ENSG00000181007	6.16	7.77	3.17	2.58	0.74	6.13	6.4	9.71	3.26	1.75	0.32	0.99	2.47	0.47	3.84	1.46	1.15	4.48	2.18	2.08	0.1	2.12	0.58	3.22	0.73	3.72	0.93	5.43	2.07	4.86	1.56	0.54	3.18	0.24	0.59	0.79	1.77	0.24	0.66	2.75	0.78	0.39	0.55
ENSG00000244119	2.01	1.44	0.9	0.74	0.3	7.66	0.98	2.43	0.89	0.07	0.16	0.47	0.45	0.05	1.28	0.87	0.77	1.33	0.6	0.23	0	1.01	0.27	0.55	0.34	0.9	0.93	1.12	0.78	0.57	0.43	0	0.77	0	0.4	0.42	0.22	0	0.04	0.56	0.13	0.1	0
ENSG00000185883	114.29	112.6	158.85	219.94	164.38	68.19	152.63	94.72	133.74	192.71	198.77	309.53	139.57	158.08	150.5	252.64	163.23	254.35	255.93	248.61	135.78	312.32	232.61	274.74	277.73	168.08	240.63	143.64	156.06	123.79	224.04	324.03	203.64	359.49	339.22	396.72	221.04	195.95	341.26	331.86	150.78	285.9	232.36
ENSG00000145041	19.58	11.07	14.31	12.95	3.56	37.55	21.66	64.36	22.83	8.19	4.03	6.7	4.57	1.31	12.91	10.06	6.93	19.05	10.4	9.94	0.56	14.41	5.47	19.44	2.73	23.75	7.57	28.26	13.76	26.74	4.59	3.56	11	2.59	3.79	10.63	7.68	2.04	5	14.59	5.79	4.92	16.56
ENSG00000172216	117.68	85.51	160.13	106.93	65.09	87.35	118.17	77.72	84.52	58.82	364.02	254.42	62.79	136.12	70.17	212.53	121.65	46.01	184.82	127.28	64.97	282.78	158.37	182.74	197.72	148.5	144.27	109.78	65.3	46.5	110.29	410.58	145.08	356.24	276.23	160.02	77	138.1	363.52	203.21	157.68	188.2	192.62
ENSG00000133318	363.2	204.98	183.99	127.76	60.79	281.97	380.6	274.44	227.15	297.26	353.26	553.53	54.09	130.27	81.06	480.26	374.2	142.23	239.43	192.97	77.94	355.04	273.52	220.8	366.61	334.5	560.55	292.22	379.42	227.01	323.24	326.06	187.74	331.65	388.17	237.81	302.03	440.14	584.32	290.79	190.08	187.71	487.9
ENSG00000255801	0.28	0.07	0.17	0	0.04	0	0.49	0	0	0.63	0.56	1.41	0.13	0.14	0	1.87	3.08	0	0.33	0	0.17	0.28	0.23	0.11	0.93	0.98	1.16	0.32	0.43	0	2.86	0.4	0.34	0.47	0.16	0	0.3	1.14	0.4	0.52	0.26	0	2.21
ENSG00000175970	34.31	23.51	23.65	16.02	5.95	38.31	22.16	42.5	19.87	10.22	15.15	28.37	7.27	3.37	17.84	24.69	11.55	12.38	12.52	15.2	1.19	14.85	8.51	17.42	9.32	23.03	14.53	22.36	13.97	20.66	4.85	8.9	20.49	6.87	14.5	12.26	12.03	9.45	8.28	14.75	8.46	5.07	18.21
ENSG00000170296	465.31	362.05	363.66	355.18	299.94	304.96	474.15	262.29	308.7	376.18	382.83	609.06	223.84	458.46	204.65	700.44	410.01	409.25	811.63	571.87	292.88	766.03	705.23	469.38	870.21	389.32	834.26	457.5	482.43	279.42	280.96	774.68	342.87	789.14	672.86	785.29	448.44	455.7	810.19	585.58	587.49	657.57	423.87
ENSG00000169877	30.85	15.05	9.81	6.32	55.79	12.26	16.74	7.29	13.34	271.42	45.93	53.33	357.94	83.09	272.86	17.05	30.8	66.97	7.62	9.07	175.57	6.59	17.88	10.92	10.73	13.72	10.51	15.01	32.65	45.04	57.01	33.28	31.32	7.9	36.43	5.58	282.17	132.32	45.87	8.49	91.49	12.03	32.01
ENSG00000215256	10.79	8.52	4.54	3.53	2.52	10.73	9.85	13.36	6.52	3.71	1.65	3.45	2.24	0.7	5.67	9.6	6.93	6.1	4.41	3.52	0.23	2.79	1.96	5.24	1.71	6.95	2.16	7.74	6.34	8.99	1.3	0.79	4.04	0.94	2.05	3.32	2.73	1.39	2.1	4.9	1.43	1.61	6.62
ENSG00000244398	0.97	4.4	0.9	0.21	0.22	39.08	3.94	2.43	7.41	2.03	0.16	1.78	6.23	0.14	1.82	0.62	0.38	0.29	0.49	0.29	0.03	0.17	0.15	0.22	0.34	1.99	0.15	0.24	1.07	0.65	1.13	0.3	0.39	0.05	0.08	0.16	1.77	0.98	0.81	0.28	0.59	0.05	0.55
ENSG00000115325	37.29	35.06	41.25	39.14	27.5	24.52	29.54	31.57	26.69	21.92	43.27	131.79	21.3	34.78	22.32	92.71	35.8	31.06	72.31	56.79	11.34	87.39	66.26	74.09	60.54	59.78	53.47	49.02	29.66	28.52	18.54	79.23	43.48	86.72	89.14	123.54	24.36	25.99	64.37	74.51	44.38	70.33	35.87
ENSG00000149564	6.3	4.06	8.1	8.22	2.69	4.6	9.85	2.43	4.74	7.56	5.64	1.47	2.51	10.86	3.06	10.06	10.39	7.24	18.46	14.1	3.38	26.75	7.82	8.57	7.81	5.15	6.95	5.91	5.92	11.18	1.47	13.9	6.1	9.17	29.04	55.16	11.37	2.77	43.37	41.78	8.59	12.86	14.35
ENSG00000256069	0.21	0.41	0.13	0.07	0	0	0	1.21	0.89	0	0	0	0	0	0	0	0	0	0	0.12	0	0	0	0.05	0	0.08	0	0.08	0.07	0	0	0	0.04	0	0	0.05	0	0	0	0.04	0	0	0
ENSG00000270210	2.21	1.1	0.17	0.21	0.43	0.77	0.98	0	0.59	1.54	0.52	0.99	0.22	0.47	0.44	1	1.92	1.14	0.38	1.27	1.29	4.41	0.77	1.97	2.78	0.64	5.64	4.31	0.71	1.46	2.25	2.08	0.43	2.21	0.87	1.58	1.11	6.19	5.41	2.31	0.78	0.49	1.66
ENSG00000134516	135.25	81.87	125.47	105.28	45.41	211.48	116.2	217.36	166.36	130.18	78.68	175.54	37.94	52.66	71.4	186.25	168.24	160.23	182.8	161.54	28.12	234.53	158.57	208.24	127.77	234.7	197.36	238.01	175.81	162.84	110.89	149.11	108.61	116.87	160.82	260.97	127.5	109.91	226.91	155.05	95.4	125.17	187.65
ENSG00000051620	53.68	53.2	31.44	16.09	15.38	59.77	55.64	27.93	35.59	43.28	57.21	111.32	25.25	23.5	35.48	116.53	42.73	33.72	44.65	25.83	10.35	48.97	29.32	48.32	42.34	68.61	56.49	62.68	44.91	40.75	37.95	36.2	31.45	29.63	42.28	36.27	35.73	65.67	81.36	46.25	42.56	17.29	47.47
ENSG00000172878	3.87	3.57	2.91	3.49	1.13	2.3	0.49	6.07	2.97	0.7	0.64	1.73	1.84	0.33	2.96	1.83	1.15	1.81	2.56	1.62	0.23	2.29	0.39	1.47	0.59	3.46	0.85	1.84	0.86	3.97	0.69	0.49	1.63	0.24	0.95	1.95	0.66	0.16	0.96	2.39	1.04	0.54	1.66
ENSG00000158869	393.22	234.47	112.11	119.07	89.94	203.05	304.28	80.15	140.86	417.22	92.17	231.7	57.27	181.67	61.6	677.65	207.89	353.62	328.08	246.3	161.94	367.32	221.55	342.06	317.73	138.92	426.17	446.72	356.67	198.16	261.73	463.3	153.33	122.79	144.85	155.59	248.66	1037.69	553.35	422.68	402.68	143.63	161.71
ENSG00000279159	25.25	19.52	12.55	8.26	11.38	32.95	27.57	46.14	29.36	41.04	23.04	46.01	6.68	9.46	8.53	46.19	65.83	27.91	18.3	17.68	10.75	31.49	24.66	23.59	34.88	24.8	63.91	45.43	32.94	29	64.63	26.9	16.2	48.77	36.63	34.58	43.19	75.61	36.63	22.92	24.73	17.83	78.92
ENSG00000144749	18.82	11.96	10.07	8.75	2.82	25.29	15.26	23.07	19.28	3.22	3.22	16.07	6.28	0.7	12.57	6.07	5.77	10.19	6.48	8.38	0.4	7.76	2	10.97	1.12	15.48	2.63	14.93	4.06	14.58	1.13	0.89	10.74	0.99	2.65	4.26	2.73	1.22	1.1	9.21	3.25	2.58	3.86
ENSG00000213928	121.9	65.23	80.11	92.99	66.7	145.58	134.42	133.58	104.98	98.04	140.76	69.98	47.14	95.73	62.24	255.55	90.86	159.66	133.68	99.84	45.3	346.83	158.76	300.18	167.77	96.61	172.63	263.72	113.78	81.18	151.7	263.15	90.43	177.96	250.15	278.71	80.84	70.8	155.15	349.36	132.82	148.21	73.96
ENSG00000101457	31.55	27.84	24.55	16.16	15.77	22.99	30.53	13.36	16.61	20.87	44.27	59.19	12.78	21.81	15.42	52.76	28.49	24.96	39.7	26.63	8.69	42.49	27.81	41.33	43.76	41.9	44.28	40	18.75	12.23	13.95	51.04	23.16	46.46	48.64	46.64	14.47	24.04	63.49	37.44	32.02	33.41	18.21
ENSG00000218713	0.42	1.17	0.69	0.46	0.35	0	1.48	0	0.59	1.33	0.85	0.68	0.22	1.22	0.3	1.46	1.54	0.86	2.29	1.5	1.16	0.61	1.31	0.33	5.81	0.49	4.17	0.64	0.64	0.24	1.56	3.41	0.56	5.31	1.19	2.74	0.52	1.79	3.9	0.48	1.56	2.19	0.55
ENSG00000100336	0.83	0.27	0.26	0.04	0.74	0	0.98	0	0.89	6.44	0.12	1.1	0.67	0.66	0.94	39.41	0.38	1.24	1.14	0.4	0.23	2.23	2.16	1.09	1.02	0.6	0.93	2	1.71	1.22	1.39	1.43	0.47	0.28	0.55	0.89	2.58	0.16	0.66	0.92	4.36	2.09	0
ENSG00000105176	31.89	31.14	16.71	10.13	4.17	60.53	28.56	43.72	26.1	12.81	4.87	13.76	14.17	1.5	20.01	19.33	7.7	16.67	11.22	9.36	0.36	10.44	3.47	19.38	3.07	25.33	5.25	33.21	16.82	33.22	4.94	3.26	12.72	1.27	3.24	4.63	9.52	3.67	4.01	13.28	6.83	2	17.66
ENSG00000135437	3.6	2.61	2.61	2.58	1.17	2.3	2.95	2.43	1.78	2.31	2.3	7.75	0.81	1.4	2.37	5.57	1.92	1.81	3.05	3	2.72	7.65	2.54	4.15	5.37	3.34	5.8	4.71	1.64	4.21	2.86	7.27	2.19	9.69	4.39	13	1.48	2.93	10.89	5.74	3.58	4.72	7.17
ENSG00000183066	0.69	1.51	1.11	0.67	0.48	3.83	0.49	0	1.19	0.28	0.16	0.31	0.45	0	0.49	0.46	0.38	0.76	0.82	0.35	0.03	0.78	0.42	0.38	0.2	0.38	0.08	0.8	1.14	0.49	0.43	0.05	0.56	0.05	0.2	0.37	0.37	0.24	0.26	0.8	0.33	0.39	1.66
ENSG00000172354	219.02	177.83	285.82	264.76	193.75	104.21	194.49	112.93	148.87	127.59	200.26	464.24	124.91	265.51	131.13	457.19	207.51	169.19	525.86	441	194.31	596.6	447.23	374.33	803.72	367.3	570.21	228.03	108.79	103.62	127.27	641.54	309.54	896.69	500.31	714.91	128.98	210.54	707.09	413.11	430.47	586.02	230.15
ENSG00000186951	13.35	7.63	6.38	3.99	3.13	19.16	11.32	20.64	14.53	3.99	2.5	4.4	2.47	0.56	5.08	7.52	6.16	6.95	4.3	5.78	0.43	4.69	3.24	10.32	2.2	8.83	3.63	14.85	8.2	9.96	2.69	1.58	6.23	2.4	2.33	5.32	6.2	4.73	4.16	8.61	2.21	3.17	7.73
ENSG00000281134	0.62	0.14	0	0.11	0	0	0.49	0	0	0.49	0.32	0.1	0.13	0.47	0.05	0.25	1.15	0.67	0.44	0.17	0.17	1.28	0.27	0.38	0.63	0.3	1.24	0.4	0.14	0.16	0.17	0.3	0.13	0.61	1.54	0.63	0.66	0.08	0.7	0.88	0.78	0.1	5.52
ENSG00000239906	0	0	0	0	0.17	0	0	0	0	0	0.68	1.05	0.4	0	0.2	5.16	0	0	0.65	0.64	0	0.78	2.5	0.93	1.9	1.99	0	0	0	0	0	1.04	0.69	0.47	3.48	0.89	0	0	0.48	0.48	0.72	0.78	0
ENSG00000122477	0.48	1.17	0.3	0.46	0.09	6.13	3.45	3.64	0.3	0.28	0.16	0.37	0.13	0.05	0.74	0.71	0	0.57	0.11	0.17	0.03	0.11	0.04	0.33	0	0.71	0.15	1.52	0.29	1.05	0.78	0.1	0.43	0.05	0.08	0.05	0.07	0.33	0	0.04	0.07	0	0
ENSG00000181031	1.31	1.72	1.33	0.88	0.61	0.77	0.98	1.21	0.59	0.35	0.97	15.7	0.31	2.15	0.79	6.94	4.62	1.33	3.76	2.14	0.73	3.13	1.16	1.64	2.2	2.52	2.94	1.44	0.36	0.81	0.87	3.07	1.76	6.4	5.1	3.68	0.22	1.71	1.43	2.95	2.6	1.8	2.21
ENSG00000263753	17.57	16.91	7.67	6.71	3.48	25.29	10.83	20.64	8.3	3.01	1.77	6.28	7.4	0.33	14.24	12.26	4.62	5.53	6.43	4.22	0.36	4.91	2.39	10.7	1.41	12.59	3.17	11.66	8.91	17.01	2.08	2.08	6.49	1.18	3.64	3.79	5.24	1.63	2.8	7.18	2.67	2.92	1.66
ENSG00000124762	21.86	10.93	14.22	18.35	15.21	11.49	15.76	9.71	14.83	5.74	9.19	5.76	6.86	21.95	8.67	66.64	34.65	28.48	39.59	26.87	4.84	93.25	25.73	82.5	17.17	23.03	14.22	64.11	20.18	23.09	11	26.66	18.9	15.38	46.86	81.53	11.37	8.96	42.08	108.72	26.36	42.03	29.8
ENSG00000104267	15.98	6.81	4.71	4.66	3	19.16	9.85	13.36	5.93	101.82	26.39	14.71	16.73	6.83	22.91	8.11	16.17	18.67	6.43	2.66	20.16	9.83	3.31	8.84	1.95	3.38	3.71	10.86	10.69	15.47	20.1	7.96	5.33	3.67	18.89	9	137.47	17.03	16.26	14.27	10.35	5.31	19.32
ENSG00000165626	4.84	1.1	1.2	0.46	0.22	5.36	6.89	0	2.67	2.94	19.46	1.1	0.9	1.87	2.46	9.35	4.23	5.43	2.61	1.79	0.66	16.47	2.77	0.93	3.66	4.43	7.03	1.28	2.5	8.83	8.84	2.47	1.46	3.57	8.93	2.16	3.03	3.99	9.6	2.47	0.85	2.09	12.14
ENSG00000049759	5.74	4.74	3.9	5.36	3.74	3.83	5.42	8.5	8.9	37.32	10.6	3.09	10.27	18.35	15.03	4.41	9.62	6.76	7.68	3.87	13.46	2.57	4.7	3.99	10	6.09	7.34	5.51	6.2	4.62	11.26	14.99	5.93	3.57	10.31	5.79	22.44	21.59	20.23	3.23	14.51	5.75	18.21
ENSG00000115457	1.25	2.06	0.26	0.53	0.48	0	0	0	1.78	2.1	0.2	8.32	0.22	0.75	0.15	1.25	1.15	1.91	2.23	1.91	0.13	10.11	1.77	0.38	3.61	1.84	2.24	0.08	0.86	0.73	1.73	2.92	0.69	2.87	0.79	7.58	2.88	0.73	7.06	2.43	5.21	4.87	3.31
ENSG00000250069	0	0.07	0	0.07	0.13	0	0	0	0	0.28	0.08	0.94	0	0.05	0	0.17	0	0.76	0.05	0.23	0.17	0.73	0.35	0.27	0.24	0.26	0.54	0.32	0.5	0.32	0.87	0.15	0.04	0.94	0.2	0.16	0.15	0.9	0.37	0.28	0.39	0.1	2.21
ENSG00000227502	0.07	0	0	0	0.04	0	0	0	0	0	1.65	6.07	0.13	0	0	0.42	0.38	0.57	0.16	0	0	0.22	0.04	0.33	0.24	0.08	0.46	0.8	0.36	1.38	0.35	0	0	0	0	0	0.59	0.24	0.15	0.08	0.65	0.1	1.66
ENSG00000153790	7.19	4.54	4.11	3.6	0.83	9.19	7.39	10.93	5.34	2.87	1.69	2.09	1.17	0.33	3.75	5.57	1.54	3.81	2.4	2.25	0.1	2.12	0.58	2.68	0.54	6.2	1.7	3.67	5.42	6.72	1.39	1.14	2.45	0.28	1.58	1.84	2.36	1.47	1.4	3.91	1.04	0.93	4.42
ENSG00000142409	19.16	17.53	33.2	28.83	25.07	16.86	37.91	23.07	21.05	9.17	39.8	106.82	16.86	55.98	18.33	60.2	37.73	19.72	70.41	62.4	24.54	85.44	51.43	57.49	80.01	38.25	41.81	22.76	11.76	15.07	9.27	63.35	37.55	108.21	76.93	109.33	11.44	26.81	114.32	52.67	58.05	68.63	36.43
ENSG00000125354	313.04	203.4	144.24	180.45	70.78	362.42	353.52	330.3	255.33	75.28	38.51	85.15	129.57	30.24	194.06	119.44	115.49	274.36	179.15	163.97	13.93	218.39	51.82	197.54	66.93	166.91	102.7	250.23	139.09	290.6	67.84	69.19	147.01	57.14	75.23	196.07	69.92	40.66	66.39	188.89	91.56	75.74	77.82
ENSG00000134905	70.01	59.94	43.48	45.49	35.54	69.73	48.74	71.64	48.04	44.12	73.8	129.59	38.66	34.26	48.39	155.4	48.89	55.25	82.82	69.1	16.81	98.5	81.13	83.32	84.79	72.11	80.13	75.61	50.62	47.56	52.15	69.53	55.72	128.39	92.06	105.8	41.05	43.75	89.67	93.09	71	60.39	41.39
ENSG00000169045	204.29	179.2	165.53	133.65	41.8	472.76	240.28	411.66	266.59	95.1	53.38	173.34	83.33	13.06	154.64	170.74	112.8	237.78	105.86	98.45	6.7	151.38	45.61	207.2	45.27	247.62	81.99	292.15	154.06	303.08	64.11	33.73	130.56	17.96	58.52	70.43	91.55	47.58	60.91	151.38	64.1	42.57	114.25
ENSG00000167555	6.09	6.74	4.28	2.61	0.7	18.39	2.95	14.57	4.15	0.98	0.44	3.93	2.51	0.23	5.17	3.24	4.62	4.38	3.43	1.04	0.03	2.4	0.73	3.93	0.78	3.64	1	5.35	1.71	5.18	1.3	0.59	3.57	0.24	1.22	1.26	0.96	0.16	0.29	2.95	0.33	0.63	0.55
ENSG00000223551	7.4	8.39	1.88	0.71	0.74	31.42	46.28	12.14	4.74	2.17	1.09	1.83	2.83	2.29	1.08	3.41	5.77	7.24	1.91	1.91	0.13	1.56	0.27	2.62	5.07	3.53	6.57	6.71	4.78	3.89	2.86	0.59	2.45	1.41	0.91	2.47	2.73	3.26	4.89	2.83	1.11	0.34	1.66
ENSG00000092758	3.67	2.34	5.65	4.13	2.43	3.06	17.73	6.07	5.04	5.53	24.25	42.55	2.87	5.66	3.6	11.35	9.24	5.43	4.36	12.48	3.78	14.85	7.74	3.55	17.76	8.83	14.6	1.28	2.99	3.73	4.85	14.79	5.24	16.22	19.08	16.9	6.42	1.79	15.56	9.85	11	13.44	13.8
ENSG00000159445	30.37	14.92	13.07	11.96	5.13	37.55	21.66	23.07	24.61	5.88	1.65	3.72	10.36	0.94	17.1	8.61	8.85	17.34	9.86	11.09	0.27	9.38	2.27	12.56	2.2	18.71	4.02	25.47	9.77	23.82	1.99	2.13	15.29	1.41	3.91	8.11	4.5	1.55	1.99	10.49	2.93	2.34	4.42
ENSG00000198848	11.14	29.01	2.96	18.99	7.78	18.39	20.68	19.43	14.23	11.9	3.5	10.89	4.71	20.18	5.62	56.46	44.27	92.02	84.68	12.13	17.61	169.2	8.82	70.98	61.37	37.12	75.57	67.39	47.98	8.51	4.33	18.45	5.63	27.32	28.57	61.74	5.91	17.44	104.46	108.68	41.65	0.44	33.67
ENSG00000215378	0	0	0	0	0	0	0	0	0	0.07	0.44	42.76	0	0.14	0.2	1.29	0	0	0.33	0	0.43	0	0	0	0.24	0.15	0.54	0	0.78	0	0	2.72	0	0.19	0	0.05	0	0	1.95	0.08	1.17	1.07	0
ENSG00000264456	1.73	0.96	0.56	0.32	0.48	1.53	1.97	0	0.3	1.61	1.05	1.73	0.4	0.19	0.3	4.41	1.15	2.38	0.76	0.98	0.3	3.24	1.35	1.75	1.07	2.14	1.85	3.11	1.5	2.11	1.73	0.79	0.82	0.99	1.19	1.53	1.62	1.63	1.21	1.48	0.78	0.88	6.07
ENSG00000173926	3.53	2.96	0.99	1.76	1.04	0.77	1.48	3.64	4.15	8.33	3.02	2.36	6.01	1.59	8.62	2.74	3.46	6.48	3.7	2.66	2.39	5.75	1.35	4.64	3.37	2.37	3.63	4.71	1.71	3.73	1.65	5.59	2.84	1.55	1.9	4	4.36	4.64	6.88	2.87	2.28	1.46	2.21
ENSG00000097033	133.24	92.59	67.81	30.85	20.68	154.78	159.03	78.93	84.52	182.63	122.71	79.55	30.59	43.07	53.86	193.28	112.8	90.12	62.62	45.12	37.01	173.61	99.85	128.85	82.4	127.53	141.1	201.28	144.58	142.99	181.24	155.49	80.55	57.28	152.52	65.9	164.79	378.87	255.16	111.91	91.88	36.33	148.47
ENSG00000105656	50.02	31.14	51.66	40.16	19.47	36.01	45.79	35.22	30.84	21.64	71.59	69.71	13.95	26.68	23.85	120.56	66.99	33.91	63.77	51.48	13.03	82.25	57.98	63.93	68.59	85.86	68.31	43.91	16.33	28.03	32.23	86.05	58.81	96.83	88.94	98.69	24.29	38.13	77.87	72.4	42.3	52.7	77.27
ENSG00000279332	0.55	1.37	0.6	0.71	0.3	0.77	2.95	1.21	2.08	0.07	0.4	0.26	0.31	0	0.69	0.29	1.15	0.67	0.54	0.64	0	0.39	0.15	0.49	0.05	0.71	0	1.04	0.36	0.73	0.09	0	0.69	0.14	0.12	0.37	0.52	0	0.04	0.48	0.46	0.19	0
ENSG00000123360	6.5	6.39	6.77	5.75	4.69	6.13	9.85	6.07	8.9	6.3	3.99	11.36	3.86	3.09	6.46	11.47	11.93	10.38	12.52	10.98	4.61	20.27	8.48	20.09	10.88	10.3	11.05	14.77	5.2	7.13	6.84	13.11	7.86	18.01	9.29	26.74	7.6	6.19	7.87	12.16	11.78	9.01	7.17
ENSG00000105329	247.8	183.67	344.68	369.96	251.58	126.43	269.82	161.5	216.77	144.53	321.03	535	120.55	353.27	155.87	517.47	281.42	284.93	777.76	733.99	163.6	865.98	435.02	711.2	895.09	368.09	629.56	326.48	165.97	210.72	157.5	715.38	352.97	794.27	523.82	1330.97	114.51	183.97	676.79	809.39	520.27	850	469.13
ENSG00000173210	6.64	4.26	7.11	9.03	1.13	5.36	9.85	3.64	3.86	7.49	4.03	1.2	0.85	7.26	1.68	12.68	24.64	5.72	13.94	8.78	1.69	10.72	5.62	8.19	6.68	7.18	11.05	8.06	10.12	25.92	4.76	14.64	6.62	4.84	18.1	27.63	12.62	6.44	21.55	21.41	7.94	12.08	26.49
ENSG00000170312	0.35	1.03	0.21	0.11	0.48	1.53	1.97	0	0	1.47	3.71	9.73	4.26	0.47	5.22	2.2	1.92	1.52	0.93	0.23	0.1	0.45	0.31	1.15	0.98	3.16	0.77	2	0.71	6.81	0.09	0.35	0.64	0.09	0.43	0.74	3.91	2.61	2.57	0.28	2.6	0.15	5.52
ENSG00000129657	191.28	97.95	258.32	174.09	67.26	126.43	139.83	185.79	195.42	200.7	258.91	140.42	48.89	76.16	93.04	230.65	282.96	119.94	214.82	203.43	64.67	248.44	240.97	238.87	222.26	312.48	329.04	252.14	230.84	184.47	255.92	301.83	216.01	337.34	262.48	287.56	286.01	194.49	194.76	330.66	144.99	204.07	274.3
ENSG00000014164	18.89	7.91	31.14	26.15	12.86	4.6	18.71	7.29	15.12	12.46	27.72	27.95	7.71	15.49	13.45	39	16.55	18.77	38.77	41.66	15.02	64.66	32.51	40.35	49.08	26.34	36.78	22.28	8.48	15.31	16.03	49.85	23.97	41.76	49.83	75.64	14.54	26.07	33.88	42.9	29.15	45.59	22.08
ENSG00000172014	0.07	0	0	0	0	0	0	0	0	0.84	0.2	1.73	0.85	0.19	0.1	0.37	0	0	0	0.23	0	0	0.08	0	0.05	0.41	0	0	0.36	0	0.26	0.2	0.3	0.05	0	0.16	0.44	0	1.21	0.48	1.43	0.05	0.55
ENSG00000161640	0.42	0.62	0.99	0.14	0.26	0	0.49	0	0.59	1.26	0.12	0.99	0.4	0.28	0.99	7.23	0.38	0.38	2.29	0.12	0.3	5.58	0.62	1.15	1.27	1.43	0.93	0.8	2.42	0.73	0.43	1.98	0.43	3.1	5.69	1.53	0.22	0.73	0.48	1.16	0.52	0.15	5.52
ENSG00000165181	1.52	1.99	0.81	0.32	0.52	6.9	2.95	6.07	4.15	14.85	1.21	1.88	0.54	0.66	0.59	1.5	11.93	2.48	0.93	2.14	2.65	11.39	4.82	2.24	6.54	1.69	10.66	4.55	9.91	2.19	10.05	5.93	2.06	3.29	4.39	0.89	6.64	23.38	12.1	2.75	2.93	0.88	5.52
ENSG00000138160	1.59	2.41	1.67	0.67	1.56	9.19	5.91	2.43	2.37	6.79	7.86	17.48	4.84	1.22	9.36	4.49	4.23	5.14	2.89	1.33	0.27	2.62	1.54	3.77	3.17	12.02	3.25	6.15	4.35	26.9	3.38	2.32	1.98	1.13	2.37	2.37	11.59	6.44	6.73	2.19	6.57	1.46	13.8
ENSG00000140092	13.7	6.12	3.86	3.81	1.3	6.13	6.4	9.71	5.04	0.49	0.73	2.41	5.16	0.37	5.12	1.33	0.38	3.62	3.49	2.2	0.2	2.62	0.39	1.58	1.22	2.74	1	2.48	0.57	2.75	0.43	0.54	4.08	0.09	0.67	3.58	0.59	0.08	0.11	5.46	1.24	0.68	2.21
ENSG00000265298	7.19	6.81	3.68	3.95	3.3	6.13	4.43	2.43	3.86	4.48	5.52	19.63	3.09	2.57	5.32	19.83	4.23	2.57	8.93	6.53	1.96	12.23	4.51	12.94	11.61	8.42	10.59	10.7	4.49	4.29	2.69	7.12	6.62	6.16	11.58	8.05	3.32	5.7	11.59	13.2	5.14	3.9	3.31
ENSG00000063587	11.41	8.8	9.77	10.13	4	22.99	17.23	18.21	12.16	2.45	1.93	4.19	4.44	1.54	8.77	7.73	5.77	10	8.66	6.93	0.27	11.45	3.04	11.03	2.78	13.79	3.86	14.93	5.99	14.83	2.69	2.23	6.44	1.74	3.24	8.58	3.17	1.71	3.13	9.29	6.7	4.29	12.14
ENSG00000110079	6.57	4.47	1.41	0.81	2.43	6.13	3.45	4.86	1.78	22.55	4.23	1.88	1.35	5.1	3.35	25.36	3.08	11.34	5.61	2.54	1.53	9.05	2.81	19.87	6.1	3.91	7.26	21.16	8.56	3.16	2.95	2.18	1.16	1.46	4.15	3.16	44.08	7.33	40.97	12.16	5.27	1.12	0
ENSG00000186105	0.07	0.07	0.26	0	0.13	2.3	0	3.64	0	5.46	15.51	1.41	0.04	1.22	0.84	3.41	0.77	0.19	0.05	0.12	0	0.28	0.85	0.49	0.1	0.9	1.78	0.64	2.35	2.03	4.85	0.2	0.64	0.42	0.55	0.11	1.55	10.02	3.13	0.24	2.8	0	0.55
ENSG00000141854	1.73	1.17	3	2.58	2.13	3.06	4.43	0	0.89	2.03	4.47	20.36	1.03	4.4	1.53	4.41	5.39	1.91	5.5	5.49	1.03	4.8	2.74	1.8	5.22	2.33	4.71	1.36	2.35	2.43	1.99	4.4	2.49	3.72	8.06	15	2.51	3.5	7.28	5.26	9.05	9.16	5.52
ENSG00000196668	6.3	5.77	7.07	3.74	6.82	4.6	9.35	3.64	6.23	3.43	9.79	9	3.36	6.13	4.44	25.61	6.93	8.29	9.26	12.88	4.58	17.92	13.29	7.64	18.98	6.39	17.62	8.54	6.63	4.94	14.81	17.21	5.33	19.52	7.39	33	3.99	15.56	15.74	5.14	10.35	13.39	22.08
ENSG00000138111	5.95	4.47	3.81	6.71	3.52	6.13	8.37	2.43	1.19	5.04	9.51	24.28	3.77	3.09	4.09	19.46	3.85	2.86	8.98	6.24	2.29	12.29	7.55	15.83	7.66	7.25	4.71	9.82	3.14	4.05	8.49	10.73	5.58	18.53	14.66	17.21	4.5	2.53	12.73	11.12	9.05	8.13	4.97
ENSG00000197057	3.18	1.72	1.8	0.78	0.3	6.13	1.97	8.5	4.45	0.42	0.28	0.31	0.54	0.05	0.39	0.42	1.54	2.29	0.6	0.46	0.1	0.78	0.27	2.57	0.39	1.58	0.23	4.79	0.71	2.59	0.35	0.15	1.8	0.19	0.28	0.47	0.59	0.08	0.07	2.63	0.52	0.19	0.55
ENSG00000109016	11.69	10.79	9.42	7.06	6.52	8.43	15.26	12.14	7.71	11.76	9.71	25.49	6.28	11.61	7.69	26.57	11.93	8.95	22.54	17.68	6.6	15.58	9.36	10.97	23.66	17.21	27.97	12.77	12.98	7.13	8.06	17.11	8.12	24.83	15.17	22.11	6.35	11	25.01	11.12	12.3	14.32	12.69
ENSG00000180871	728.26	495.89	589.42	479.79	146.52	554.75	1187.1	638.73	483.96	596.07	1046.77	449.95	99.74	301.83	171.49	705.51	782.67	692.57	533.92	574	218.29	1412.44	947.23	991.78	792.06	888.89	1362.97	1290.18	1018.91	533.73	1106.6	1487.33	542.17	1073.62	1129.62	1133.74	603.4	1585.05	973.84	1237.77	506.67	498.35	881.41
ENSG00000165025	194.05	113.08	164.97	118.72	67.48	212.24	188.58	262.29	137.3	177.94	168.15	302.99	38.26	84.96	68.4	345.4	220.21	157.38	239.65	186.91	44.41	230.23	167.54	199.99	196.89	258.3	299.59	230.35	261.86	185.36	186.44	222.11	127.68	217.08	194.4	227.39	170.77	155.38	226.39	184.91	162.82	131.6	229.6
ENSG00000155099	17.85	15.95	11.52	6.88	3.26	32.95	27.08	17	16.01	15.83	60.11	60.19	8.03	7.63	12.22	59.66	13.86	10.29	12.31	6.99	2.75	26.3	13.87	17.2	16	30.17	25.89	25.63	16.68	27.55	25.47	19.49	16.41	17.17	28.37	13.95	19.71	32.02	32.81	29.62	13.67	7.06	20.42
ENSG00000177885	259.22	182.64	222.16	186.62	101.15	272.01	272.77	224.65	194.83	175.14	221.17	302.36	80.59	119.04	118.22	508.11	237.92	202.24	261.6	217.24	62.48	467.56	281.27	342.28	309.44	367.41	354.46	335.74	201.83	180.99	180.2	353.26	199.51	304.51	325.35	332.56	188.56	214.45	359.58	323.85	191.06	202.37	272.65
ENSG00000124256	28.71	27.22	19.62	18.56	26.85	40.61	82.72	38.86	43.59	32.28	31.14	33.03	17.4	17.69	19.12	81.57	30.03	149.75	50.48	44.55	6.73	315.67	54.2	314.43	40.05	38.03	43.97	282.64	35.86	29.65	58.05	84.82	34.24	58.64	108.42	182.23	24.81	10.43	29.39	358.13	66.77	38.62	34.77
ENSG00000143486	33.83	26.95	22.66	17.26	12.95	48.27	26.59	38.86	24.91	16.88	8.14	24.44	17.58	4.77	25.08	26.11	14.63	15.34	24.5	17.97	2.95	16.03	7.82	21.84	9.56	29.38	10.9	23.63	16.54	26.09	4.68	8.51	20.45	3.81	12.13	17.32	14.54	10.84	11.44	15.63	12.56	10.33	12.69
ENSG00000110719	147.22	125.45	242.17	199.68	287.95	91.95	78.78	94.72	129	89.98	380.25	508.88	147.73	227.82	197.36	779.01	138.98	122.6	585.87	529.17	164.06	609.22	546.54	508.75	574.43	392.55	294.49	194.9	70.86	75.83	99.46	695.1	321.57	1137.62	712.02	1066.16	93.69	98.75	536.9	425.15	418.88	524.46	224.08
ENSG00000270339	0.83	2.34	1.46	0.39	0.17	0.77	0	1.21	1.19	0.14	0.2	1.05	0.36	0	0.25	0.12	0	0.19	0.16	0.81	0.03	0.22	0.08	0.44	0	0.3	0.08	0.56	0.36	0.81	0	0.15	0.39	0	0.12	0.11	0.15	0	0.4	0.96	0.26	0.05	0
ENSG00000147364	15.91	13.4	7.15	7.52	3.39	21.45	9.85	14.57	11.27	5.6	2.26	6.86	5.2	1.26	8.28	9.4	5.77	8	10.02	7.86	0.56	6.59	1.16	9.23	2.1	11.08	5.56	13.09	9.84	12.64	2.08	2.52	5.97	1.03	2.61	5.58	4.43	1.96	4.08	6.34	5.08	2.92	4.42
ENSG00000133169	0.62	0.76	0.09	0.14	0.09	0	0	0	0.3	0.35	7.37	24.23	0.22	0.09	0.54	1.87	0	0.86	2.78	0.12	0.23	0.17	0.12	0.49	0.68	0.41	0.7	0.4	0.43	2.03	0.35	0.4	0	0.14	0.32	0.05	0.44	0	2.35	0.24	4.29	1.32	0.55
ENSG00000160785	108.2	57.05	40.23	42.56	16.21	69.73	87.64	63.14	60.2	84.8	50.11	61.39	13.86	40.58	27.65	137.44	94.71	49.92	57.07	56.22	20.46	93.37	73.54	77.42	89.62	84.24	162.28	101.32	75.28	72.91	62.72	112.66	59.46	87.85	86.77	81.38	60.47	114.23	94.27	68.69	54.34	53.28	108.18
ENSG00000123570	0.35	0.21	0.39	0.25	0.13	0	0.49	0	0.59	0	0.16	0.1	0.09	0.05	0.25	0	0.38	0	0	0	0	0.11	0.08	0	0.05	0.11	0.08	0.16	0.14	0	0.09	0	0.13	0	0	0	0.07	0	0.04	0.08	0	0.05	0
ENSG00000169564	395.57	253.1	277.72	247.68	116.97	303.43	360.41	337.58	313.15	319.88	352.58	352.65	141.99	110.47	194.06	379.36	346.1	314.66	310.66	314.99	64.6	443.71	301.64	403.7	320.95	416.64	400.9	426.6	309.41	340.75	349.49	304.9	285.22	401.77	354.19	504.21	371.43	330.39	353.29	403.46	190.73	292.86	327.84
ENSG00000166501	268.49	233.37	185.75	142.58	69.52	384.65	267.36	378.87	297.44	292.78	240.3	215.21	92.12	105.56	132.51	335	302.21	255.02	340.99	265.6	89.41	343.03	248.21	330.7	262.7	324.73	357.01	444.09	343.63	311.02	208.19	293.52	192.64	279.82	302.43	282.13	257.81	209.88	322.43	326.24	180.06	129.21	353.78
ENSG00000123080	3.25	3.37	2.14	1.31	2.65	3.83	2.46	2.43	2.67	8.4	3.59	31.3	5.88	1.4	7.84	8.77	3.08	3.72	2.94	3.06	1.03	2.96	1.27	4.64	2.78	5.71	2.94	4.63	4.21	8.91	2.77	2.97	2.23	1.74	2.53	5.11	7.6	7.01	7.61	2.99	5.53	3.99	3.31
ENSG00000243406	5.6	5.36	3.13	2.05	0.78	10.73	3.94	8.5	3.56	0.84	0.77	2.41	2.6	0.05	3.6	2.58	0	1.71	1.58	1.21	0.03	2.4	0.65	3.77	0.93	4.25	0.15	3.91	2.07	4.86	0.52	0.45	2.11	0.19	0.67	2.26	1.33	0.16	0.37	2.63	0.91	0.49	3.31
ENSG00000242950	0.35	0.14	0.09	0.18	0.09	1.53	0.98	4.86	1.78	0.14	0	0.16	0	0	0.15	0.33	0	0.1	0.05	0	0.1	0.06	0.15	0.27	0.1	0.11	0.23	0.48	0.57	0.24	0.09	0	0.13	0	0.16	0	0.15	0.08	0.04	0.4	0.13	0.05	0
ENSG00000276476	0.48	0.48	0.3	0.46	0.04	1.53	0	0	2.08	0	0.04	0.05	0	0	0.1	0.04	0	0.38	0.33	0.12	0	0	0	0.16	0	0.23	0.08	0.24	0.14	0.08	0.09	0	0.64	0	0	0.05	0.15	0.16	0.04	0.08	0.13	0.05	0
ENSG00000143479	0.48	0.48	0.81	0.28	0.3	2.3	0	1.21	0.3	11.9	1.73	1.52	2.87	0.56	2.81	0.83	0.77	1.52	0.22	0.12	1.56	1.01	0.31	0.33	0.24	0.38	0.46	0.8	1.92	0.49	3.73	0.54	0.73	0.19	0.59	0.84	10.26	3.1	1.43	0.36	1.63	0.19	4.42
ENSG00000198373	76.65	44.13	82.34	70.3	32.76	45.97	47.27	80.15	69.1	47.76	70.26	89.97	19.33	30.38	32.28	96.7	73.92	70.97	106.73	107.81	19.53	150.66	103.86	123.99	106.2	108.52	126.34	114.73	50.69	68.46	62.12	110.98	64.96	126.22	119.33	162.7	55.59	52.55	79.34	126.42	67.09	103.69	109.28
ENSG00000153107	18.33	12.92	13.41	13.41	3.39	45.97	23.63	36.43	20.76	6.23	3.83	9.11	5.79	2.2	14.54	11.14	7.31	19.43	11.98	11.09	0.53	15.08	4.85	18.07	3.37	24.54	5.95	25.87	8.06	23.82	3.64	2.97	10.44	2.3	5.22	14.42	5.83	3.18	3.57	12.24	5.79	2.92	13.8
ENSG00000060558	20.27	11.07	14.87	16.94	14.38	22.99	13.79	9.71	11.27	11.2	10.31	25.38	7.04	17.27	8.87	53.59	22.33	20.96	42.8	36.23	7.43	57.57	24.54	34.4	33.47	21.98	30.76	25.87	18.96	13.61	3.99	27.74	13.1	20.83	14.82	72.17	18.6	10.75	54.14	37	25.64	47.05	31.46
ENSG00000136867	43.17	32.58	39.5	13.13	8.08	46.74	29.54	24.29	28.17	46.43	79.08	56.63	8.84	13.43	14.64	122.81	30.41	20.77	19.17	12.83	5.21	31.16	36.79	66.5	35.47	45.69	42.66	59.8	44.77	20.01	87.33	44.41	47.56	41.81	87.24	13.95	62.98	45.46	76.84	60.32	43.27	17	40.29
ENSG00000273308	0.28	0.14	0.51	0.39	0.17	1.53	0.49	2.43	0.3	0	0	0.21	0.09	0	0.15	0.04	0.38	0.38	0.44	0.06	0	0.22	0.04	0.27	0.1	0.11	0.15	0.16	0	0.08	0	0	0.26	0.05	0.12	0.21	0	0	0.04	0.28	0.2	0.1	0
ENSG00000185697	14.46	23.17	7.63	3.14	1.09	48.27	19.2	25.5	14.53	4.06	3.87	0.79	5.47	0.28	10.79	1.87	1.54	8	1.91	2.31	0.07	5.08	1.27	15.23	0.78	6.39	0.31	26.35	3.78	19.77	1.04	0.45	9.37	0.71	0.67	1.26	2.51	0.41	0.66	8.09	1.24	0.63	2.21
ENSG00000154803	33.48	34.51	34.06	24.25	17.68	19.92	27.08	35.22	20.46	23.46	58.13	70.6	20.09	22.56	32.03	68.31	40.04	20.96	33.43	27.27	18.21	80.8	33.98	85.66	33.71	45.28	33.69	73.14	16.18	25.6	9.1	44.86	36.9	37.48	40.74	56.8	26.95	17.11	43.29	82.85	23.88	28.49	43.6
ENSG00000054392	2.28	2.89	0.94	1.24	0.83	3.06	1.97	1.21	3.86	0.21	0.24	0.79	0.76	0.19	1.28	0.79	0.38	1.91	1.52	1.44	0.07	2.18	0.5	1.47	0.49	1.92	0.39	1.52	1	1.3	0.17	0.25	1.46	0.05	0.51	0.37	0.37	0.33	0.59	1.95	0.33	0.29	0.55
ENSG00000174255	2.35	2.75	1.33	0.35	0.56	0.77	0.98	0	1.19	0.07	0.28	0.37	0.67	0	0.99	0.12	0.38	0.48	0.38	0.52	0.03	0.45	0.19	0.66	0.39	1.54	0	1.52	0.86	0.65	0.17	0.15	0.52	0.09	0.16	0.42	0.15	0.08	0.04	1.08	0.2	0.19	0.55
ENSG00000105520	61.64	37.46	86.15	62.04	49.71	37.55	59.08	35.22	41.22	22.27	86.45	123.83	18.48	93.62	23.9	133.62	108.18	47.06	123.39	167.32	41.85	152.56	118.92	72.67	164.55	114.31	145.2	46.15	44.27	32.89	27.81	161.87	71.92	252.4	174.61	238.71	23.48	67.79	181.78	146.79	52.91	152.06	86.65
ENSG00000100767	3.39	1.72	1.63	1.52	0.96	2.3	3.45	3.64	3.26	3.85	3.14	3.87	1.12	1.26	1.43	6.86	3.08	1.71	2.83	2.66	1.89	3.74	3.51	2.4	5.46	3.49	7.42	4.47	2.99	3	4.33	3.76	2.23	5.69	4.78	2.21	2.95	6.03	5.63	2.35	2.47	2.09	3.31
ENSG00000131724	93.88	59.73	85.76	36.1	17.51	104.97	74.84	70.43	67.61	154.69	157.84	81.28	18.66	29.49	32.92	275.59	75.46	58.4	58.37	51.36	13.93	103.42	90.38	75.62	65.03	133.06	117.69	115.45	134.17	93.57	257.31	133.23	65.04	62.69	116.84	40.85	128.39	127.35	122.52	79.42	42.75	27.23	180.48
ENSG00000166741	0	0	0.09	0	0.09	0	0	0	0	0.35	0.28	23.13	0.09	0.42	0.1	0.46	0	0.1	0.05	0	0.4	0.06	0.23	0.05	0.1	0.19	0.23	0.08	0	0.65	0	0.89	0.04	0.05	0.16	0.16	0.66	0.16	3.64	0.04	1.63	0.15	1.1
ENSG00000131462	4.77	3.51	4.33	3.81	5.82	3.83	5.42	3.64	3.86	10.15	9.31	12.67	5.43	4.4	7.05	5.9	8.47	11.15	9.97	7.57	3.95	9.33	3.04	10.87	4.39	9.62	6.1	8.94	3.14	7.7	4.51	6.38	3.39	4.04	3.64	17.53	7.53	7.9	11.7	8.17	9.63	6.58	5.52
ENSG00000085788	22.97	17.05	11.95	10.34	3	44.44	17.23	15.79	21.35	5.67	5.64	6.59	7.8	1.54	15.03	10.98	3.85	13.24	8.44	9.3	0.96	8.26	1.85	13.43	2.29	16.87	3.71	20.84	9.48	22.85	4.33	2.37	10.74	1.27	2.61	3.58	9.45	4.4	2.91	7.18	5.92	1.7	9.38
ENSG00000092929	82.6	64.89	176.45	161.74	98.72	77.39	82.23	93.5	76.21	41.88	142.01	351.5	60.05	118.1	94.07	197.77	127.43	87.74	321.33	290.27	92.43	417.63	219.36	240.29	305.63	248.22	212.27	131.74	40.14	58.49	66.54	382.99	156.25	430.22	342.49	601.22	44.59	67.14	291.02	320.74	198.41	277.67	174.41
ENSG00000180769	0.28	0.21	0	0.11	0.09	0	0.98	0	0.3	1.61	0.81	0.26	0.36	0.66	0.15	1.79	0.38	0.19	0.22	0	0.5	0.39	0.23	0.49	0.54	0.71	0.93	0.24	0.07	0.41	0.78	0.45	0.09	0.38	0.63	0.79	0.66	2.04	1.1	0.24	0.26	0.19	1.66
ENSG00000215440	31.2	32.99	47.47	37.8	29.33	43.67	34.47	19.43	25.5	14.5	43.43	96.15	22.33	31.55	29.32	139.52	39.27	31.53	92.84	67.25	18.27	77.06	55.36	76	87.76	79.13	60.58	40.72	21.17	24.3	31.88	76.01	43.05	99.94	75.23	121.54	15.13	27.95	79.45	59.92	60.32	70.52	39.74
ENSG00000262477	0.28	0.27	0.13	0.07	0.04	0.77	0.98	0	0.59	0	0.04	0.05	0.13	0	0	0.17	0	0	0.05	0	0	0	0	0.16	0	0	0	0.24	0	0	0	0.05	0.04	0.05	0	0	0.07	0	0.07	0	0	0	0
ENSG00000251301	1.52	4.81	1.11	1.02	1.17	9.19	6.4	0	5.34	0.98	0.64	0.47	0.94	0.47	1.03	0.67	1.54	2.38	0.33	0.46	0.03	2.29	0.73	3.66	0.54	0.79	0.85	5.11	0.71	1.54	0.17	0.74	1.16	0.24	0.79	0.89	0.44	0.65	1.73	3.47	0.91	0.88	0.55
ENSG00000117281	13.42	12.37	13.28	3.46	1.48	28.35	18.71	7.29	15.42	3.85	0.44	0.68	2.42	0.14	3.89	1.08	0	12	2.01	6.24	0	3.74	1.12	11.08	0.93	5.71	1.7	15.25	5.77	8.91	0.17	0.54	7	0.33	0.95	2.58	1.92	0.08	0.26	6.86	1.89	0.68	2.21
ENSG00000123329	260.74	205.32	272.71	228.44	168.29	226.8	304.78	240.44	248.51	177.45	313.38	531.39	104.9	287.83	148.77	445.96	363.81	180.05	546.5	434.65	169.8	532.44	479.16	383.88	600.19	390.45	511.17	265.72	139.8	166.41	135.5	612.21	317.23	840.68	576.53	908.77	118.2	213.71	757.38	410.64	323.35	410.53	325.63
ENSG00000221866	1.45	0.41	1.41	0.85	0.26	2.3	2.95	2.43	1.78	0.7	0.08	0.31	0.18	0.14	0.99	0.91	0	1.52	0.49	0.06	0.07	0.67	0.12	1.09	0.15	0.71	0.15	1.04	0.29	1.46	0	0.15	0.69	0.14	0.2	0.37	0.66	0	0.15	0.84	0.26	0.19	0
ENSG00000148773	3.11	3.3	2.96	3	6.39	18.39	15.26	13.36	3.26	6.16	11.2	48.78	10.58	3.51	22.27	8.07	8.08	16.19	13.67	6.82	1.79	8.6	3.39	11.52	7.56	44.64	15.22	19.08	3.85	66.19	3.47	10.48	2.49	3.06	3.6	31.42	18.97	10.51	9.75	6.78	19.39	17.05	66.78
ENSG00000125245	18.06	14.09	6.77	7.98	2.78	44.44	22.16	23.07	12.45	2.52	0.85	1.31	8.21	1.03	11.24	3.66	4.62	12.48	8.44	7.57	0.27	4.41	1.89	12.72	1.9	10.56	2.32	23.71	6.27	15.8	1.39	1.24	8.72	0.28	1.11	1.89	1.62	0.57	0.59	7.69	2.67	0.88	2.21
ENSG00000151014	7.19	11.41	4.46	3.35	4.82	7.66	10.34	10.93	7.12	4.69	8.18	11.15	5.02	11.56	3.84	7.9	11.93	7.81	13.4	13	11.24	14.69	9.71	8.08	25.37	5.15	25.96	8.46	10.05	5.1	7.1	18.79	5.33	29.44	10.08	22.05	5.39	9.45	31.34	7.85	13.08	8.86	14.9
ENSG00000187775	9.13	6.05	4.97	3.67	2.65	10.73	7.39	4.86	6.82	3.08	9.23	6.33	2.92	5.38	5.86	21.2	16.17	2.48	6.1	7.74	6.96	25.74	12.44	7.32	14.05	8.79	12.52	6.47	2.57	2.43	9.27	15.97	4.34	12.65	13.24	11.05	4.13	9.37	29.98	8.45	9.24	4.72	23.18
ENSG00000267934	0.97	2.2	0.6	0.46	0.26	0	4.92	2.43	1.19	0.63	0.04	0.26	0.22	0	0.1	0.17	0	1.33	0.38	0.81	0.03	0.84	0.08	0.93	0.05	0.53	0.15	0.4	1	0.57	0.09	0.1	0.26	0.05	0.2	0.89	0.44	0.16	0	0.68	0.07	0.24	0
ENSG00000251992	0	0.14	0.04	0.25	0.13	0.77	1.48	3.64	0	0	0	0	0.04	0	0	0	0.38	0.19	0	0.06	0.03	0.06	0	0.33	0	0.08	0	0.16	0	0	0	0	0	0	0	0	0	0	0	0	0.13	0	1.1
ENSG00000135476	0.35	0.55	0.81	0.32	1.26	0	0.49	1.21	1.48	0.35	2.7	12.93	1.03	0.7	3.75	2.7	1.92	1.43	1.96	1.44	0.2	1.4	0.89	1.69	1.17	5.22	1.7	1.68	0.5	4.37	0.52	1.78	0.47	0.71	0.79	6.79	2.95	0.73	1.18	1.16	2.02	3.21	6.07
ENSG00000236296	0.28	0.14	0	0.18	0.04	3.06	0.98	3.64	0	0	0	0.05	0.09	0	0.2	0	0	0	0.16	0.06	0	0.06	0	0.22	0	0.34	0	0	0	0.16	0.09	0	0.21	0	0.08	0.26	0	0	0	0.08	0.07	0.05	0
ENSG00000282059	0	0.62	0.13	0	0.13	0	0	0	0.59	0	0.4	0.26	0.13	0.94	0.1	0.21	0	0	0.54	0.75	1.53	0.89	0.73	0.27	3.07	0.26	3.09	0	0.29	0.24	0.61	0.69	0.43	1.41	0.2	1	0.59	0.33	0.77	0.24	1.17	1.07	2.76
ENSG00000125868	39.92	41.59	26.86	20.08	8.34	48.27	51.7	36.43	40.92	18.35	18.33	25.38	15.56	5.06	19.32	20.25	20.79	19.15	19.22	19.35	1.03	23.62	12.91	33.2	9.32	32.65	17.23	45.59	26.02	43.75	9.88	10.48	20.58	8.65	17.86	18.74	24.58	10.35	16.74	30.82	15.23	11.64	23.18
ENSG00000158560	0.14	0	0.04	0	0	0	0	0	0	0.21	0.2	0.1	0.04	0.05	0.1	0.12	0.38	0	0.27	0	0.2	0.22	0	0.05	0.59	0.23	0.31	0.08	0	0.24	0.09	0.2	0.09	0.42	0.16	0.26	0.07	0.33	1.84	0.52	0.13	0.39	1.1
ENSG00000090238	254.1	197.08	259.99	249.09	212.35	99.61	237.32	154.22	191.57	233.47	367.56	368.36	262.55	354.12	247.87	301.53	280.27	202.05	447.28	363.06	278.85	466.05	378.69	291.77	712.44	302.86	521.84	187.31	135.88	126.87	166.77	677.05	304.42	783.5	455.38	573	225.25	256.16	586.27	391.02	271.1	386.33	241.74
ENSG00000130684	30.79	38.15	21.59	19.09	5.65	50.57	27.57	23.07	18.09	7.28	3.75	13.4	14.08	1.4	22.18	16.84	10.01	21.91	17.26	15.89	0.46	17.53	3.81	26.59	4.83	26.68	7.57	29.54	12.55	26.49	6.24	2.42	15.59	1.74	5.73	9	6.72	2.53	2.76	16.62	7.09	2.87	8.28
ENSG00000204305	12.18	22	16.24	14.4	15.12	19.16	21.66	19.43	19.28	18.56	15.83	42.66	12.78	17.6	15.57	29.35	30.03	13.43	41.49	35.01	12.27	34.57	28.47	25.93	62.3	22.92	51.93	17.25	8.48	11.26	16.89	43.27	17.96	72.19	29.71	85.64	11.89	16.21	48.07	29.62	25.18	36.87	33.12
ENSG00000079156	0.28	0.21	0.26	0.35	0.26	0.77	0	0	0.3	1.61	1.61	1.94	0.22	0.56	0.44	0.29	0	0.95	0.44	0.52	0.13	0.67	0.15	1.42	0.49	0.19	1.62	2	0.78	1.05	1.3	0.64	0.21	0.47	0.51	0.37	1.99	0.24	1.95	1.59	0.13	0.39	1.66
ENSG00000198429	1.59	2.13	0.6	0.81	0.35	4.6	0.98	2.43	0.3	0.35	0.2	0.58	0.67	0	1.33	0.71	0.77	0.57	0.6	0.35	0.03	1.06	0.12	0.98	0.15	1.2	0	1.28	0.57	1.3	0.09	0.1	0.3	0.05	0.2	0.37	0.3	0.16	0.15	0.64	0.2	0.24	0
ENSG00000028137	560.98	331.26	501.13	418.21	311.85	356.29	432.79	320.58	333.91	346.14	757	375	145.31	301.64	215.64	852.05	454.28	448.41	769.76	769.35	153.65	1172.94	865.64	1120.25	723.66	661.52	721.44	855.52	426.11	369.27	267.19	833.38	447.61	874.83	686.69	1334.66	367	268.14	571.55	1117.57	453.11	865.44	381.93
ENSG00000079974	22.62	25.36	17.95	13.52	5.17	28.35	18.71	31.57	18.09	6.93	5.12	13.08	6.82	1.87	13.35	12.93	7.7	20.48	12.2	13.81	0.76	20.33	7.28	20.15	6.15	15.44	8.5	28.98	12.33	16.85	3.55	4.85	13.75	3.34	9.29	14.9	5.61	1.71	4.52	15.83	5.6	7.11	7.73
ENSG00000109743	69.04	50.66	38.51	21.35	19.03	62.83	123.58	66.79	50.41	58.96	68.77	174.13	24.85	33.8	30.4	117.94	61.98	54.3	67.41	21.32	13.17	117.77	52.89	117.39	77.42	74.1	87.4	119.76	70.37	50.31	46.61	76.76	51.77	39.6	95.66	52.32	44.81	58.09	120.42	114.98	57.53	25.23	54.64
ENSG00000166888	351.09	231.03	355.65	263.52	162.85	309.56	321.52	353.37	316.41	224.93	332.96	450.42	137.51	154.15	224.81	546.03	418.86	291.51	512.19	436.44	84.24	488.72	392.87	493.24	489.89	558.15	564.18	428.68	230.84	261.03	259.21	466.17	294.28	584.47	460.64	736.02	195.28	263.58	437.19	492.01	244.42	388.52	439.88
ENSG00000196843	47.67	32.65	59.46	43.73	39.45	28.35	49.73	46.14	31.73	13.16	92.29	101.33	24.58	60.71	31.83	87.06	42.73	48.49	85.17	74.94	58.27	117.15	72.31	101.88	124.45	73.69	87.32	59.72	23.81	26.41	38.55	177.45	53.23	148.05	90.33	111.7	17.79	60.62	212.49	77.14	80.04	70.82	46.91
ENSG00000197506	0.14	0.34	0.13	0.11	0.26	0	0	0	0.3	2.87	0.2	18.27	0.36	0.09	0.79	0.87	1.92	1.05	0.44	0.06	0.03	0	0.19	0.6	0.39	0.64	0.31	0.48	1	4.37	0.69	0.2	0.04	0	0.24	0.05	3.91	0.41	0.29	0.4	1.37	0.34	1.1
ENSG00000133030	97.82	61.66	63.19	49.48	20.9	138.69	56.62	110.5	100.83	12.32	30.21	51.29	30.86	6.23	66.03	54.59	43.12	46.3	39.26	52.52	2.32	57.07	18.03	78.73	23.66	94.28	21.95	80.24	23.24	69.59	11.18	13.7	64.61	13.92	22.68	43.16	16.17	7.33	27.37	70.88	22.32	22.75	58.5
ENSG00000230629	4.22	3.92	1.33	0.99	0.26	19.92	4.92	9.71	2.67	0.49	0.12	3.4	3.68	0.28	1.87	2.2	0	0.57	2.23	1.96	0.13	0.67	0.27	0.93	1.61	3.8	0.46	1.2	1	0.41	0	0.64	1.72	0.05	0.36	0.58	0.07	0.57	1.07	1.08	0.72	0.05	1.1
ENSG00000109047	0.35	0.34	0.69	0.32	0.13	0	0	1.21	0.59	0.84	0.77	0.99	0	0.75	0.2	1.29	0.38	0.1	0.27	0.52	2.09	1.51	0.89	0.55	2.2	0.79	1.7	0.16	0.64	0.32	2.77	1.24	0.64	2.16	0.43	0.68	1.26	0.73	3.6	0.28	0.46	0.88	1.66
ENSG00000272602	5.95	2.89	2.87	2.12	0.52	8.43	6.4	12.14	3.26	2.45	0.16	4.34	1.03	0.19	2.07	0.29	0	2.95	0.27	0.4	0.03	1.17	0.65	2.35	0.24	3.61	0.23	6.39	1.43	3.48	0.95	0.1	1.55	0.09	0.36	0.79	2.29	0.81	1.36	1.32	0.91	0.44	0
ENSG00000057935	10.03	7.63	8.01	8.47	2.95	11.49	9.35	14.57	8.6	2.87	1.37	2.2	4.98	0.89	8.08	5.32	7.31	6.29	6.32	5.78	0.07	7.82	2.04	8.3	1.81	8.72	2.78	8.38	3.85	6.89	0.87	1.34	3.48	0.94	2.69	8.42	2.58	1.06	1.51	4.9	2.8	3.36	1.66
ENSG00000186020	13.63	9.55	6.43	6.74	1.91	15.32	9.85	20.64	10.68	4.2	1.93	4.87	5.2	0.66	9.66	5.07	0.77	8.76	5.23	3.64	0.2	4.75	1.54	7.59	1.22	7.89	1.85	11.42	6.27	15.96	3.12	1.19	4.9	1.22	2.17	3.32	3.17	1.87	1.43	6.18	1.17	1.22	0.55
ENSG00000182670	66.76	57.26	39.33	31.9	11.51	111.1	81.24	97.15	50.41	21.01	7.21	27.06	22.56	2.86	40.21	25.69	31.57	59.83	30.17	27.27	1.79	39.93	10.86	49.63	9.27	55.27	18.93	83.68	47.91	80.29	11.44	8.16	31.79	4.28	10.87	25	21.78	7.82	13.65	34.21	14.58	7.11	29.25
ENSG00000167920	1.94	3.71	1.46	1.94	2	15.32	2.95	4.86	2.08	0.35	0.56	0.94	1.84	0.7	2.27	1.66	2.69	2	2.72	2.43	0.2	2.4	1	1.97	0.78	2.18	1.62	1.68	1.21	1.46	0.26	0.74	2.02	0.47	0.55	2.63	0.44	0.08	1.03	2.07	1.11	0.78	2.21
ENSG00000258831	0.21	0	0.09	0	0	0	0	0	0	0.28	0.68	3.56	0	0.09	0.15	0.71	1.15	0	0.05	0.12	0.07	0	0	0	0.24	0.38	0.39	0.16	0.21	0.16	1.47	0.49	0	0.24	1.03	0	0.59	0.9	0.77	0.16	0.2	0	1.66
ENSG00000247287	6.3	7.7	4.37	2.12	1	9.19	7.88	6.07	7.71	1.54	0.36	1.05	3.14	0.09	3.79	0.87	3.46	3.81	1.74	2.43	0	2.51	0.46	2.95	0.54	2.82	0.77	7.43	2.28	7.62	0.87	0.25	3.09	0.24	0.43	1.37	1.18	0.08	0.15	1.55	1.11	0.83	1.1
ENSG00000177731	124.32	94.04	164.16	127.02	70.39	99.61	122.6	150.58	129	95.66	110.87	232.38	42.61	72.04	71.55	184.05	162.85	139.94	246.73	245.84	48.98	237.94	206.99	207.2	218.5	241.24	243.11	169.35	121.34	109.21	76.76	202.27	126.22	285.56	203.96	429.94	105.43	140.95	239.27	153.61	132.88	232.13	166.68
ENSG00000153815	83.09	35.81	58.77	50.75	15.86	78.92	80.75	86.22	75.32	55.11	52.33	75.47	12.83	26.21	19.76	97.7	109.34	78.59	67.47	84.41	12.04	125.2	73.89	101.39	69.13	73.39	94.51	117.37	68.3	84.74	95.65	86.65	55.33	88.08	95.82	147.01	69.03	50.11	90.26	141.01	42.3	68.04	142.4
ENSG00000213654	430.3	327.13	404.95	422.62	257.1	229.87	479.57	252.58	298.62	184.38	416.71	750.9	179.04	530.87	189.53	634.21	427.33	326.56	766.93	651.83	249.03	848.89	698.29	542.49	983.1	481.19	836.5	392.99	247.95	236.57	210.35	1026.11	437.39	1247.67	828.3	1185.07	231.08	449.51	893.98	613.48	681.78	732.13	504.45
ENSG00000228218	0.07	0	0.09	0	0.09	5.36	4.92	2.43	1.19	0	0.08	0	0.09	0	0	0.21	1.15	0	0	0.17	0.03	0.22	0	0.22	0.24	0	0	0.32	0	0.08	0	0.1	0.13	0	0.04	0.16	0.07	0	0	0	0.33	0.05	2.21
ENSG00000100100	126.95	69.29	118.41	125.82	35.85	118	93.55	138.43	86.59	37.6	32.51	61.65	64.49	11.56	106.84	119.15	42.35	68.4	88.43	70.72	5.44	89.23	33.17	71.41	33.71	115.17	43.04	76.25	35.22	81.18	31.62	41.64	82.27	23.23	70.02	77.64	35.95	30.23	40.94	85.4	28.63	28.59	70.09
ENSG00000100991	63.09	38.56	66.83	55.06	32.33	55.93	45.79	60.72	53.97	34.45	57.69	99.65	27	36.56	35.43	115.12	55.05	52.39	87.34	91.57	19.04	136.53	86.56	121.65	85.08	99.05	85.85	103.96	34.93	38	37.51	86.7	60.06	104.69	90.13	146.07	31.01	37.56	92.54	109.92	57.72	84.7	71.75
ENSG00000210077	0.21	0.07	0	0	0	1.53	0	4.86	2.37	0	0.08	0	0	0	0	0	0.77	0	0	0	0.03	0	0	0	0	0	0	0	0	0	0	0	0	0	0	0	0	0	0.07	0	0.07	0.05	1.1
ENSG00000108424	212.66	133.9	166.13	108.66	49.4	305.72	283.11	245.29	193.35	238.51	173.23	183.65	68.08	63.43	112.9	319.95	155.15	235.4	141.91	134.91	45.63	402.28	177.64	392.73	152.94	267.5	227.96	504.69	258.86	273.43	262.94	267.01	151.95	142.36	199.26	167.17	231.97	197.66	234.93	341.07	170.36	80.02	165.02
ENSG00000226791	1.66	1.17	1.03	0.46	0.17	4.6	1.97	4.86	1.78	0.35	0.04	0.26	0.63	0	0.99	0.12	2.69	0.86	0.11	0.64	0.1	0.5	0	0.76	0.2	1.35	0.08	0.96	0.43	0.65	0.17	0.35	0.64	0.09	0.28	0.42	0.37	0	0.11	0.72	0.07	0.34	0
ENSG00000125826	75.41	64.75	81.82	88.34	72.13	54.4	70.41	61.93	72.65	42.65	76.9	114.78	44.89	75.04	54.01	226	69.68	92.02	149.26	137.1	40.16	366.65	142.96	349.48	172.65	98.15	119.54	188.67	43.56	43.34	57.7	189.66	91.21	209.84	220.32	331.61	42.08	33.65	125.02	347.65	122.34	158.44	65.13
ENSG00000113048	34.94	32.79	22.92	20.58	11.82	44.44	25.6	41.29	24.02	11.97	6.08	23.87	12.6	3.65	20.11	24.86	16.94	25.24	22.76	17.74	0.7	21.05	8.78	26.53	9.27	31.3	13.45	34.01	21.03	31.84	3.9	7.37	18.26	5.6	8.26	18.32	12.26	2.85	10.63	18.94	13.01	8.96	24.28
ENSG00000173083	54.1	25.91	21.46	14.72	10.52	35.25	42.84	21.86	24.02	110.29	28.24	7.96	9.96	12.08	17.94	103.14	47.74	50.11	23.69	16.12	3.22	49.53	49.47	46.85	32.3	44.11	61.2	77.37	65.02	51.85	13.34	42.38	17.06	14.06	36.27	30.11	84.98	32.02	64.81	46.69	53.43	22.6	55.74
ENSG00000170190	9.75	6.67	16.79	12.67	7.56	7.66	11.32	10.93	3.26	6.37	25.78	32.14	4.17	8.1	9.12	49.47	12.32	9.81	22.22	15.72	4.74	36.63	22.27	18.67	27.76	24.12	18.47	11.98	5.42	5.27	5.37	33.98	12.42	33.2	28.84	49.22	4.58	10.35	16.55	17.98	17.83	15.2	12.69
ENSG00000173442	216.26	140.64	311.65	206.78	193.31	192.32	177.74	227.08	228.93	201.05	224.79	236.73	104.5	202.13	167.5	411.79	267.18	214.91	464.93	388.31	172.72	518.82	348.45	417.95	421.74	366.14	397.11	286.88	255.08	189.74	203.85	426.61	256.14	456.51	297.73	561.85	203.32	287.12	407.98	286.01	403.46	450.81	272.1
ENSG00000034053	27.88	11	30.12	31.48	8.43	30.65	24.62	44.93	19.87	2.73	1.45	4.61	10.85	1.26	17.3	11.06	6.54	10.67	21.02	15.25	0.8	14.07	3.43	20.15	4.1	19.73	4.4	16.85	6.27	11.83	1.21	4.9	16.63	1.74	12.72	33.21	4.95	0.08	2.5	18.18	5.47	5.55	8.83
ENSG00000117643	14.8	7.97	10.88	16.52	2.69	13.79	18.71	23.07	8.9	2.24	0.36	1.47	5.11	0.47	10.64	6.94	3.46	6.29	10.4	7.68	0.46	9.55	2.39	9.45	2	13.45	2.24	11.82	5.42	13.77	0.69	1.09	6.79	1.27	2.96	10.26	1.55	0.65	1.47	7.77	1.3	3.9	1.66
ENSG00000169252	17.36	22.41	10.75	7.62	2.65	45.21	18.71	18.21	17.79	5.04	4.31	10.83	4.84	1.45	6.65	12.47	10.78	6.1	6.04	9.82	0.5	6.76	6.4	24.3	5.81	14.92	6.8	26.91	8.34	9.15	3.55	2.92	11.64	2.3	5.77	4.32	2.36	2.28	3.31	18.02	2.54	3.41	12.14
ENSG00000261487	3.74	1.79	0.99	0.71	1.3	0	0	0	1.48	2.24	2.01	6.44	0.36	1.4	0.69	3.58	3.85	1.71	3.54	1.56	0.96	2.18	1.43	2.4	2.05	1.5	5.02	2.71	4.78	3.16	0.95	2.47	1.25	2.4	4.15	3	3.25	2.04	3.53	3.07	1.24	2.68	6.62
ENSG00000232472	0.62	0.69	0.17	0.46	0	9.96	5.91	1.21	0.89	0.49	0.12	0.68	1.21	0.14	0.84	0.29	0.38	0.29	0.44	0.17	0	0	0.15	0.05	0.2	0.9	0.08	0.24	0.43	0.32	0	0.1	0.26	0.05	0	0.21	0.07	0.24	0.81	0.16	0.52	0.05	0.55
ENSG00000263142	5.12	2.2	3	2.86	0.7	17.62	5.42	6.07	4.45	0.63	0.52	3.09	1.35	0.19	4.34	3.03	0.38	4.48	1.47	2.54	0.2	4.41	0.89	3.6	0.59	3.76	1.55	4.55	1.92	4.05	0.35	0.74	2.19	0.56	0.67	1	1.18	0.41	0.4	2.35	1.43	0.49	2.21
ENSG00000166405	7.82	14.3	4.33	4.45	2.48	16.09	7.39	8.5	8.01	1.26	0.2	1.26	3.63	0.28	5.42	2.12	4.62	6.19	7.35	4.85	0.2	6.31	0.31	6.06	1.71	6.58	2.4	9.42	2.21	8.34	1.13	1.14	1.76	0.61	2.25	3.47	0.81	0.49	0.44	2.27	1.5	1.12	2.76
ENSG00000256223	4.5	3.64	1.8	1.66	0.22	13.03	2.95	6.07	2.08	0.98	0.56	2.25	1.48	0	3.3	1.87	0	0.86	0.82	0.87	0.07	0.56	0.04	2.24	0.59	2.29	0.62	3.43	0.57	3.97	0.26	0.3	1.93	0.05	0.4	0.47	1.03	0.24	0.37	1.44	0.52	0.1	1.66
ENSG00000172159	4.64	1.79	1.33	1.31	0.74	6.9	3.45	2.43	5.34	6.72	4.47	6.23	0.9	4.49	1.13	9.31	3.85	3.62	3.1	2.31	0.7	7.54	2.7	8.68	0.88	3.64	1	13.57	6.92	12.96	2.34	2.82	2.32	1.5	4.58	8.26	8.42	1.79	6.4	15.79	5.53	2.09	1.66
ENSG00000116106	5.33	7.84	3.04	4.91	0.96	3.83	3.94	6.07	6.52	0.56	0.16	1.47	1.48	0.42	3.3	0.67	3.85	2.95	1.31	1.39	0.03	1.17	2.43	2.35	0.29	5.41	0.23	3.91	1.85	8.1	0.61	0.35	2.79	0.42	0.87	1	0.74	0.16	0.29	2.75	0.65	0.29	1.1
ENSG00000148229	40.4	27.56	22.28	20.08	10.04	59	57.11	40.07	37.07	18.28	13.5	40.35	17.76	4.82	23.31	34.26	16.94	29.25	22.11	22.19	1.49	20.21	9.25	28.99	9.85	34.16	14.53	34.65	25.81	38.73	11.18	9.3	18.99	3.86	9.84	17.37	11.81	12.38	12.47	17.62	13.21	9.59	28.15
ENSG00000149970	2.49	1.1	1.2	0.81	0.39	6.13	2.46	2.43	1.78	0.28	0.2	0.37	1.21	0.05	1.43	0.62	0	0.48	0.82	0.17	0	0.56	0.12	0.44	0.05	1.13	0.31	1.12	0.43	3.65	0.43	0	0.73	0	0.12	0.32	0.15	0	0.37	0.8	0.26	0.05	0
[truncated: 59,115 more rows]
