# Supplementary material for: Bioinformatics and system biology approach to identify the influences of SARS-CoV-2 on metabolic unhealthy obese patients
Source: Front Mol Biosci. 2023 Oct 9;10:1274463. doi: 10.3389/fmolb.2023.1274463 (PMC10591333; doi:10.3389/fmolb.2023.1274463)
Supplement: Supplementary file 2 [file Table3.XLSX]

## Sheet: Sheet1
name	Healthy_1_CPM	Healthy_2_CPM	Healthy_3_CPM	Healthy_4_CPM	Healthy_5_CPM	Healthy_6_CPM	Healthy_7_CPM	Healthy_8_CPM	Healthy_9_CPM	Healthy_10_CPM	Healthy_11_CPM	MUO_1_CPM	MUO_2_CPM	MUO_3_CPM	MUO_4_CPM	MUO_5_CPM	MUO_6_CPM	MUO_7_CPM	MUO_8_CPM	MUO_9_CPM	MUO_10_CPM	MUO_11_CPM	MUO_12_CPM	MUO_13_CPM	MUO_14_CPM	MUO_15_CPM	MUO_16_CPM	MUO_17_CPM	MUO_18_CPM	MUO_19_CPM	MUO_20_CPM
TSPAN6	48.006	40.6548	42.0014	56.7263	38.4572	43.482	41.3637	50.363	42.7484	41.8071	48.9227	39.5356	36.9516	36.2343	40.9354	45.0383	42.6617	48.558	50.7407	59.3757	35.3044	39.7311	37.4984	20.946	46.8672	40.3963	39.031	42.3632	50.7922	42.6482	22.1266
TNMD	21.0883	16.0372	24.7461	21.2426	9.61822	20.278	29.2883	14.0002	19.2546	26.3861	33.3602	110.507	63.5584	59.8626	53.8076	99.4864	59.9259	63.3274	123.691	152.806	84.0702	118.382	69.5951	26.6794	96.0212	41.2078	37.9017	42.4256	54.9716	45.1062	52.4306
DPM1	26.5033	18.1866	23.757	21.1778	23.3905	24.3164	19.3142	28.3745	17.4185	22.8828	23.4146	17.7688	18.3269	18.9327	18.6861	17.2562	22.44	22.6128	23.8041	20.1472	18.6446	22.6105	16.9397	15.373	20.4981	17.4153	14.0053	17.8406	17.5258	17.6073	18.5917
SCYL3	27.9159	24.0303	26.4772	23.7054	25.3682	23.9399	24.1977	23.8203	38.0329	23.5084	29.4965	24.2495	24.5585	22.7417	24.1703	21.2209	22.4056	23.2523	26.2638	27.118	24.2198	30.0799	26.1351	19.4225	24.5302	24.3615	24.715	20.9565	24.4728	23.6755	20.9376
C1orf112	10.1015	7.27153	10.2935	9.73876	8.00008	8.36792	9.8137	8.592	13.7045	10.277	11.8948	9.10432	9.53964	8.50661	8.96807	9.23874	10.3	9.67056	9.406	10.2956	11.0363	10.1491	7.32464	10.5217	7.15351	10.9559	10.5447	8.05641	10.5789	8.505	8.56531
FGR	6.6093	21.9481	18.9761	3.12811	14.1131	5.76688	5.61098	5.28306	7.65374	12.4353	4.77539	28.0534	32.4705	32.9096	46.3344	20.8391	14.3238	18.1058	10.7858	19.7915	19.3661	18.8388	15.2265	138.42	15.7939	19.6874	18.3402	14.5688	12.3862	12.0768	125.507
CFH	229.995	191.518	238.267	150.831	85.7071	217.409	167.297	113.304	318.289	391.14	212.704	271.68	294.407	261.575	271.697	333.285	329.859	205.174	373.949	273.016	283.725	301.31	290.077	236.89	297.758	186.625	234.901	341.527	294.614	253.844	271.564
FUCA2	38.2748	33.0646	36.4512	44.2503	29.3956	41.4627	38.0489	35.0991	34.1521	41.8383	39.4421	47.9183	34.431	47.4352	41.589	54.9059	58.8598	43.8684	47.2911	42.7667	52.6528	50.7504	39.8759	34.5378	51.4754	42.636	42.1637	40.4936	44.5794	46.22	39.9298
GCLC	110.709	124.214	114.814	135.276	80.9965	87.6312	79.5138	119.709	106.929	93.6377	87.0955	76.9407	115.617	110.25	90.7761	78.224	104.393	99.3523	85.7162	103.832	101.222	91.4996	95.2236	84.775	89.365	77.7892	69.1928	87.7317	76.4903	113.162	74.8291
NFYA	25.9932	24.1311	27.8785	29.4735	25.6199	25.7538	17.3904	23.8203	21.2993	17.4714	22.0193	24.8483	25.7488	20.1271	24.0283	23.5116	24.6754	17.8013	19.9946	23.1346	25.466	23.9787	23.7226	21.5875	20.1141	19.0707	21.6551	25.9732	24.8117	19.566	24.4404
STPG1	7.39407	9.99189	9.57906	7.98888	6.95727	8.81284	9.48814	10.1575	9.36466	7.74333	8.46029	7.48414	6.70392	7.11861	7.43364	5.83206	8.5805	6.96032	6.88633	8.0194	6.05145	8.596	8.86305	5.83077	4.84941	5.92477	6.02773	8.08757	9.67518	8.35137	6.2194
NIPAL3	24.8945	24.8028	26.9168	22.3444	18.9316	22.4341	20.5573	26.2753	27.684	23.133	23.8797	22.3476	18.0468	24.9367	28.1769	22.4837	28.6647	23.8308	22.3043	23.0991	13.8238	21.0205	29.8063	20.6654	12.0177	20.0445	22.4929	27.8428	29.6406	26.9016	27.7503
LAS1L	26.7779	31.6541	34.9949	35.274	28.8202	30.0661	27.9564	26.7023	30.4381	26.1671	30.8917	29.7793	31.6303	23.2904	26.6425	32.2926	26.223	28.8555	27.4037	28.9318	29.0734	27.7504	28.4777	20.3045	22.4181	28.4514	27.702	26.129	30.036	25.4422	21.7731
ENPP4	43.1012	43.7782	48.4859	42.2087	40.5788	50.3953	45.3297	48.6551	39.8273	40.9625	45.1305	37.9858	42.5181	48.8877	36.6731	46.6535	55.4207	39.3006	38.9822	59.1623	43.6999	47.1636	58.1969	30.6086	48.6912	38.4812	35.4611	39.777	53.9833	40.0749	35.9771
SEMA3F	15.9088	21.6458	17.6297	29.7652	21.9881	17.9165	15.0819	15.459	16.0831	12.2163	10.5711	8.47034	9.18955	16.0276	17.8053	17.403	15.5618	11.8327	13.2155	17.4442	18.2511	12.0349	27.3938	40.1508	10.9937	22.6412	15.8631	19.1181	29.2453	26.6328	13
CFTR	1.15513	1.99871	1.80319	1.28101	0.448717	0.667471	0.9939	1.15577	2.22888	1.29968	1.12626	1.03863	1.20752	0.501397	1.15383	0.868881	1.46162	1.57027	1.21706	0.799647	0.673106	1.08956	0.961233	0.177585	1.04125	1.08836	1.14646	1.35708	1.31624	0.785336	0.370704
ANKIB1	124.247	103.996	103.659	103.617	87.0376	106.249	89.6359	105.69	98.7496	121.977	104.232	102.652	120.063	91.3024	97.5674	106.828	99.4752	123.318	112.323	88.0768	101.255	102.63	97.1815	73.1478	98.3893	105.607	99.9376	93.7456	90.9772	106.595	74.7006
CYP51A1	2.48924	1.46136	4.30356	4.78077	3.10967	2.65248	2.23696	2.50781	1.85332	2.33192	3.1297	3.36324	2.50285	3.116	1.86421	2.54285	2.90603	3.06243	2.35691	3.68043	3.72302	3.4931	2.67446	2.06198	3.34535	2.09459	2.5307	2.60347	3.51893	1.82231	2.65234
KRIT1	85.8713	70.6124	74.7535	74.4519	71.6113	66.1042	58.2042	88.0778	72.3764	73.7125	76.3627	63.31	67.4795	57.9904	66.9071	64.891	67.8357	74.2293	72.2479	63.7858	62.7208	71.162	64.7002	62.0018	58.5797	62.2088	63.0366	59.688	65.9004	68.4956	55.2906
RAD52	19.2441	24.0303	28.1807	20.5621	21.1251	20.7229	22.3627	17.4514	19.6302	18.5974	23.665	19.4946	21.6877	20.5467	19.0271	20.7216	18.8977	21.1206	18.4948	14.7412	15.7915	21.5012	20.1913	20.505	13.2658	15.7599	17.3202	19.0246	22.1289	22.1776	17.4669
BAD	10.3762	13.384	7.57327	16.3818	11.7038	14.9732	15.0819	11.4384	11.3259	11.3092	12.6818	12.5208	13.3206	15.8662	15.7309	12.1462	14.3581	13.873	12.6456	13.9588	13.4303	14.0687	13.4083	8.99816	17.2659	16.3117	12.5118	13.8833	16.3398	14.3812	11.6825
LAP3	77.435	81.0573	67.9943	65.6701	71.7911	113.197	64.3307	98.0758	73.211	83.9723	73.608	73.7707	64.6087	86.4283	81.8537	87.8567	104.703	88.1155	89.9756	123.109	80.594	93.1636	79.6297	80.5651	78.1645	82.5607	74.4384	73.8034	97.4441	90.7712	68.6912
CD99	161.092	148.798	174.768	157.247	90.4897	133.56	146.077	112.415	173.446	171.431	142.941	185.246	204.259	176.519	162.184	168.501	174.103	167.961	157.677	153.801	193.08	187.013	155.571	133.809	164.632	196.817	186.125	144.972	142.119	180.45	126.15
HS3ST1	5.23595	6.19681	5.48505	4.74837	4.44015	5.86955	2.97688	3.50406	7.11125	4.58406	4.63229	4.49032	4.49836	4.01982	6.21177	3.39452	4.10971	6.35127	5.86646	2.7913	5.46114	6.1185	3.61848	5.91096	1.93729	4.52903	2.60356	2.63462	5.15683	3.39696	2.42739
AOC1	0.370358	0.285889	0.786555	0.470883	0.0172109	0.291005	0.757127	0.444172	0.559696	0.392569	0.339193	0.932966	0.297282	1.50205	0.756012	0.986353	0.601853	0.352185	1.57701	0.408429	1.13223	1.86609	0.856341	0.939362	0.657238	1.51033	0.709331	0.546926	0.638484	0.593305	2.6202
WNT16	0.0956881	0.285889	0.319453	0.503289	0.125087	1.83109	1.23067	0.835552	0.0172109	0.548968	0.44652	0.439867	0.157247	0.953304	0.130873	1.77929	0.842588	0.169472	1.54701	0.159472	0.96826	0.423964	0.331885	0.738895	2.51332	0.569016	1.91144	0.796203	0.469046	0.324461	0.884875
HECW1	1.07665	0.453813	0.374406	0.503289	0.304882	0.872817	0.313177	0.515332	1.35256	0.642807	0.44652	1.14429	1.76766	1.98623	1.60848	1.36814	0.945761	1.41801	1.60701	2.57791	0.90267	0.497919	2.28986	1.42048	1.87329	0.76377	3.14997	2.85274	1.85279	2.32159	0.434975
MAD1L1	22.2263	26.9858	25.5155	23.4137	18.572	27.2939	24.1089	21.9345	28.1847	22.4136	25.74	28.6522	27.0091	31.8767	26.2731	23.2472	29.2837	26.1452	23.9541	25.233	28.7782	27.5655	28.6875	27.1204	26.5783	23.193	30.5434	28.466	24.8681	29.0139	25.7901
LASP1	165.172	184.734	205.652	236.802	156.186	202.727	241.792	141.448	215.509	203.055	188.484	280.485	247.741	260.283	241.889	256.781	229.954	216.593	226.758	204.767	280.314	236.821	220.254	221.293	247.42	260.209	261.493	240.664	262.166	235.947	226.445
SNX11	17.3214	15.164	19.2233	18.8122	16.0189	18.8748	17.0649	19.3016	19.0877	16.4078	16.4025	18.755	17.4167	17.5125	17.2938	14.9361	19.2072	16.6137	16.7551	17.5153	16.8081	17.2857	19.5969	18.7409	16.9459	20.6612	16.0453	17.934	18.6836	17.5689	23.2192
TMEM176A	7.35483	4.65191	6.03458	5.39647	4.90761	13.5358	8.74822	3.64638	9.19774	9.24476	4.1672	19.7764	5.61864	14.3168	11.1561	12.7923	17.3845	7.05167	17.085	14.599	11.2986	14.8452	15.7859	8.47695	16.5619	20.5638	20.0887	8.96004	15.7467	16.4935	14.3819
M6PR	40.3545	44.1812	38.4844	53.8422	39.8237	40.5045	35.5036	42.8556	33.0671	36.4895	39.2275	50.6303	52.2506	50.2434	53.4382	50.7944	45.3098	43.2898	46.1513	35.7248	47.2745	54.3742	41.0996	49.0917	45.6191	47.1154	51.4527	43.7031	54.2939	48.5243	42.3078
KLHL13	3.23478	2.9055	2.8473	2.83646	2.10282	4.15834	3.50962	2.36549	2.06196	3.14519	2.30686	6.4275	3.098	3.05144	3.42706	3.6001	3.3875	4.98092	3.10681	3.68043	3.98538	4.04776	2.9192	4.38741	4.24139	3.71755	4.57064	3.88101	3.74485	4.01146	1.75254
CYP26B1	64.5255	38.5054	58.872	69.2023	11.4881	30.0319	52.9656	12.1856	62.8204	77.5599	44.3076	43.6213	57.887	24.0651	41.589	34.877	36.7465	40.7927	29.4734	61.0472	47.4713	32.1507	31.6944	19.9437	49.2993	27.6074	31.964	28.2167	31.5609	17.9529	29.2607
ICA1	34.3118	33.3333	28.7302	28.9874	27.7774	29.4843	21.6524	36.5223	29.0193	26.261	28.5305	27.4547	24.6285	27.3576	32.5813	33.4086	35.0958	34.9154	37.9923	35.6536	23.4983	30.5237	34.4216	25.1559	25.5223	30.1717	24.5693	25.6928	33.6507	32.6625	16.7921
DBNDD1	1.4298	1.25985	2.21534	1.47544	0.628511	2.44713	3.50962	2.65013	1.14391	2.5196	1.55557	3.43368	13.8107	3.85842	4.45002	4.89229	3.0436	2.39248	2.65687	1.40426	3.65743	2.67959	2.9192	2.66338	2.67332	3.06837	2.31214	7.90061	2.30463	2.93609	2.45952
ALS2	60.9548	62.1827	67.2799	55.0736	46.548	62.3053	48.7925	52.3199	59.1481	59.2925	56.2925	50.2077	50.9902	50.7599	49.3748	55.9631	53.7355	57.3283	58.7496	43.1579	54.7845	52.969	53.5118	40.3914	41.939	47.797	53.3469	54.7025	59.3206	59.9694	41.408
CASP10	34.5472	35.2477	41.3695	26.071	32.9196	35.542	25.2928	24.5674	35.404	30.734	31.2137	37.9858	31.4552	43.368	43.0098	41.6316	41.2517	37.0776	37.7223	39.4235	34.255	37.1427	37.5683	46.8465	26.8983	33.5475	43.1473	43.7966	47.5164	63.3491	44.5894
CFLAR	547.631	564.88	569.991	540.049	473.02	530.938	577.507	487.25	561.073	468.745	566.491	493.68	444.246	484.462	562.33	516.452	589.818	537.59	564.664	594.811	460.128	472.257	517.621	477.972	393.634	423.024	504.136	541.261	584.268	533.672	595.428
TFPI	89.2066	78.572	67.7745	35.3064	65.0308	69.8346	70.3389	43.2114	77.0919	80.2812	53.2873	82.6817	74.0261	64.188	82.7914	77.4898	70.7246	84.6439	72.2779	65.1728	56.2275	49.2343	73.1265	83.3316	70.9002	71.0702	83.7638	66.2939	71.9155	90.0031	46.7104
NDUFAF7	20.6567	16.3394	17.6572	19.0066	19.0035	17.2662	13.898	26.382	16.876	16.095	17.9051	18.8606	16.8565	16.1567	17.2085	18.3428	18.4163	20.4811	18.4348	14.2789	17.8576	17.8774	13.5132	15.1726	14.0978	14.5264	13.896	14.1637	16.2268	16.916	13.8034
RBM5	205.784	213.684	222.742	186.93	208.794	184.588	171.974	190.655	217.971	185.944	196.39	198.137	164.209	186.945	200.374	217.252	213.928	235.291	213.17	190.932	193.375	191.413	208.331	200.926	157.56	179.711	190.423	205.796	213.227	242.553	203.372
MTMR7	7.66874	4.18173	4.93552	3.97064	4.47611	4.84283	4.75267	4.21566	6.10974	6.42957	6.56418	6.67405	4.70841	6.37619	4.90467	7.97592	6.58584	5.3159	5.62649	5.52983	6.11704	5.08313	5.08696	4.98881	5.96946	4.65886	5.5906	5.78175	4.73324	6.20062	5.41601
SLC7A2	42.4734	44.3491	40.8199	35.7277	40.9743	42.0446	32.248	40.6141	31.6066	42.2137	29.8184	57.3928	31.6303	36.6862	35.8491	48.0925	42.0771	64.7891	52.0305	35.3335	29.0406	29.932	39.4214	57.1505	41.0429	37.1829	41.5809	43.5161	43.7887	69.9166	23.0585
ARF5	24.3451	26.079	25.2132	37.8341	32.2723	30.2372	28.134	29.1217	27.8926	29.5766	30.9633	26.5037	29.9849	31.7475	25.9605	31.9695	27.461	30.3781	25.034	31.7059	32.0905	28.6748	22.3591	22.63	28.2104	34.0668	30.6891	26.316	31.6174	24.8277	26.4006
SARM1	8.29656	10.9659	8.15028	7.24357	7.85624	9.05241	8.24508	5.35422	10.2827	8.14996	7.74478	11.0063	9.99476	8.11926	10.3604	8.38707	9.16515	7.35619	7.66622	8.44618	8.31429	9.48346	9.42247	11.4439	6.32147	9.04084	8.28623	9.86367	10.0423	10.3869	7.31202
POLDIP2	51.8514	54.6597	47.4693	68.0681	61.1473	64.2219	60.8383	66.4096	53.3894	52.3796	55.7916	52.814	59.1823	56.0537	51.506	51.881	55.2831	49.8675	54.8501	51.5513	53.0464	53.8565	57.3578	37.5448	59.4437	56.5285	55.824	56.3851	59.7724	52.2881	40.4439
PLXND1	220.185	233.163	269.535	188.745	195.525	267.308	274.349	179.483	225.816	196.298	199.002	424.928	284.08	262.059	319.833	265.033	305.063	227.343	273.402	215.365	318.75	305.119	375.773	277.264	293.085	344.278	460.205	384.652	350.754	310.417	197.363
AK2	112.318	95.6331	84.6176	116.157	149.75	117.543	84.9892	133.336	100.419	99.3619	122.048	71.7983	87.8196	88.2359	82.081	93.7597	89.4331	87.5064	86.0461	92.5581	91.0883	94.6427	93.3355	60.1976	97.8453	85.4171	74.4384	78.3527	98.7432	87.0842	71.1657
CD38	3.54869	7.74171	4.71571	5.94736	3.25351	7.47809	8.83701	4.8561	6.52704	7.52437	5.02582	7.73069	11.9553	7.57051	9.79212	6.53689	7.51439	11.8631	9.61597	10.4023	7.46163	4.08474	5.61141	18.0994	6.16147	9.7874	8.6505	3.88101	7.04889	6.58468	9.62579
FKBP4	31.2904	33.7363	34.5553	58.0549	33.0274	35.85	32.4551	29.7621	30.2295	29.3577	37.7249	27.032	28.7946	29.1329	29.2851	28.5041	34.1328	25.7189	31.0032	26.9757	29.2046	30.6346	32.044	23.0309	27.2184	26.9583	25.8078	27.1573	42.7721	30.0125	23.0907
KDM1A	71.1176	63.9962	61.812	71.503	60.6798	63.64	57.4051	67.1212	62.6117	59.8242	70.6386	58.062	57.992	54.698	55.541	56.5505	61.8174	59.6731	57.1298	62.1498	59.8677	57.3694	55.1201	47.9691	49.8433	54.8406	52.8005	51.8046	61.9468	59.3549	45.0072
RBM6	167.841	132.341	182.132	153.909	141.192	136.675	117.25	120.74	162.429	122.227	151.098	141.29	107.04	113.414	128.711	131.086	129.945	125.541	149.998	106.037	115.127	117.051	147.529	105.463	106.518	98.7578	132.904	135.905	118.031	141.813	118.63
CAMKK1	18.5378	5.42436	14.7996	6.59546	6.63364	10.1476	7.32758	10.9047	14.6643	15.9386	9.56934	13.1548	8.06927	12.606	12.6621	9.35621	7.99586	9.03107	7.78621	12.1094	12.0857	7.15388	11.0308	16.8565	11.6657	11.4428	16.9195	9.52092	9.53399	11.4623	13.8034
RECQL	39.9229	40.4533	39.611	42.1115	26.375	36.0895	32.1888	39.9025	42.0807	44.7786	35.471	37.5984	42.343	39.4945	35.3092	40.3981	40.4263	37.3821	44.4715	33.0574	37.6984	37.1057	33.6174	33.4151	40.2429	36.696	35.4611	32.5479	34.2155	38.7691	32.3457
VPS50	42.905	40.722	40.4627	35.5009	38.7449	43.174	32.5735	40.365	41.2044	44.1843	38.0826	32.3856	37.9669	33.5874	38.2076	38.1368	37.2624	40.4578	37.3924	37.4675	32.5168	38.215	34.5265	36.5023	36.4347	34.0019	37.4281	34.6979	36.9265	40.6894	32.7635
HSPB6	21.4415	25.7432	57.8005	40.7181	42.3767	31.4008	83.6277	30.9363	13.2455	28.3255	37.9753	65.8459	65.9741	15.8017	46.1923	30.413	36.3682	33.6974	32.803	53.1517	71.1819	46.5719	90.958	43.4385	51.4754	42.6035	38.1931	81.4998	36.9265	44.1844	53.0411
ARHGAP33	4.25498	4.75267	6.99626	3.48456	5.91446	3.85032	5.4334	4.3224	5.0665	4.23999	4.95427	6.18095	4.42834	3.14828	4.64893	4.15809	4.10971	3.91509	2.26692	3.25365	3.98538	2.23586	6.62536	7.07367	3.08934	3.87984	6.57414	5.56364	4.08373	3.81943	3.84136
NDUFAB1	32.8992	27.2881	25.1858	36.8943	38.2055	37.2874	32.3072	46.0222	24.0118	28.7321	36.6158	24.8483	26.3789	32.8127	22.7211	28.2985	32.4821	26.6629	25.6339	31.528	27.1385	30.5607	29.5266	16.4155	35.1867	26.6012	19.8337	25.7863	29.7818	27.8233	19.3629
PDK4	819.241	872.416	667.231	589.986	925.886	464.645	594.791	945.13	462.173	463.647	594.718	563.735	563.976	350.084	421.986	413.224	620.151	542.097	580.742	547.509	476.329	348.235	340.809	271.531	488.966	362.358	529.562	376.364	343.751	453.48	273.91
SLC22A16	0.0172109	0.353059	0.127117	0.0820212	0.0172109	0.0856593	0.342774	0.0172109	0.10067	0.642807	0.267641	0.439867	0.647372	0.210885	0.329781	0.281522	0.223555	0.199924	0.437157	0.337298	0.804286	0.460941	0.226994	2.5832	0.689239	0.211965	1.40145	0.14185	0.243128	2.05274	0.852739
ZMYND10	2.48924	1.69645	2.46263	1.8319	0.916182	1.48885	1.11229	0.906712	1.60294	1.04945	1.44824	1.88394	1.5226	2.21219	1.15383	1.83802	1.97748	1.66163	1.75699	1.29756	2.37844	1.20049	1.87029	2.74357	0.977251	1.64017	1.91144	1.73099	1.57039	2.70565	2.6202
ABCB5	2.99934	0.823246	2.16038	10.8729	3.14563	3.61075	1.9114	1.36925	0.517967	1.2684	1.23359	11.2528	1.62762	5.05275	2.14837	2.83653	4.62557	1.69208	3.9467	1.08417	4.34612	2.45773	5.12192	3.06432	1.48927	8.71625	4.16993	2.97738	2.02223	3.43537	1.46332
ARX	0.0172109	0.0172109	0.0172109	0.0172109	0.0172109	0.0172109	0.0172109	0.0172109	0.0172109	0.0172109	0.0529867	0.0172109	0.0172109	0.081769	0.0172109	0.0172109	0.0172109	0.0476631	0.0172109	0.0172109	0.0172109	0.0172109	0.0172109	0.0172109	0.0172109	0.0172109	0.0172109	0.0172109	0.0736903	0.0172109	0.0172109
SLC25A13	25.0907	21.0749	25.2132	27.27	23.6422	19.8673	19.403	24.8877	23.5527	21.9131	22.0193	24.6369	19.6572	20.0625	17.4927	24.6863	23.3341	22.4605	23.4442	21.2852	23.5311	19.6153	19.6319	20.946	25.4263	22.6737	23.2943	17.9029	24.614	22.6001	18.2703
ST7	19.0479	20.8398	20.4048	20.3677	17.5651	23.4608	22.8658	16.9889	21.2159	16.6581	20.2663	20.4808	18.4319	19.6752	18.3452	18.0198	22.5088	19.4153	19.9346	14.8479	18.743	22.2777	19.3871	12.1656	16.6579	16.3117	21.3637	18.0587	19.3614	19.758	14.5426
CDC27	129.308	106.783	107.561	99.1122	87.9366	101.458	85.6699	97.72	101.963	104.335	101.12	89.3386	92.4408	94.6272	92.9357	97.8712	96.38	105.565	98.8245	92.8782	102.403	91.2408	84.9442	98.1261	90.773	88.5007	86.678	87.4825	88.2945	91.0401	91.8289
SLC4A1	2.05762	11.4696	10.4583	0.730125	8.07199	1.4204	0.313177	0.728812	3.31385	5.86654	1.09048	0.615974	0.542345	29.0684	58.5814	4.77482	1.25528	4.37188	0.857103	6.70348	2.31285	0.423964	5.54149	391.851	0.209219	2.77623	0.745759	5.71943	0.949121	5.08684	294.188
CALCR	0.527313	0.353059	0.34693	0.892151	0.0172109	0.154108	0.342774	0.550912	0.684885	0.611528	0.625399	1.63739	0.927443	1.8894	1.58006	0.839513	2.14944	1.11349	2.02695	1.262	1.00105	2.79053	0.856341	0.658708	1.00925	1.38049	0.672904	1.45056	1.71159	1.97593	0.884875
HCCS	11.3964	9.58888	11.5024	13.6922	8.61138	11.7903	10.5536	10.6556	7.98758	9.90163	9.31891	12.8378	11.7452	10.0237	9.11015	10.5309	12.501	9.57921	9.25602	10.9002	11.6266	13.9208	9.42247	7.5147	10.5457	9.98215	10.0347	8.24337	11.1436	9.19631	7.4727
DVL2	25.9539	29.2024	24.1691	32.6816	25.7278	24.6929	26.3878	23.927	29.7287	24.6032	27.7077	26.7502	24.4885	22.2575	23.5168	22.0725	22.8183	25.5362	20.0846	22.6723	20.2844	22.9063	25.296	18.9414	18.642	25.5625	27.1192	22.9196	27.2403	25.0197	17.6276
PRSS22	0.0172109	0.0507957	0.0172109	0.632909	0.0172109	0.0172109	0.0172109	0.0527909	0.0172109	0.0172109	0.0172109	0.0172109	0.157247	0.114048	0.0456263	0.31089	0.0516016	0.199924	0.0772031	0.0172109	0.0172109	0.239076	0.0521747	0.297866	0.0172109	0.211965	0.0172109	0.0172109	0.412567	0.0172109	0.0814823
UPF1	75.3946	96.5735	88.6292	117.907	88.1523	91.3274	101.327	80.1435	90.9879	69.2707	91.5316	96.3476	81.518	75.873	90.2362	74.4062	93.0785	76.8786	75.0375	80.2169	84.6605	82.3662	96.9718	91.8314	68.7561	75.6469	93.0164	103.53	115.207	92.8068	89.7723
SKAP2	79.24	75.0121	73.1873	66.7071	67.476	68.4657	68.0007	65.4133	72.0009	70.3968	60.1921	75.4966	80.7829	68.9976	75.0339	67.1229	77.4651	73.2243	84.0664	76.5537	70.2636	84.5109	66.4484	75.4733	77.4285	59.9042	75.7862	68.4439	75.5301	72.8739	80.0994
SLC25A5	67.8215	61.5445	45.9855	101.705	94.2654	79.2805	60.4536	90.7463	58.2301	56.9465	58.1171	54.9978	56.7667	62.9291	51.4776	62.0717	59.8915	55.5621	52.8104	53.8986	59.5069	59.625	52.4629	38.3466	63.6999	58.2813	46.9721	42.114	72.7344	48.2171	46.9996
MCUB	11.7496	12.2085	9.99121	7.27597	6.70556	10.0791	8.71863	6.13698	10.8669	13.1235	7.5659	19.4594	14.686	17.3188	16.2993	13.6146	17.3845	18.0449	16.6051	15.0613	18.2511	18.6539	14.0726	22.2691	13.7138	13.8772	17.8666	10.8296	12.358	14.0739	18.206
HOXA11	0.645029	1.42777	1.22618	5.23444	0.700429	1.52308	1.70422	1.33367	1.22737	0.799206	2.02065	1.95439	0.71739	2.98689	1.69372	2.01423	2.49334	1.44847	1.84697	1.51095	3.42787	2.3468	2.63949	0.45824	2.2253	4.0746	2.02072	1.48172	2.5023	1.32302	2.5238
POLR2J	11.1217	11.4025	11.9146	14.7616	14.3648	12.9197	12.063	13.1463	13.2038	11.8097	13.934	11.7811	11.6052	12.9288	12.2643	13.0859	12.8106	14.0861	11.5057	9.26418	11.4626	12.4786	12.1147	11.3637	13.5218	13.1307	11.9654	11.2659	14.0241	10.6173	13.0964
DHX33	15.9088	15.7685	18.0968	14.0487	14.9042	16.0341	14.6971	11.9721	16.0831	14.1557	12.8965	17.6279	11.9553	12.7997	13.8839	15.083	14.8396	12.7767	12.0157	15.417	14.8405	13.8098	16.5201	15.2929	10.6097	13.7149	12.3661	15.192	16.3398	15.8406	10.8791
MEOX1	38.8634	41.0242	51.3984	35.5009	31.697	45.6381	24.4049	35.8819	31.6066	26.4174	21.0891	29.6032	27.2542	35.1046	41.1343	49.1498	34.064	36.0117	34.7827	34.6578	38.3871	24.9401	44.8408	45.5635	26.7703	37.8645	30.9441	32.7972	50.1709	78.9805	22.4158
THSD7A	62.799	64.3657	50.6565	47.588	49.9641	57.3086	50.7755	36.2021	67.6193	49.2517	61.3727	38.0915	50.15	40.3983	49.3748	48.3275	43.0056	64.8195	53.4103	54.9656	41.2403	40.7665	43.5121	49.0516	51.2514	60.5534	53.3469	56.3539	51.4699	62.1201	31.928
LIG3	24.5806	26.1126	24.5538	20.951	19.8665	22.4683	22.1259	19.266	27.3084	18.5661	24.0585	23.8621	21.3727	25.7436	22.8916	29.5026	23.9876	22.2778	23.1442	21.712	21.5634	18.2841	20.7158	24.9153	20.9141	21.7973	24.715	22.6391	23.2302	25.0197	21.2589
RPAP3	18.5378	15.6006	18.3441	17.8077	14.0412	17.6769	14.1052	16.9889	15.6658	16.2827	16.5814	19.6707	18.3969	17.0606	15.2479	18.1372	20.4453	17.649	18.7648	17.9777	15.9555	21.3532	15.7159	17.5782	17.3619	18.2268	14.3332	16.6876	17.8647	17.4921	20.1984
ACSM3	2.45	2.0323	2.46263	2.35038	1.77919	2.10489	2.65131	2.82804	2.43753	2.11296	3.66634	1.63739	3.098	2.47042	3.19974	2.63096	3.35311	2.14887	1.90697	2.36452	2.21446	2.97541	2.39475	3.06432	2.73732	2.45164	1.76573	1.98027	2.67174	2.28318	2.9737
REXO5	7.23711	6.70058	7.38093	7.34078	9.58226	8.23102	10.2577	7.77366	6.6105	7.77461	11.1435	7.80113	10.2048	6.27935	7.49047	8.15213	9.09636	6.56444	10.1559	9.37088	7.46163	9.37253	8.96794	5.51003	7.44152	7.96969	9.41548	7.58902	9.27983	8.15934	7.72978
CIAPIN1	18.2632	22.1496	18.2891	22.0527	17.5651	20.1068	18.6631	18.8391	19.1294	20.1927	19.0141	15.7259	17.6617	19.1264	17.6632	18.5777	16.6279	21.1815	18.3149	18.0488	18.4479	16.9159	16.4502	14.5712	17.2339	20.5963	17.5024	15.9398	19.3332	16.7239	15.8601
SPPL2B	20.4998	25.676	24.9659	24.2887	21.8442	25.6169	26.3286	23.5356	24.0535	20.6932	25.418	30.4132	19.6572	22.548	28.3474	27.0651	25.0193	29.4036	24.4941	25.2686	27.9584	24.3115	28.9672	29.6062	21.9381	23.7124	29.6691	30.4602	25.0093	26.94	26.2721
FAM214B	21.4415	28.2956	27.1091	19.9464	20.1542	22.3656	20.6165	24.4607	30.7302	30.734	20.4452	30.7302	31.2802	34.6204	27.7791	29.6495	22.5431	25.2316	23.2942	22.0321	25.8595	24.0526	27.9882	52.2591	21.5221	35.3976	24.46	27.687	24.0774	27.1704	49.8918
COPZ2	44.6707	44.3491	48.6782	56.9855	35.2209	49.3685	42.222	41.7882	50.5101	55.3825	51.0335	39.0425	54.2811	44.0459	41.2196	40.4862	48.0955	44.3252	49.2709	45.3985	56.0307	57.4433	49.8406	23.7125	46.5472	42.0193	36.8089	46.0712	42.4332	39.7677	36.6198
PRKAR2B	759.677	728.74	583.702	763.256	738.109	750.486	655.08	891.582	706.626	694.961	637.828	411.614	585.472	476.198	401.556	324.944	415.939	452.324	428.782	526.952	359.022	492.41	473.322	150.649	478.597	398.94	277.339	405.436	397.547	382.928	311.734
MSL3	18.067	20.4703	22.1084	20.6917	18.1405	22.3999	17.42	18.8035	20.2978	20.6619	17.3327	28.5817	21.7228	24.743	28.0064	26.5365	25.3288	25.4753	23.3542	23.4903	27.2697	25.2359	21.3451	39.5494	22.1301	26.6661	26.5728	23.2623	24.8681	25.9798	39.6084
CREBBP	119.303	148.798	138.087	113.889	123.5	119.22	123.642	87.7932	129.504	91.886	107.845	133.506	111.206	100.244	125.017	100.867	97.343	103.768	92.4053	92.238	110.372	92.9048	120.118	152.132	77.7165	98.6279	134.398	139.581	131.473	118.462	152.501
TSPOAP1	9.70915	9.65605	12.5191	12.5256	5.2672	7.37542	7.2092	6.2793	11.0756	4.58406	6.85038	8.04768	4.39333	6.21479	9.53638	3.57073	7.27366	8.45247	4.42664	7.73488	5.98586	9.59439	6.24076	20.1442	7.12151	8.55395	11.929	5.87523	8.31968	7.8905	16.6635
MPO	0.213404	0.15155	0.0172109	0.146832	0.0172109	0.0172109	0.0764042	0.159531	0.18413	0.0172109	0.0172109	0.298982	0.297282	0.146327	0.528689	0.222786	0.154774	0.169472	0.377164	0.443994	0.14839	0.165121	0.331885	1.22002	0.145216	0.179506	0.527194	0.0483706	0.0736903	0.13243	1.7204
PON1	0.252643	0.554568	0.731602	0.308857	0.376799	1.28351	0.461161	0.515332	1.14391	0.767927	0.44652	1.03863	0.927443	0.275443	0.756012	0.45773	0.533072	0.595803	0.64713	0.586255	0.738696	1.0156	0.926269	0.738895	0.753242	0.341802	0.45434	1.4194	0.807922	0.516492	0.306432
GCFC2	59.189	60.1004	39.8033	46.2594	47.6627	54.5022	42.3404	58.6176	45.4191	56.2896	51.6417	34.4637	38.1069	42.8193	40.8502	44.1279	40.4607	41.5236	43.0617	44.4027	38.8462	43.9095	48.0225	29.4459	42.995	40.0393	31.0898	40.7118	42.0096	42.6098	34.2417
WDR54	1.9399	2.9055	2.87478	2.77165	2.71412	2.6867	1.61543	2.04527	2.98002	2.55088	1.01893	2.94058	2.29279	3.116	3.39865	2.36665	2.63091	3.24515	3.07682	1.86661	3.2311	1.86609	3.09402	4.4275	1.71328	3.84738	2.45785	3.07086	2.61526	3.05131	2.6202
CROT	14.3393	13.1153	13.4258	16.8355	10.5172	12.7828	11.8855	14.356	13.8297	13.9993	12.4314	12.7321	14.756	12.8643	11.838	14.6131	15.9057	14.9388	15.2552	11.2558	13.2663	13.8468	12.2895	13.0075	10.0016	14.072	13.6411	12.855	16.4245	14.8036	10.4613
ABCB4	5.3929	5.32361	4.30356	4.13267	3.90077	5.04817	3.86478	4.57146	6.81915	7.52437	4.77539	3.962	4.39333	3.7293	5.47297	8.9157	3.80019	5.16364	3.79672	3.50261	4.54289	3.60403	3.19891	3.94638	3.79337	3.87984	3.69638	3.3513	3.43421	3.78103	3.74495
KMT2E	177.925	142.417	158.887	123.416	141.228	132.225	121.334	120.74	134.512	130.36	119.365	129.667	117.262	117.255	131.666	106.094	109.483	102.793	119.252	116.6	115.16	115.831	127.88	144.394	100.949	103.529	125.182	128.489	116.167	126.873	141.061
RHBDD2	17.9493	20.6047	16.723	22.7656	19.4709	25.0351	37.2202	19.1237	22.6347	22.2572	19.5508	23.6507	22.843	26.8088	23.4884	29.6788	25.0193	27.3633	24.974	26.6912	26.9089	22.7584	35.5054	21.3069	28.6264	27.1855	30.6162	29.5254	29.217	25.7494	25.2759
SOX8	0.174165	0.285889	0.401883	0.535694	0.520635	0.633247	0.0764042	0.657652	0.1424	0.392569	0.303417	0.580753	0.227265	0.695071	0.471858	0.31089	0.705026	0.352185	0.617134	0.977473	1.329	0.239076	0.646559	0.738895	0.46523	0.536556	0.818614	0.0172109	0.299608	0.554899	1.04555
IBTK	118.675	99.7976	94.9213	91.5942	94.2654	95.0237	84.3677	111.916	102.756	106.681	94.0002	82.3648	91.5656	94.5626	79.0405	91.3221	81.6608	98.0733	87.066	88.3969	92.7936	93.1266	78.0214	72.2257	87.4769	84.5082	81.3232	75.5483	82.4206	88.7357	67.4058
ZNF195	25.6008	18.556	24.6912	19.9464	21.3768	23.0843	18.1304	25.6348	22.426	23.2581	18.0124	18.4732	16.5414	17.7384	17.0096	18.5484	23.5061	18.7149	22.2743	18.6179	20.3172	22.8323	21.45	17.2975	17.874	18.5514	19.3966	19.2427	22.0724	24.5972	17.6919
MYCBP2	870.133	804.474	779.72	708.751	632.929	670.059	577.093	699.165	769.345	666.778	722.616	497.625	620.866	513.48	476.828	472.4	538.886	591.886	543.067	730.884	475.771	533.566	508.356	375.453	476.709	490.182	523.88	529.607	602.172	545.425	505.769
FBXL3	115.222	119.344	107.231	98.0753	90.6695	78.0142	80.3129	98.823	98.7079	110.435	94.2506	89.726	89.255	90.3663	84.3826	90.676	91.2558	103.646	94.0551	84.5203	87.2513	92.9048	74.7698	79.4826	81.4926	81.522	78.2633	83.6187	79.2295	92.4611	82.4774
ITGAL	4.52965	20.1681	13.1235	2.51241	9.43843	9.22353	4.84146	4.00218	5.94282	9.43244	3.48746	18.5436	19.0621	23.7423	31.3026	11.0596	13.0513	13.538	11.9257	15.2036	12.6104	11.961	9.91196	81.5274	10.0656	16.2468	20.1251	16.376	16.8763	16.9928	98.3204
PDK2	46.0441	44.0805	39.3637	38.6766	59.8887	40.0253	33.8758	47.6945	48.215	38.1786	38.0111	22.9111	31.3852	22.0638	23.4599	22.1606	22.7495	29.7386	22.1244	24.3439	20.5139	26.0124	30.3658	13.1278	23.7942	22.2517	23.9136	25.6616	26.8732	27.6313	16.31
ITGA3	23.7958	26.1798	27.9334	81.1598	20.1542	23.2555	10.4056	11.5807	20.1309	16.1889	11.3939	41.9659	50.7452	33.071	28.1485	40.9561	22.5431	31.6266	15.3752	18.1555	33.0416	28.416	27.8484	66.3319	14.8018	29.977	29.4505	30.211	50.8204	29.1676	19.2344
ZFX	97.996	105.306	96.5699	128.407	131.375	126.852	114.645	133.3	92.6153	93.45	135.178	113.078	87.8897	130.231	88.6734	139.045	133.247	97.5861	130.26	120.655	136.148	132.471	118.649	76.9968	118.038	124.498	114.545	123.191	123.481	88.1212	116.863
LAMP2	102.508	95.7675	104.95	108.25	92.791	112.991	122.459	104.623	103.048	134.051	103.874	150.553	114.356	151.955	132.206	143.421	158.421	128.099	151.318	123.535	136.575	155.434	128.684	119.857	147.831	148.81	126.712	123.254	137.177	129.984	141.254
ITGA2B	1.70447	6.29757	7.46336	2.18836	4.97953	3.09739	3.39123	3.00594	4.60747	3.48927	3.30858	2.06005	2.46784	5.56921	9.11015	2.54285	3.52507	3.82374	2.74686	4.71183	2.83756	1.57027	2.56957	37.4646	2.1613	2.74377	3.5871	4.31725	2.19167	4.12668	54.2623
ASB4	0.252643	0.285889	0.18207	0.276452	0.0891286	0.633247	0.135597	0.373011	0.10067	0.23617	0.482296	0.298982	0.0872288	0.081769	0.528689	0.0759468	0.189165	0.108568	0.0172109	0.230603	0.279569	0.0172109	0.296921	0.097398	0.113215	0.147047	0.381485	0.515766	0.186649	0.0940234	1.55973
GDE1	66.6444	60.2347	51.8655	83.0069	48.4178	87.0494	72.5882	78.9338	74.2543	57.6346	60.9434	73.3481	56.1716	80.0047	74.6361	82.4236	73.2695	71.4581	86.0761	63.9991	65.9019	82.8099	59.2458	53.943	77.0124	78.3086	62.5995	57.0394	61.5797	61.7361	75.1505
REX1BD	16.262	18.9254	25.6803	27.3996	22.1679	19.9699	24.4936	23.5	13.4959	16.7519	26.0262	25.2357	33.2407	28.0354	27.8927	20.1636	32.6884	29.2818	26.0838	27.8293	31.533	26.3822	31.5196	24.5144	27.6984	24.1343	18.4859	28.4972	27.6639	25.5574	23.894
CRLF1	4.8828	4.18173	9.66149	0.82734	1.56344	1.76265	1.58583	1.22693	3.02175	1.17456	1.48402	2.02483	1.5576	3.05144	1.32432	3.27705	3.73141	3.12334	1.72699	2.75574	1.49298	1.97702	1.48569	1.26011	3.63336	0.958525	1.07361	1.60636	1.85279	3.12812	1.75254
AC003665.1	4.84356	7.74171	9.11196	4.78077	5.80659	7.37542	5.64057	4.74936	6.48531	5.11582	4.63229	7.27281	6.77394	6.69898	6.97899	7.85845	7.61756	6.04675	5.80646	6.88131	6.87132	5.26802	8.58334	13.0877	4.36939	6.60641	11.4918	8.9912	8.91271	8.08253	8.88667
TMEM98	12.8875	10.6636	10.843	11.9423	4.58398	11.5508	10.1393	6.88416	11.2008	14.3746	12.181	14.2466	16.1563	12.9611	12.2074	17.2562	15.5962	12.4417	12.6456	9.79766	16.9065	11.4433	11.1007	9.75994	15.7619	14.2992	14.3332	14.2883	13.7417	15.9174	10.7184
YBX2	10.8078	9.42095	10.6781	9.54433	17.2415	16.4448	13.8684	17.7005	15.3737	13.5614	13.9698	11.7811	8.41936	11.3149	8.00195	11.0302	7.54878	10.4014	8.29614	11.1136	10.0852	10.6298	10.1217	5.18928	10.6417	10.5664	6.35558	11.8891	8.71503	7.16078	7.9226
KRT33A	0.0172109	0.0172109	0.0172109	0.0820212	0.0172109	0.0172109	0.0172109	0.0172109	0.0172109	0.0172109	0.0172109	0.0172109	0.0172109	0.0172109	0.0172109	0.0172109	0.0172109	0.0172109	0.0772031	0.0172109	0.0172109	0.0172109	0.0521747	0.0172109	0.0172109	0.0172109	0.0172109	0.0172109	0.186649	0.0172109	0.0172109
MAP3K14	14.8102	13.6526	14.4974	9.3175	10.1936	13.1593	10.7608	6.35046	17.335	11.7471	6.88616	23.8621	16.2264	15.7694	18.8566	17.1681	19.1041	14.6038	16.1551	12.963	16.513	15.5108	17.3942	26.1181	12.9138	17.3179	24.8971	16.7188	16.1986	13.8435	20.4234
ABCC8	0.33112	0.15155	0.951415	0.535694	0.880223	0.188332	0.638741	0.408591	0.267589	0.17361	0.374969	0.475089	0.227265	0.275443	0.130873	0.0759468	0.154774	0.626255	0.377164	1.72434	0.935465	0.719784	0.366849	0.939362	0.0812136	1.44541	1.3286	0.640405	0.638484	0.324461	0.788468
CACNG3	0.0172109	0.0172109	0.0172109	0.0172109	0.0172109	0.0172109	0.0172109	0.0172109	0.0172109	0.0172109	0.0172109	0.0172109	0.0172109	0.0172109	0.0172109	0.0172109	0.0172109	0.0172109	0.0172109	0.0527762	0.0172109	0.0172109	0.0172109	0.0172109	0.0492122	0.0172109	0.0172109	0.0172109	0.0736903	0.0172109	0.0172109
TMEM132A	2.72467	5.05493	5.78729	6.49825	3.32542	6.17757	4.93025	5.71002	4.23191	3.55183	4.13143	8.82255	4.49836	4.89135	5.7003	7.24172	9.40588	3.70193	6.49638	4.42731	8.11752	6.96899	7.88406	7.03358	4.27339	5.14575	8.6505	6.43611	8.6868	7.04556	6.95852
AP2B1	134.449	134.591	141.247	129.281	134.359	143.622	120.535	111.774	134.512	118.255	113.605	144.988	129.62	117.481	134.422	130.47	115.054	121.643	122.221	115.853	120.538	108.103	125.362	126.071	99.9894	116.578	143.796	136.964	135.285	144.079	115.384
TAC1	0.0172109	0.185135	0.0172109	0.0820212	0.0172109	0.0172109	0.0172109	0.0172109	0.10067	0.0797705	0.0172109	0.932966	0.0172109	0.243164	0.130873	0.281522	0.0859923	0.443542	0.437157	0.0883414	0.0828004	0.0172109	0.0172109	0.0172109	0.0172109	0.147047	0.0172109	0.0483706	0.0736903	0.247648	0.0172109
ZNF263	33.37	35.8522	42.0014	37.9637	34.0702	31.6746	30.0282	34.352	36.1551	31.7975	31.4641	40.1696	35.2712	34.1039	34.3715	33.4673	38.6036	39.0265	38.3223	32.0615	31.6314	34.3693	35.2607	37.5047	26.6423	33.0606	33.8947	37.7204	36.0228	36.9256	34.5631
CX3CL1	22.7364	28.6315	28.4555	12.1043	26.0514	17.4373	18.012	16.8822	18.0444	16.6894	17.0107	16.1838	13.0055	14.1877	22.8064	17.638	16.1465	16.9182	11.8357	28.5761	17.5624	12.4786	20.1913	29.4058	10.6097	21.4402	21.8372	32.174	19.2767	30.2045	11.3933
SPATA20	49.3794	42.3676	48.5134	39.6163	31.1935	35.4051	49.2364	37.5897	61.1929	51.3161	41.0878	42.142	24.5585	54.1815	33.2348	50.9412	53.3228	39.3615	57.6698	52.2982	54.1286	44.76	43.5821	22.2691	50.9633	21.6025	34.1861	35.7262	47.2057	35.4278	20.102
CACNA1G	0.566551	0.252304	0.786555	0.0172109	0.520635	0.291005	0.431564	0.301851	0.267589	0.20489	0.374969	0.298982	0.157247	0.081769	0.301365	0.164051	0.4299	0.199924	0.0172109	0.0172109	0.345159	0.0541884	0.122102	0.177585	0.177218	0.439179	0.16292	0.297648	0.299608	0.13243	0.434975
TNFRSF12A	1.46904	3.5772	2.73739	5.78533	0.412758	1.00971	1.73382	1.65389	1.6864	3.86463	2.37841	9.13954	5.09351	9.15219	3.37023	4.18746	4.07532	4.49369	4.42664	6.84574	13.8894	4.23265	1.69547	4.02657	8.14555	7.09329	3.07711	4.44189	5.49571	3.97306	3.68068
DLX6	0.0172109	0.117965	0.0172109	0.146832	0.0172109	0.0172109	0.0172109	0.088371	0.0589405	0.0172109	0.0887624	0.0172109	0.0172109	0.04949	0.130873	0.0759468	0.0516016	0.0781153	0.137195	0.0883414	0.0500057	0.0172109	0.0172109	0.0172109	0.0172109	0.147047	0.16292	0.204169	0.0736903	0.0556171	0.145754
MAP3K9	0.684267	0.588152	1.36356	3.77621	1.13194	1.38618	1.14188	1.22693	1.6864	1.39352	0.804278	0.968188	0.577354	1.37293	1.86421	0.60457	1.5304	1.08304	1.42703	0.621821	0.83708	0.313031	1.13605	1.66105	0.72124	0.536556	1.54716	1.54404	2.27639	0.900555	2.33098
RALA	68.4101	51.8721	55.41	57.4068	49.3887	57.8904	45.9808	68.0463	55.6011	62.483	58.0097	41.2262	54.9813	43.5617	46.2207	51.4698	46.3071	59.5817	43.5716	41.1662	46.1595	55.0398	38.6522	28.1629	49.3953	54.0616	40.8888	45.1364	42.0943	40.3438	36.8769
BAIAP2L1	8.96361	12.0742	11.2826	8.66939	8.35966	6.82783	8.89621	7.80924	7.7372	7.46181	8.6034	11.0063	5.96873	10.4434	10.9003	9.97294	9.7154	9.70102	8.50612	9.54871	9.00298	8.41111	8.16377	9.03826	5.64945	8.87854	15.7174	11.7333	10.946	11.3087	6.50862
KDM7A	114.947	110.444	85.3869	103.681	83.5856	81.1286	70.9012	107.149	91.9059	107.182	92.4618	91.3462	75.0414	101.567	102.142	98.2236	103.774	102.458	107.463	87.081	85.3492	95.1604	89.7692	125.791	72.0522	75.6794	81.3596	74.7382	91.4573	89.2734	133.605
ETV1	4.60813	6.86851	3.94636	7.04913	4.6559	8.91551	5.90694	5.63886	8.15449	9.96419	6.67151	7.30803	5.89871	8.99079	6.21177	9.62053	6.51706	5.34635	7.27627	4.74739	8.11752	7.4497	7.56939	4.58787	7.63353	8.32674	9.05121	9.77019	6.87946	16.6471	3.68068
AGK	34.5864	34.0722	30.9284	31.7419	33.0634	33.2489	26.1511	34.0317	32.5246	28.2316	30.1046	35.0272	27.1491	26.9702	30.3365	31.7346	34.7519	31.6571	32.443	28.7184	31.8609	32.2246	27.4638	28.2431	23.3462	29.555	28.5399	32.361	33.6789	32.5857	22.9942
ALDH3B1	6.72701	8.8836	9.90878	11.2942	3.68501	7.85456	10.1985	5.24748	10.6583	9.62012	7.81633	16.0077	14.756	14.6719	13.8271	16.0815	15.0804	14.0557	11.7157	12.5006	16.2506	15.3999	14.3524	19.0616	12.9458	17.2205	22.2744	13.5717	10.0705	10.1949	19.9092
TTC22	0.0172109	0.319474	0.511789	0.859745	0.592552	0.0856593	0.253984	0.088371	0.0172109	0.0172109	0.0529867	0.158096	0.297282	0.695071	1.26749	0.193418	0.223555	0.382637	0.437157	0.159472	0.410748	0.0911659	0.226994	2.90395	0.0812136	0.471638	0.235775	0.0795303	0.97736	0.401274	1.97749
PHTF2	34.3902	28.9001	26.0925	27.1079	24.1096	27.157	23.6945	25.1723	30.8972	40.8061	24.7025	37.7745	30.7551	34.1685	34.6556	35.5818	38.3285	37.7171	33.1029	30.9234	37.3705	38.252	32.3237	44.6012	34.4827	42.4088	37.8289	32.1429	37.7737	34.0836	36.5555
CCL26	0.252643	0.487398	0.209547	0.0172109	0.0172109	0.0856593	0.342774	0.230691	0.267589	0.14233	0.625399	0.862524	0.3673	0.210885	0.27295	0.722041	0.567463	0.41309	0.377164	0.230603	0.345159	0.497919	0.366849	0.418146	0.113215	0.536556	0.927896	0.889682	0.412567	0.631711	0.274297
FARP2	50.9489	56.5404	54.2835	57.3744	50.7551	51.5247	54.0607	40.2227	64.9068	41.9322	47.5274	50.8416	46.6141	49.4042	45.7376	45.1264	48.405	50.172	43.8116	46.3588	48.5207	46.0912	48.8616	32.8939	39.2829	45.0704	57.5361	57.1329	52.0347	54.7077	37.134
USH1C	0.0172109	0.0172109	0.0172109	0.0172109	0.161046	0.0172109	0.0172109	0.0172109	0.0172109	0.0172109	0.0172109	0.0172109	0.0172109	0.0172109	0.0172109	0.0172109	0.0172109	0.0172109	0.0172109	0.0172109	0.0172109	0.0172109	0.0172109	0.0172109	0.0172109	0.0172109	0.0172109	0.0172109	0.0172109	0.0172109	0.0172109
GGCT	25.2476	26.482	19.6904	27.2376	41.7295	21.818	18.9591	41.2901	17.7106	24.7908	24.1659	14.4932	15.2811	15.6726	13.4293	13.3209	14.9772	13.4466	19.0348	15.7371	18.1199	16.768	15.7859	12.1255	13.9378	14.7861	16.2274	16.8746	17.6953	14.9188	11.4575
DBF4	4.56889	4.21531	4.93552	8.96104	5.05145	3.78188	2.65131	4.21566	3.73115	6.14806	4.20298	4.49032	4.00823	4.27805	3.85329	4.80418	5.38217	4.95047	4.84659	3.716	4.05097	4.86127	4.1779	6.71283	3.82537	3.97722	3.84209	2.69694	5.80635	4.51074	4.90184
TBXA2R	1.27285	2.30098	1.94057	2.02633	1.27577	0.633247	1.79301	1.54715	1.01872	0.830486	0.625399	1.98961	1.5226	1.40521	1.63689	2.10233	1.39284	1.32666	2.08694	1.68878	1.46018	1.79213	3.09402	4.10675	1.64928	2.19197	1.94786	2.54115	2.47406	2.59043	2.84515
IFRD1	66.919	81.729	65.7137	72.7344	94.4811	65.8304	61.9926	77.8308	69.8727	70.4594	79.6899	59.6822	58.6572	69.5141	73.9542	74.7292	59.0317	76.6959	76.0574	90.0685	74.9533	78.2987	75.3991	56.5491	74.9323	59.677	52.6184	71.8403	81.5452	77.8667	77.4643
LGALS14	0.0172109	0.0172109	0.0172109	0.0172109	0.0172109	0.0172109	0.0172109	0.0172109	0.0172109	0.0172109	0.0172109	0.0172109	0.0172109	0.0172109	0.0172109	0.0172109	0.0172109	0.0172109	0.0172109	0.0172109	0.0172109	0.0172109	0.0172109	0.0172109	0.0172109	0.0172109	0.0172109	0.0172109	0.0172109	0.0172109	0.0172109
COX10	11.3572	13.5855	11.7772	14.6968	18.5001	15.9999	13.3357	17.487	15.7076	10.9651	13.3974	10.6188	10.1698	12.7674	10.9572	10.4428	12.2947	10.7973	9.97593	11.6826	11.6266	11.2214	10.7511	9.31891	12.8817	11.2156	11.5283	13.1043	13.7982	11.2702	9.46511
GTF2IRD1	15.438	11.5032	14.2776	18.7474	14.149	13.6727	15.7034	14.8541	17.4602	14.4372	24.0228	16.7474	13.7407	14.2846	14.9637	13.3503	12.9825	13.5075	13.4255	15.9505	16.513	15.0301	19.2822	9.07835	15.3459	18.5189	13.0218	21.0188	15.1537	13.8435	8.95094
PAF1	28.3475	27.5567	28.7028	37.51	29.1439	23.803	26.5062	28.3389	24.2204	29.5766	31.3568	31.1881	28.5845	31.5216	30.507	30.4718	30.6937	33.606	31.3632	30.1766	33.9598	31.3742	28.0232	20.064	28.2104	31.7947	27.8477	32.8595	33.8766	24.8661	23.6048
VPS41	108.316	104.264	97.8338	85.6965	98.8681	107.413	81.9703	103.484	95.3278	99.6434	99.9032	100.152	89.8502	93.4974	100.466	103.069	98.6498	99.6873	96.6947	97.0749	88.2024	112.244	98.3353	70.2611	99.2214	89.6043	97.7519	96.2072	94.366	91.7314	78.814
ARHGAP44	11.8673	10.9994	10.8979	4.9428	11.7758	5.83533	5.22622	9.01896	8.07104	9.83908	9.99865	5.9344	8.03426	4.76223	4.70576	5.50901	5.86364	6.83851	5.11655	4.85409	5.7235	5.74873	5.47156	4.82844	4.36939	4.85362	6.97484	8.8354	7.02065	8.38978	3.03797
ELAC2	64.8394	62.4849	66.2358	66.1238	58.4503	64.393	60.3944	59.8984	58.856	59.0735	56.0779	60.6684	59.1823	63.7038	59.7464	59.1055	68.5923	75.1124	64.4189	59.1978	56.7194	53.2649	62.6373	39.1084	56.9476	55.2301	53.9298	56.4163	61.6927	65.7687	42.4042
SCIN	0.723506	9.79039	5.0729	16.0254	1.63536	16.171	23.2802	3.36174	3.64769	6.17934	8.99693	27.2081	32.8206	11.7345	11.1561	35.4937	37.8814	21.3947	41.8918	13.9944	33.763	33.0012	28.0931	9.15854	23.0902	15.273	68.4279	81.4375	24.2751	30.2814	5.86591
ARSD	39.0596	33.9379	45.3536	46.7455	38.3134	35.8158	55.3038	39.2976	34.4025	20.005	40.8374	51.053	28.8646	51.47	34.5704	59.1349	51.2594	33.1188	55.6	37.8231	46.9465	48.088	36.3446	26.3587	60.9478	51.4	54.7676	55.4191	45.5961	31.9712	34.531
PNPLA4	13.8292	8.8836	8.48	15.7985	16.7381	20.5175	16.0586	21.1162	12.5361	12.1538	18.084	15.5146	12.9705	19.0296	9.0249	20.0168	18.6226	8.90926	15.1353	16.6618	18.3823	19.3195	12.4993	4.98881	20.5621	15.5327	16.191	17.4355	16.7069	9.65718	11.2326
MYH13	0.0956881	0.117965	0.18207	0.0172109	0.161046	0.0514351	0.0764042	0.0172109	0.10067	0.0484907	0.0172109	0.26376	0.0172109	0.178606	0.130873	0.281522	0.223555	0.382637	0.107199	0.230603	0.377953	0.0911659	0.0871384	0.418146	0.113215	0.341802	0.272203	0.173009	0.13017	0.0940234	0.113618
ADIPOR2	177.062	136.842	148.803	193.962	190.06	169.256	220.779	200.795	153.123	148.534	185.121	214.762	164.244	175.002	147.976	178.897	178.987	152.979	203.001	230.48	186.39	236.082	210.149	83.8528	185.369	189.676	149.297	193.238	200.971	157.752	131.067
CDKL3	5.54985	4.55116	5.67739	5.49369	5.15933	5.69843	4.39752	5.17632	5.4838	4.58406	3.80944	3.82112	5.12852	4.60084	4.98991	5.21534	4.48801	4.98092	3.9767	3.43148	3.91979	3.4931	4.21286	4.02657	3.88937	3.9123	3.80566	3.91217	4.67676	3.47378	3.48787
UPP2	1.19437	1.25985	1.25366	0.470883	0.700429	2.72092	5.22622	3.00594	1.06045	1.54992	2.87927	0.897745	0.962452	1.63116	0.64235	1.48561	1.25528	1.2353	1.90697	1.36869	1.29621	2.45773	1.7654	0.498333	1.00925	1.18574	1.76573	0.827363	2.69998	1.09259	2.55593
PRSS21	0.0172109	0.0843805	0.0446875	0.0820212	0.0172109	0.0172109	0.0172109	0.0172109	0.0172109	0.0172109	0.0172109	0.0172109	0.0872288	0.081769	0.0172109	0.0465788	0.0172109	0.13902	0.0772031	0.0883414	0.0172109	0.0911659	0.0871384	0.337959	0.209219	0.0821291	0.235775	0.0172109	0.0172109	0.0172109	0.306432
MARK4	12.3774	16.4402	14.7172	21.0482	17.7809	15.5892	17.9232	11.723	16.2083	11.5595	17.4758	17.0643	17.2066	16.2213	17.1801	13.409	14.5989	13.9339	14.5053	13.0697	15.2668	15.141	17.569	16.5358	15.0258	17.5776	18.1945	19.4297	17.0175	17.4537	14.7032
PROM1	0.33112	0.185135	0.072164	0.0172109	0.0531697	0.154108	0.106001	0.0527909	0.0172109	0.0484907	0.0172109	0.0876536	0.0172109	0.146327	0.0740417	0.252154	0.0859923	0.0781153	0.0772031	0.0883414	0.0172109	0.128143	0.0172109	0.418146	0.0172109	0.0821291	0.0172109	0.0172109	0.299608	0.0172109	0.145754
CCDC124	12.0635	11.8055	11.1452	19.7844	10.5172	14.9732	14.7859	14.8541	10.9504	10.1206	18.9068	23.0872	18.0468	23.0645	13.9976	17.4324	13.1889	12.6853	17.6249	19.1158	26.4826	17.8774	15.5062	12.4061	18.93	17.8048	13.5318	17.7471	16.1421	15.2645	13.707
CEACAM21	1.15513	1.29343	1.22618	0.859745	1.02406	1.35196	1.05309	1.68947	0.559696	0.861766	1.41247	1.91916	1.31254	2.01851	1.75055	1.42687	1.01454	1.38756	1.09707	1.22643	1.75533	0.941649	1.73044	3.70582	1.00925	1.77	2.05715	0.827363	1.76807	2.16796	3.0701
PAFAH1B1	217.36	208.915	211.532	195.194	149.714	186.265	189.021	200.44	195.187	215.097	207.374	208.457	204.855	204.989	196.055	197.105	192.227	217.903	209.78	196.053	214.725	212.453	181.654	150.769	191.449	206.36	195.814	197.881	187.077	191.28	170.433
NOS2	0.723506	1.15909	1.00637	0.730125	0.916182	1.4204	1.52664	0.799972	1.14391	1.95656	1.12626	1.67261	0.752399	0.565955	0.471858	2.07297	0.361118	2.08796	0.857103	0.906343	0.804286	0.719784	1.31087	0.177585	1.71328	1.08836	0.672904	1.2636	1.65511	2.82087	0.467111
DNAH9	3.98031	10.4285	2.9572	5.04001	13.2141	5.73266	4.87106	3.93102	5.44207	2.95751	5.52668	2.58837	4.21828	2.53498	2.60302	3.98188	4.69435	3.2756	4.09668	5.88548	2.77197	4.89825	2.67446	2.22236	2.51332	2.22443	3.84209	2.7281	3.01062	2.78246	3.23078
KIAA0100	263.112	279.779	271.211	285.442	220.661	291.539	266.357	272.667	302.223	263.018	264.615	309.19	297.278	303.666	279.938	288.645	313.076	279.873	292.689	267.006	304.058	293.397	273.923	196.596	295.518	285.3	319.704	310.866	321.752	305.462	236.922
SLC13A2	0.0172109	0.0172109	0.0172109	0.0172109	0.0172109	0.0514351	0.0172109	0.0172109	0.0172109	0.0172109	0.0172109	0.0172109	0.0172109	0.0172109	0.0456263	0.0172109	0.0172109	0.0172109	0.0172109	0.0172109	0.0172109	0.0172109	0.0172109	0.0172109	0.0812136	0.0172109	0.0172109	0.0483706	0.0172109	0.0172109	0.0172109
GAS7	74.9629	56.574	67.17	60.2584	36.6952	47.7258	77.2645	27.9831	87.6495	81.7514	51.9279	119.347	99.6877	96.112	81.5695	70.3828	75.0922	62.4138	51.2206	73.1394	92.3345	79.297	63.7212	93.355	70.9002	79.8341	125.91	66.2627	69.1762	55.7447	94.9461
TRAPPC6A	6.57006	8.6485	8.97458	8.15091	9.36651	8.40215	5.55178	8.37852	8.48833	9.495	8.13831	10.6893	9.18955	9.31358	7.49047	10.4135	9.06197	9.4574	8.05617	9.97549	8.83901	10.0751	7.3596	8.7576	9.2656	11.67	7.52126	8.11873	8.20672	8.35137	8.17968
MATK	0.762744	2.87192	4.71571	0.632909	0.700429	1.89954	0.579547	0.159531	1.31083	2.5196	0.732726	11.2176	14.651	11.6377	5.1604	9.12127	4.28166	5.74223	2.38691	4.28504	11.2658	9.07671	5.89112	20.946	4.36939	3.94476	6.46486	2.38535	3.66013	1.93752	9.43297
CEACAM7	0.0172109	0.0172109	0.0172109	0.0172109	0.0172109	0.0172109	0.0468075	0.0172109	0.0172109	0.0172109	0.0172109	0.0172109	0.0172109	0.0172109	0.0172109	0.0172109	0.0172109	0.0172109	0.0172109	0.0172109	0.0172109	0.0172109	0.0172109	0.0172109	0.0172109	0.0172109	0.0172109	0.0483706	0.0172109	0.0172109	0.0493466
CD79B	1.54752	1.83079	2.16038	0.568099	1.63536	1.48885	2.23696	1.72505	1.76986	1.39352	1.44824	2.09527	0.997461	3.01916	4.16586	1.13319	2.08065	2.11841	2.14694	1.22643	1.46018	1.12654	2.95417	7.95573	1.68128	1.96476	2.9314	1.82447	1.48567	3.6274	7.37629
SCN4A	53.9311	79.546	88.1346	61.9111	70.4606	54.5022	43.1099	74.4863	60.9008	41.3066	54.2533	32.3152	20.4624	30.4241	37.554	36.2572	38.8443	28.1855	32.683	48.1015	26.745	32.6314	74.7348	25.3964	28.1784	26.2766	43.293	52.6771	56.5248	51.0975	22.2873
ST7L	21.0491	18.153	18.3441	16.6411	21.5566	19.0459	16.4138	18.6967	18.4617	18.6287	21.268	18.0858	15.7012	18.2872	16.2424	18.7246	21.4082	19.0803	18.5248	16.0572	16.5458	17.9513	15.9957	18.0994	13.9058	17.8697	16.7374	20.6449	18.5989	18.2602	16.4386
TKTL1	0.134927	0.15155	0.127117	0.0172109	0.161046	0.222556	0.106001	0.123951	0.0172109	0.330009	0.160314	0.298982	0.0522198	0.307723	0.244534	0.369626	0.154774	0.108568	0.197188	0.443994	0.21398	0.0911659	0.0871384	0.658708	0.46523	0.211965	0.16292	0.0795303	0.186649	0.362867	0.531382
PAX6	2.56772	3.54361	2.79235	1.89671	4.08056	4.53481	3.24325	3.32616	2.89656	2.11296	2.05643	2.3066	2.7129	2.66409	2.60302	3.36516	1.49601	2.11841	2.17693	2.22226	1.85372	2.42075	2.67446	1.58086	2.99334	2.97099	2.45785	1.91795	3.43421	2.74406	2.0739
RPUSD1	5.74605	6.86851	8.45252	9.64155	8.64733	9.77112	8.68903	8.16504	7.90412	7.61821	8.8896	11.1472	9.11954	10.9921	9.82053	11.8819	11.8476	11.7109	9.01605	12.7496	9.85565	10.8147	11.3105	11.6042	11.1217	11.1831	9.45191	10.6115	11.0024	9.23472	12.4216
RHBDF1	18.891	21.142	25.2132	22.798	17.6011	18.9774	24.464	15.9571	25.8061	22.3823	22.9137	25.6231	19.7973	20.3853	24.9375	24.3926	19.9638	23.4654	17.7449	22.0321	27.4336	17.1378	23.0234	22.2691	27.6984	26.0494	24.8971	26.316	23.2585	25.6726	16.8242
LUC7L	74.0997	66.5151	67.7195	58.3789	62.9452	61.4839	57.9083	63.1006	65.7832	60.5124	67.4903	63.7679	48.8897	56.8929	59.7749	62.9233	60.4073	63.9973	59.8295	56.4593	53.3743	45.3886	63.1967	57.351	48.4352	51.9193	59.1389	66.4185	62.1728	70.4927	50.631
CACNA2D2	1.66523	2.33456	3.12206	1.34582	1.45556	1.31773	2.88809	1.86737	2.02023	1.894	1.51979	2.3066	1.27753	1.50205	2.65985	1.83802	1.63358	1.63118	1.15706	1.08417	1.59136	0.941649	1.3808	3.46526	0.977251	2.25689	1.69287	1.54404	2.05047	1.59187	2.6202
BAIAP3	5.74605	7.84247	5.62243	6.14179	6.92131	5.0824	5.04864	4.6782	6.10974	5.42862	5.56246	5.12431	3.58812	5.56921	6.78008	5.53838	5.31338	5.07228	5.08656	3.96496	3.75582	3.97381	7.98895	4.86853	4.11338	2.71132	6.42843	6.59191	7.19009	6.39265	5.60882
TSR3	14.1823	17.7164	17.9594	29.4411	17.4573	19.6961	21.2972	22.1836	18.0444	17.315	26.4913	23.7212	28.5495	22.9999	21.1015	20.4279	27.6674	24.9271	20.5346	21.8899	27.5648	19.7632	19.527	14.6113	25.2983	21.4727	12.9489	23.0442	19.7568	19.2203	15.4424
PIGQ	21.0491	27.1201	25.2407	29.2467	31.9487	28.6971	33.9646	22.7884	28.1013	25.4164	32.752	29.3918	26.8341	25.1626	28.2906	25.8316	26.051	29.3427	24.884	25.8732	27.532	24.3115	33.4426	26.1983	27.5064	29.7497	32.6926	30.5849	34.6955	26.2487	28.0396
CRAMP1	16.3797	19.53	19.663	16.3494	19.6507	18.1561	16.3546	15.0676	17.0429	15.1254	17.0465	21.5022	16.8565	13.8649	16.2708	13.7614	16.0433	15.426	13.9654	14.7768	14.6765	12.2198	20.1214	17.8989	11.6337	14.8186	19.178	18.4326	16.8198	17.9529	11.9074
TEAD3	11.8673	10.9659	15.1843	17.0299	12.0994	20.5175	23.3098	12.6481	12.8699	14.8751	16.1521	13.5774	12.0253	11.4763	9.59321	12.0581	12.7762	13.9948	12.7056	18.0844	12.9384	10.7407	11.3455	7.75527	13.5538	11.4104	15.9724	15.8775	22.9196	14.1507	9.49725
SELE	0.252643	0.957585	0.951415	0.438478	2.17474	0.359453	0.313177	1.08461	1.39429	2.39448	0.374969	2.97581	0.472327	6.63442	0.670766	0.487098	2.11505	3.76283	0.227184	0.657386	1.49298	0.645829	1.55562	3.02423	5.13743	2.32181	0.782186	2.69694	1.06208	1.24621	0.210025
DNAJC11	26.3463	27.3552	26.5596	31.1262	23.0668	26.4725	26.743	28.9794	28.6855	24.3529	25.2749	25.5175	27.3592	21.0632	22.0392	23.5116	26.5669	21.821	24.0741	22.6367	23.6622	23.4979	29.0022	16.6159	21.2661	22.3166	24.3871	27.5935	23.4562	23.4066	18.431
FMO3	20.2643	6.73417	8.31514	18.9742	6.31001	4.97972	14.49	14.6406	6.98606	10.4647	14.8642	21.5375	10.94	32.1672	29.3419	35.5818	30.7281	28.7032	32.563	19.7204	14.3813	32.6314	11.5553	24.5946	18.61	33.1579	12.0747	30.5537	8.57384	27.7849	10.14
MYLIP	70.1758	50.4616	47.4143	42.468	40.1832	44.8852	58.4114	67.6549	73.0024	73.7125	54.6826	40.4161	47.8744	61.638	50.3978	47.8869	63.8464	75.356	52.5404	39.4235	49.0454	52.7842	54.8754	51.6176	61.8758	87.5594	43.2201	59.7503	48.0529	42.3409	36.6198
NOX1	0.0172109	0.15155	0.127117	0.0172109	0.0891286	0.119884	0.0764042	0.230691	0.225859	0.20489	0.0172109	0.0524322	0.0172109	0.178606	0.159288	0.0759468	0.154774	0.108568	0.0772031	0.195037	0.115595	0.165121	0.157066	0.0172109	0.177218	0.0172109	0.0536383	0.266488	0.0736903	0.209242	0.210025
E2F2	0.527313	2.06588	2.21534	0.892151	0.520635	0.701695	0.668337	0.195111	0.559696	0.361289	0.231866	1.07385	0.577354	6.15023	3.71122	1.66182	0.292337	0.808968	0.527145	1.43982	1.91931	1.0156	0.856341	33.375	0.657238	0.796229	0.964323	1.2636	0.920881	1.51506	18.9451
PSMB1	97.9175	91.9052	88.8765	107.829	92.5393	88.1788	84.5748	101.065	87.0653	100.175	102.05	85.3233	86.7344	99.9209	80.9728	96.6377	95.8298	96.1244	99.7843	83.4889	98.9263	103.185	81.1332	60.1976	104.502	101.062	76.2962	70.033	88.351	80.5936	71.712
SYN1	0.0956881	0.185135	0.319453	0.244047	0.232964	0.393677	0.165194	0.266271	0.18413	0.267449	0.231866	0.228539	0.0872288	0.146327	0.0740417	0.105315	0.292337	0.352185	0.317172	0.123907	0.21398	0.165121	0.226994	0.337959	0.113215	0.179506	0.235775	0.328808	0.0736903	0.516492	0.242161
JARID2	30.741	28.0269	33.8958	22.7008	24.8288	33.3858	20.9124	23.7491	27.5171	25.0098	18.8353	32.8435	29.7748	29.5203	33.2348	30.971	24.5378	24.5921	25.004	27.7226	26.8105	26.0494	30.5755	53.0209	23.9862	24.5887	34.514	25.9421	31.7021	32.2017	48.7992
CDKL5	13.4368	12.1749	10.3484	9.73876	15.7672	10.7294	9.16258	12.9684	10.1158	10.1832	12.5745	8.99866	8.34934	8.21609	8.57026	8.56328	7.27366	7.26484	8.08617	8.8374	8.31429	6.67317	9.94692	7.27414	5.45744	7.02838	8.10409	7.0593	8.99743	8.46659	8.34036
CAMK1G	0.60579	0.0507957	0.209547	0.0820212	0.161046	0.0172109	0.135597	0.0172109	0.18413	0.20489	0.374969	0.0876536	0.192256	0.40456	0.0740417	0.428362	0.292337	0.291281	0.167192	0.266168	0.279569	0.0911659	0.331885	0.177585	0.305223	0.244425	0.16292	0.204169	0.299608	0.170836	0.0172109
CDK11A	7.55102	8.74926	11.3376	10.2572	8.17987	9.73689	6.91323	4.42914	9.86541	6.2419	7.45857	8.0829	9.04952	9.41042	8.99649	8.59265	8.5805	9.88373	10.0959	9.12192	4.11656	5.26802	7.8491	11.3637	9.10559	5.21067	4.13351	14.9427	10.833	7.66006	10.2364
NADK	52.0868	79.2773	75.7427	79.1506	69.274	60.6283	77.1461	59.685	74.0456	78.2168	70.3166	79.2653	74.0611	79.5206	93.504	66.2419	77.2244	78.9494	75.3675	85.445	80.9875	74.379	75.469	124.468	79.2205	63.2151	74.657	88.8223	73.2427	63.1187	133.637
TFAP2B	0.0172109	0.0172109	0.0446875	0.0172109	0.0172109	0.0172109	0.0172109	0.088371	0.0172109	0.0172109	0.0172109	0.0172109	0.0172109	0.0172109	0.0740417	0.0172109	0.0172109	0.13902	0.137195	0.0883414	0.0828004	0.0172109	0.0172109	0.097398	0.0172109	0.0172109	0.0536383	0.0172109	0.0172109	0.0172109	0.0814823
TFAP2D	0.0172109	0.0172109	0.0172109	0.0172109	0.0172109	0.0172109	0.0172109	0.0172109	0.0172109	0.0172109	0.0172109	0.0172109	0.0172109	0.0172109	0.0172109	0.0172109	0.0172109	0.0172109	0.0172109	0.0172109	0.0172109	0.0172109	0.0172109	0.0172109	0.0172109	0.0172109	0.0172109	0.0172109	0.0172109	0.0172109	0.0172109
DLEC1	4.33346	5.89455	7.71065	12.6876	7.38877	5.90378	11.5895	7.31112	9.74022	5.39734	10.9288	13.19	8.66442	10.056	17.5211	27.4469	12.8106	9.82282	16.5151	13.2831	19.8581	13.9208	13.1986	12.9674	16.2739	9.98215	16.3003	26.0044	14.363	10.8094	17.9168
CYTH3	73.9035	78.4713	72.6378	80.4145	70.8202	72.9833	73.2689	77.6885	77.2171	62.7958	85.6644	63.7327	54.4911	64.995	61.1956	65.0672	70.9997	69.8441	62.7391	61.9719	55.0796	57.998	72.7069	46.6059	51.9874	60.1315	60.596	61.0279	79.2295	69.6862	45.9713
ADAM22	43.3759	35.3484	48.2111	33.3945	23.1388	40.7783	53.084	23.5356	46.2119	39.3672	48.1356	46.3333	44.9337	48.5649	50.9092	60.3977	51.4657	56.7497	59.1096	44.2249	59.6053	56.7038	39.3864	33.8161	51.7954	46.1091	52.3634	40.2444	56.073	52.749	36.3627
SYPL1	83.3992	71.9222	71.9234	103.746	76.6455	80.7522	66.4617	77.475	67.3689	71.0537	65.3796	59.0834	54.8762	54.8271	56.365	55.1702	59.7195	59.6426	57.3698	58.202	53.6367	53.3388	60.3297	42.0753	58.4837	59.2551	57.7546	52.1785	68.6679	59.2781	42.3399
CYB561	20.1074	15.6677	17.5198	24.1267	11.56	24.4191	20.2909	14.3204	18.0027	18.1595	13.2185	34.0763	22.738	29.8754	27.4097	32.4688	29.0086	26.0539	27.2837	23.7748	35.9603	26.715	26.275	29.4459	28.0504	32.0219	34.6961	22.6703	34.2155	33.1618	23.7976
SPAG9	294.581	278.066	290.747	289.817	249.5	242.667	210.242	284.729	261.036	241.654	279.104	226.138	249.176	234.815	238.963	243.918	245.739	277.376	241.606	230.551	243.879	234.307	222.282	209.065	197.689	220.739	203.719	218.976	219.75	246.931	210.988
CELSR3	1.9399	2.73758	4.22113	3.90583	1.77919	1.5573	2.47373	1.36925	3.18867	2.5196	2.59307	4.66643	2.53786	3.116	4.67734	3.36516	3.07799	6.16856	3.28679	2.57791	3.75582	1.86609	2.32482	6.55246	1.71328	5.37296	2.45785	3.72521	2.75646	3.43537	3.10224
AASS	78.7298	88.5131	59.1743	79.5395	85.0958	44.9194	38.7	91.1733	66.7429	46.499	55.7559	19.0367	42.8332	23.3227	32.0698	31.6171	34.6487	45.1778	33.5829	33.9109	23.5639	29.932	32.988	24.2738	22.8982	27.2504	31.3083	33.14	33.7354	30.3198	20.3913
PLEKHG6	69.2341	28.7994	46.3977	58.703	44.1747	115.798	58.293	78.578	73.6701	50.8469	95.9678	45.9811	33.5558	44.5946	35.366	29.9431	32.8948	49.7152	43.6916	77.9407	50.1604	46.2022	57.7074	17.6584	47.9552	54.4511	35.6432	37.2842	53.8138	46.7576	47.096
SS18L2	4.84356	5.45795	5.04543	5.88255	5.59083	4.26101	3.33204	3.75312	5.65072	4.39639	4.48918	3.75068	3.8682	4.24577	5.24565	4.18746	5.27899	5.13318	4.7566	4.03609	3.82141	3.89985	4.42265	4.06666	3.85737	4.23689	4.53421	3.41362	4.78972	4.43393	5.70523
MPND	9.19904	8.54775	8.45252	12.8497	8.10795	8.67594	7.59395	6.88416	9.9906	8.5566	8.96116	9.45654	6.84396	8.99079	7.68938	7.47667	7.72074	8.48293	7.8462	8.80184	8.41267	9.92719	8.89801	7.75527	7.56953	8.55395	10.3626	8.58613	8.77151	7.58325	6.99066
MGST1	427.012	449.818	398.812	509.394	360.936	441.852	464.566	463.305	461.422	425.485	474.154	332.331	363.095	444.21	366.832	428.936	501.64	446.416	480.645	500.634	388.996	471.961	407.03	158.146	559.113	385.469	320.323	349.878	460.381	357.503	227.056
CRY1	17.086	12.5108	14.0852	12.6876	6.77747	12.4064	9.75451	16.9533	9.19774	13.2486	10.6784	15.5851	8.90948	17.7707	12.1506	15.2004	12.4667	15.6087	16.965	17.3731	13.9878	10.7037	13.7929	15.2127	15.5379	15.9871	13.0218	12.7304	16.368	16.5319	12.8394
PGLYRP1	0.0956881	0.756076	0.594219	0.276452	0.161046	0.25678	0.490757	0.0527909	0.893534	0.455128	0.589623	0.404646	0.3673	0.340002	1.26749	0.164051	0.361118	0.473994	0.467153	0.372864	0.738696	0.350009	0.296921	2.5431	0.369226	0.666393	0.563622	0.359967	0.723203	0.670117	3.48787
NFIX	120.362	93.5509	142.978	112.593	107.39	146.634	187.986	69.256	116.026	112.343	106.271	181.055	160.848	95.5955	100.835	103.95	88.1951	110.132	100.864	116.458	166.024	126.591	162.529	117.451	148.855	153.776	192.354	189.406	120.262	97.4539	109.729
ST3GAL1	71.8631	97.7154	76.0724	113.079	81.6078	69.4924	67.5864	68.0819	73.5031	58.4166	69.8158	83.2805	64.5387	74.8724	71.7662	65.4783	74.4044	56.9933	62.7391	77.1939	76.5602	66.4289	86.2029	87.381	64.5319	71.3298	66.1329	68.3193	77.5916	68.6108	86.9443
MMP25	2.52848	11.1338	11.942	3.19292	17.0977	4.15834	4.01276	4.28682	2.60445	5.71014	4.1672	4.20855	1.69764	15.834	38.9748	2.27854	2.69969	5.58997	6.04643	8.19723	3.42787	4.26963	6.03098	99.7299	2.86533	2.80869	2.9314	4.66	3.88605	3.70421	127.596
IL32	6.29539	8.8836	9.66149	5.85014	3.90077	8.29947	5.22622	1.58273	6.1932	7.52437	6.59995	5.9344	2.88794	8.95851	6.92216	9.47369	7.44561	6.7167	7.66622	8.51731	6.83853	5.97059	6.13587	12.2858	5.80945	5.04837	7.70339	7.27742	9.50575	12.8449	10.2042
PKD1	180.711	197.462	249.889	218.914	194.483	177.915	218.588	194.071	197.816	174.308	212.955	174.997	162.494	155.957	198.385	156.783	155.67	190.222	151.018	153.197	182.094	152.476	267.91	186.693	173.976	204.899	179.422	258.3	224.438	165.471	146.556
MAPK8IP2	1.31208	2.09947	1.03384	1.15139	1.13194	0.49635	1.26027	7.84482	2.47926	1.5812	0.983157	2.51793	1.76766	1.08242	2.14837	1.13319	0.808198	3.00153	1.69699	0.443994	1.65695	1.05258	0.926269	1.22002	1.61728	2.54902	0.891468	0.827363	0.949121	2.82087	0.981282
MED24	24.2667	40.0167	32.2747	38.6766	31.1216	36.7056	36.4803	27.3427	40.2446	33.9871	31.7145	41.2262	35.6213	36.1698	33.1496	43.1587	39.6009	40.7318	32.443	33.7687	36.4194	32.4835	39.3515	36.4622	32.5946	38.2865	48.3928	44.9806	39.7222	34.3908	32.2172
RHOBTB2	21.5592	26.9186	22.0534	38.9358	18.6439	23.4266	19.6398	24.354	25.5975	20.5993	18.084	30.2371	24.6985	20.6113	22.2097	22.9536	20.1358	21.9428	20.5946	24.7706	22.1537	19.6893	22.3241	21.6276	19.282	26.8933	27.1556	30.9276	32.3234	27.7465	18.6238
HEATR5B	106.982	109.033	99.9495	97.9457	99.5153	88.658	85.4035	100.104	108.014	101.958	89.9217	84.2315	90.6204	88.365	89.2417	84.3619	91.187	99.2001	88.9557	79.1144	77.5769	87.0254	85.4337	77.9992	74.9964	82.6905	81.3596	91.2216	78.4953	94.6119	80.2922
SEC62	245.455	240.787	246.262	207.41	169.455	230.278	188.933	210.58	225.524	247.128	227.766	177.357	271.932	207.991	193.242	198.163	218.983	234.195	221.569	193.243	197.77	232.014	191.479	160.031	235.067	187.988	177.419	221.905	211.137	231.761	180.973
RPS20	749.161	614.753	535.426	751.493	787.84	630.77	609.235	870.803	553.937	621.172	844.182	410.663	537.755	477.263	427.414	383.944	465.427	432.56	494.833	468.59	450.716	556.418	432.484	273.776	478.181	410.852	398.46	421.359	427.933	428.823	354.924
CSDE1	1105.84	1080.81	1094.99	1262	854.975	1133.97	990.232	1079.84	1079.98	1218.9	1152.5	1036.65	1189.27	1174.49	974.07	947.691	1056.09	1116.85	1106.12	1081.95	1116.25	1187	957.465	593.201	1205.16	972.589	885.422	973.041	883.948	1049.35	835.256
UBE3C	130.603	117.027	115.007	149.988	101.062	130.993	122.547	120.1	118.905	120.507	125.519	121.707	110.505	125.744	115.696	114.728	132.869	115.918	129.331	121.935	121.456	134.578	124.034	93.1946	118.07	117.259	122.34	104.184	137.46	121.419	107.19
REV3L	291.207	305.135	295.665	235.83	213.685	277.918	207.756	265.48	297.925	305.152	218.822	249.701	245.85	206.345	253.142	255.019	257.432	261.845	233.537	276.751	241.19	217.778	206.758	184.728	249.5	216.909	235.047	189.53	213.227	231.607	160.631
TENM1	43.729	47.674	30.9009	21.5342	19.1473	27.8415	25.8551	21.5431	47.8811	53.4431	33.5033	37.2814	30.7901	38.2356	39.4294	42.1896	33.6857	41.8281	34.7227	21.3208	42.9128	48.051	29.4217	40.8725	39.4749	46.174	49.0485	39.5277	30.2619	19.9117	27.6218
PAX7	0.0172109	0.0172109	0.0172109	0.0496161	0.0172109	0.0514351	0.0172109	0.0172109	0.0589405	0.0172109	0.0172109	0.0172109	0.0172109	0.0172109	0.0456263	0.0172109	0.0859923	0.0172109	0.0172109	0.0172109	0.0828004	0.0172109	0.0172109	0.217679	0.0172109	0.0172109	0.0172109	0.0172109	0.0736903	0.0172109	0.0172109
MASP2	9.04209	7.87605	9.33177	6.66027	5.69871	6.00645	5.93654	4.99842	8.65525	7.71205	7.38702	6.49794	7.4041	5.60149	7.63255	6.625	7.13609	8.51338	7.0663	7.30809	5.88748	7.1169	6.03098	5.79068	5.52144	5.60018	5.37204	5.93755	6.96417	5.70134	6.60503
IYD	0.0172109	0.0507957	0.209547	0.276452	0.0172109	0.0172109	0.0468075	0.088371	0.0172109	0.11105	0.0172109	0.0172109	0.0172109	0.04949	0.102457	0.0465788	0.0172109	0.0476631	0.0772031	0.0172109	0.0172109	0.0172109	0.0172109	0.177585	0.0172109	0.04967	0.0536383	0.0795303	0.158409	0.0172109	0.113618
FAM76A	36.6268	25.9111	29.9392	25.9738	25.3322	22.2972	31.1825	35.2415	30.5216	32.6421	29.6396	24.5313	20.0423	25.55	21.9255	22.748	24.7441	33.271	26.7738	19.9693	20.7435	23.9787	22.0094	16.1348	23.0902	24.1992	19.3966	20.3956	19.3896	24.5588	16.8563
TRAF3IP3	2.48924	8.01039	4.77066	1.44304	5.05145	3.13162	2.23696	1.97411	2.8131	3.70823	1.51979	7.83635	4.91846	9.73321	12.2927	4.68671	6.27632	4.95047	5.83646	6.31227	4.44451	3.30821	4.73732	37.1037	3.69737	5.27558	6.17344	5.84407	5.07212	7.77528	40.1226
POMT2	18.1847	20.2688	19.9652	17.7428	21.7723	14.9732	17.1241	16.4196	19.2963	17.9093	18.1913	18.5436	17.8718	17.9967	15.4752	17.5499	14.6333	17.9231	15.2852	13.2475	17.8576	13.0703	20.3661	15.0122	16.3059	17.3504	20.0887	18.2456	22.3266	18.145	11.2004
VTA1	30.5448	25.5081	25.9826	28.955	27.2381	25.8907	25.204	29.7977	29.5618	34.2686	27.3499	21.9601	28.0244	28.9393	26.3015	28.1223	28.1144	26.6629	25.8439	24.0238	25.8267	29.8581	26.24	20.9861	28.2424	27.8022	24.5693	23.1689	29.3018	24.7508	22.223
MLXIPL	98.3884	121.46	120.612	131.874	178.661	95.7081	136.517	98.1826	132.759	97.5477	139.042	72.0097	84.8439	88.591	105.95	95.1106	86.5099	150.786	90.3656	105.468	87.94	84.9916	125.327	53.5421	93.3971	161.144	85.5852	97.1108	85.3011	79.0573	57.99
BAZ1B	152.852	139.428	152.265	165.381	120.731	146.326	136.073	143.44	141.898	132.863	154.855	137.064	135.817	140.593	132.632	123.363	149.032	130.718	142.559	121.402	142.576	138.794	134.977	94.9988	116.406	118.201	116.33	131.231	153.274	135.399	104.876
RANBP9	52.2438	53.6185	49.6124	57.4716	64.6353	43.1397	38.1969	53.9566	36.948	47.1559	49.8171	36.1191	40.8026	38.8167	39.9125	34.9357	40.1856	46.0305	41.9218	39.4947	38.6495	40.3227	38.862	44.8819	37.8748	36.4688	34.6961	44.5444	36.7006	38.5771	46.7104
ETV7	0.566551	0.353059	0.484313	0.211642	0.161046	0.530574	0.194791	0.0172109	0.267589	0.548968	0.0887624	0.862524	0.787408	0.40456	0.699181	0.545834	0.91137	0.565351	0.437157	1.43982	0.345159	1.60724	0.75145	2.18226	0.529232	0.601475	0.709331	0.702724	0.638484	0.74693	0.756332
SPRTN	17.2037	11.9734	14.1402	11.4886	12.0634	13.5016	11.1456	15.3522	14.9982	15.5946	12.3956	12.7321	11.1501	14.6719	15.3331	13.967	12.7762	17.3141	14.7153	15.3103	15.0044	14.9931	13.1286	15.5334	14.2898	14.9809	12.2932	14.1637	16.0574	15.1877	12.2288
EEF1AKNMT	22.9326	21.142	21.2017	26.0386	17.9247	21.6811	25.4111	18.8391	22.2174	21.1937	18.1555	25.1653	23.2632	22.3866	22.2381	21.7201	28.5271	21.3338	27.3437	24.3439	22.744	24.2745	28.8973	19.9838	24.8503	30.0743	24.3507	25.8486	26.1954	20.5262	16.5028
DYRK4	6.76625	7.74171	6.22692	6.91951	5.66275	7.3412	4.72308	7.66692	4.77439	6.46085	5.27625	6.95582	9.15455	6.08568	5.47297	7.32983	6.65462	5.07228	6.85633	5.88548	7.42883	9.33555	6.55544	4.78834	6.19347	6.7687	8.54122	4.66	5.26979	4.47234	5.12679
ZNF207	287.283	266.412	260.605	243.51	268.774	246.295	213.587	257.866	282.569	262.955	242.792	219.728	204.469	232.943	232.995	238.162	240.718	248.507	240.196	231.547	212.823	230.35	231.477	235.807	213.818	229.633	218.837	219.288	254.626	246.393	252.25
UQCRC1	79.2007	76.6577	73.7094	98.3021	106.635	94.305	80.9049	120.135	83.0592	73.9627	82.5519	71.0587	74.2012	78.5199	67.5607	71.998	71.8595	76.3305	71.648	66.1686	73.7727	83.1797	72.8118	46.8465	75.9244	76.8479	63.9473	67.8519	70.2493	58.702	55.0978
STARD3NL	21.52	24.7692	21.6413	20.0112	22.2398	22.4683	18.2487	21.472	18.2948	23.352	22.5202	20.4808	19.9723	23.0967	20.5332	22.7186	22.887	20.7856	22.7243	22.0677	17.956	18.8018	18.2683	19.5027	21.3621	18.5514	19.3237	17.1862	21.903	27.1704	14.5104
CD9	33.4093	30.848	33.5661	68.5866	9.76206	20.5517	19.1958	12.826	53.8902	44.591	21.1607	40.2048	51.8305	65.5114	48.295	62.9233	38.9131	46.7309	28.0936	29.1096	69.2798	50.3436	26.4498	55.5869	42.931	54.2239	33.8218	26.5653	47.9682	29.398	39.3513
HHATL	0.0956881	0.0843805	0.0172109	0.211642	0.161046	0.154108	0.106001	0.0172109	0.0589405	0.0172109	0.160314	0.158096	0.0172109	0.114048	0.187703	0.0465788	0.0172109	0.0476631	0.0772031	0.0172109	0.0172109	0.0911659	0.0172109	0.0172109	0.0172109	0.04967	0.0536383	0.14185	0.0454506	0.0172109	0.0172109
NCAPD2	22.6971	27.3888	26.5321	51.1526	30.4384	29.3131	23.8721	24.5674	26.1817	18.66	26.1693	27.9125	27.6043	32.7482	28.6031	28.2985	33.3074	26.3279	25.7539	26.3711	29.6965	24.3115	26.6946	24.5144	22.6102	23.615	36.3718	27.4066	39.6657	30.435	33.5026
IFFO1	24.6591	23.9632	31.6428	23.673	18.3562	26.9517	29.2291	19.3372	31.3145	23.0704	26.5986	47.2138	31.9454	36.2343	36.048	30.6186	35.5772	26.2061	32.1131	32.7728	39.8957	31.67	38.8969	43.1579	29.6505	40.2989	34.5868	34.0748	33.453	30.0509	38.7086
GIPR	11.2002	5.25644	10.6781	7.89167	9.36651	10.524	10.2281	23.927	6.48531	5.11582	16.1879	4.31422	3.65814	4.53628	3.42706	2.92464	2.63091	2.78836	2.50689	5.20974	3.03433	3.45612	9.35254	1.98179	7.21751	1.41295	3.65995	3.32014	8.85623	7.16078	4.35553
PHF7	11.4356	11.6711	11.1177	9.57674	12.7107	10.2845	9.75451	8.4141	10.9921	9.0258	10.6426	8.96344	10.975	8.34521	9.11015	9.15064	8.40855	10.8277	9.82595	10.0466	9.13416	10.8886	10.0169	7.23405	7.79354	9.81986	10.3262	9.70787	9.7599	8.69703	8.34036
SEMA3G	236.312	414.353	358.916	331.587	250.003	248.006	341.859	351.975	319.917	385.072	284.649	886.926	443.371	406.863	555.851	420.36	631.741	410.391	453.829	374.448	642.106	614.473	470.07	213.716	400.994	484.729	432.738	496.858	523.609	297.474	314.979
NISCH	113.888	145.742	139.516	134.239	135.402	124.08	110.975	109.248	145.403	124.355	127.486	140.727	111.941	115.899	124.562	113.231	121.898	121.278	121.652	111.23	114.897	112.54	138.858	113.923	120.278	130.113	136.766	154.694	143.927	136.628	97.8383
STAB1	231.957	187.958	216.45	211.623	95.2362	349.96	274.852	112.557	237.835	291.107	145.804	715.856	291.012	485.817	396.128	385.442	560.758	214.858	475.006	465.567	613.739	419.86	450.91	288.29	659.213	564.513	865.496	405.342	529.709	435.122	301.804
FUZ	9.98382	13.4511	11.5299	12.0395	16.7021	12.646	10.7312	12.826	10.7	9.43244	15.043	10.0201	10.1348	9.05535	11.6107	6.85994	9.64662	8.93971	10.7558	8.7307	10.118	11.5542	12.0797	7.35433	8.91358	9.43035	9.23334	9.80135	10.8613	10.0028	8.75812
SLC6A13	0.213404	0.117965	0.456836	0.406073	0.412758	0.222556	0.490757	0.230691	0.225859	0.423849	0.696951	0.158096	0.647372	0.243164	0.159288	0.252154	0.601853	0.352185	0.497149	0.443994	0.115595	0.350009	0.47174	0.337959	0.113215	0.04967	0.30863	0.827363	0.610244	0.593305	0.402839
IDS	66.8798	70.2766	70.1924	44.1531	55.4298	52.8252	54.4455	41.8949	68.746	50.9408	50.9261	61.2319	46.334	69.9337	75.6307	58.6943	52.635	59.7949	51.2506	47.319	57.7688	44.1684	53.3719	74.07	49.2993	53.4773	55.569	57.9431	55.9036	49.4845	83.7629
PRSS3	0.213404	0.353059	0.072164	0.0820212	0.0891286	0.188332	0.0172109	0.0172109	0.0589405	0.0484907	0.0172109	0.122875	0.0172109	0.04949	0.0740417	0.105315	0.223555	0.13902	0.197188	0.0172109	0.0828004	0.128143	0.0521747	0.137492	0.0492122	0.147047	0.381485	0.0795303	0.0454506	0.170836	0.242161
ZNF200	12.1419	10.4285	11.1727	8.63699	9.40247	10.4556	9.16258	10.7268	11.2425	12.2476	10.9288	10.7245	11.2551	11.3472	12.1222	12.3517	9.81857	11.1932	11.9857	11.1491	8.8718	12.3307	8.96794	15.8542	9.93763	11.313	10.1076	12.3564	13.3746	13.0753	13.2893
CD4	19.6365	21.5786	24.7461	16.0578	14.8323	27.7046	26.8022	12.4702	25.9731	35.6449	14.9715	82.717	51.2703	61.8316	47.2721	40.6624	57.2434	27.3633	62.7391	38.7478	54.3582	69.0173	50.7147	61.8816	42.163	72.0764	82.8895	40.0263	49.8885	50.8671	71.8084
LRRC23	4.33346	4.24889	4.55085	3.74381	4.58398	5.15084	5.16703	4.35798	4.23191	5.39734	4.81116	6.46272	5.93372	4.31033	5.07516	5.21534	5.10704	5.07228	5.83646	5.77879	4.96922	3.97381	5.08696	2.98413	4.01738	4.20443	5.62703	5.22088	5.29803	5.08684	5.48028
BTK	5.54985	5.49153	6.99626	2.57722	1.85111	6.31447	4.93025	1.72505	5.73417	7.86845	3.48746	20.5513	13.0755	19.1587	12.1222	11.3826	15.7338	8.72654	11.9557	10.6868	12.7088	16.9899	12.8489	20.9861	8.91358	12.1245	17.1017	8.11873	8.96919	7.50643	27.3326
HFE	16.9683	16.1715	16.146	18.3585	11.0925	13.4673	15.8218	14.9964	18.2113	17.1586	15.4008	26.0106	22.4229	19.0619	16.8391	18.3134	24.8817	15.5478	20.2946	16.7329	20.7107	22.3886	19.6319	14.3707	17.97	19.6225	27.5199	23.6051	23.6538	23.061	16.8563
SCMH1	43.2974	37.5986	40.133	52.4488	52.7329	43.2766	43.8203	38.4081	45.7946	40.7123	48.6007	34.358	35.9014	32.3608	31.2174	36.7271	29.5932	36.3467	31.8131	33.0574	31.8281	30.7825	31.6944	23.5922	34.4827	38.6435	36.3353	36.8791	33.4248	32.2785	25.0509
FYN	85.0865	73.8702	102.697	89.7147	78.4435	108.611	88.2744	110.849	105.343	84.6291	85.5213	125.687	97.5521	114.253	105.467	124.919	124.649	94.145	103.174	131.395	121.292	92.2762	89.0699	118.734	102.293	91.9089	109.664	94.5246	100.579	107.017	104.715
HIVEP2	104.667	101.746	94.6191	96.8439	66.6849	90.4376	66.6393	77.7952	103.006	93.7316	89.5998	87.5775	76.7218	91.5607	92.7936	77.5192	70.6214	89.699	70.6881	71.8946	78.6263	71.125	78.4759	78.4402	82.0046	84.4433	73.0541	78.7578	76.8574	79.3646	92.6966
FMO1	7.94341	11.3353	9.71644	2.77165	7.96412	11.277	6.14372	13.929	8.27968	9.62012	12.0021	8.89299	6.45886	7.73191	9.67846	18.8421	6.34511	10.371	7.75621	6.24113	12.5448	7.81947	7.18478	8.71751	9.2016	11.4753	6.97484	6.7477	12.2168	9.04268	5.57669
ELOA	103.96	114.071	102.697	111.75	103.974	78.5618	73.6241	119.246	98.9582	89.1647	109.742	72.855	86.2793	76.099	69.152	69.9129	74.8514	72.1281	72.4879	70.1164	74.4942	71.2729	70.6091	49.212	68.9161	74.6731	67.0801	75.4237	73.7793	79.9023	51.8521
LYPLA2	13.2406	18.153	14.3325	17.7752	16.9898	17.4031	13.6021	13.4309	19.6302	14.3434	14.3275	17.5574	12.9005	17.7707	16.4129	18.9302	15.2867	16.4005	13.1255	12.9985	15.2012	14.6973	16.2054	19.1819	14.6738	19.5576	18.4495	17.5601	17.5541	18.1834	17.7883
CLCN6	30.6626	41.6288	40.9573	34.0102	33.4589	36.7056	33.7574	23.4645	44.6262	33.4553	33.0383	44.5722	38.8771	38.5907	37.6961	36.1985	35.7492	34.9459	33.6729	28.9318	34.0582	27.1957	43.4422	28.8445	27.4744	37.9294	38.5574	39.2161	39.4963	37.7322	25.4687
AC080038.1	177.023	65.2725	141.219	100.052	122.241	143.417	114.083	153.794	194.644	104.429	202.222	180.773	144.814	73.7749	89.6679	151.203	107.213	112.934	65.4988	89.6062	106.502	77.3742	113.58	141.146	216.474	100.316	204.156	226.237	115.856	133.94	103.976
NME1-NME2	0.0172109	0.0172109	0.0172109	0.0172109	0.0172109	0.0172109	0.0172109	0.0172109	0.0172109	0.0172109	0.0172109	0.0172109	0.0172109	0.0172109	0.0172109	0.0172109	0.0172109	0.0172109	0.0172109	0.0172109	0.0172109	0.0172109	0.0172109	0.0172109	0.0172109	0.0172109	0.0172109	0.0172109	0.0172109	0.0172109	0.0172109
SLC6A7	0.174165	0.554568	0.34693	0.211642	0.125087	0.154108	0.342774	0.301851	0.18413	0.0172109	0.0887624	0.545531	0.332291	0.210885	0.301365	0.31089	0.46429	0.199924	0.347168	0.301733	0.21398	0.386986	0.19203	0.578521	0.337224	0.666393	0.0900657	0.515766	0.271368	0.170836	0.306432
TSPAN9	50.7135	59.3951	56.9762	60.3881	61.9024	54.9471	56.2213	59.1868	62.6117	45.9985	60.9434	40.3457	37.9669	45.5307	52.6426	56.668	52.2223	47.34	48.6109	48.9195	40.3876	39.842	60.1899	45.1625	39.7949	44.1616	50.1049	67.2598	57.485	57.4346	34.0489
BTBD7	74.3744	63.8283	69.1758	75.0676	60.0685	69.2186	58.0266	67.9751	70.9159	72.7115	66.9895	61.8307	60.8978	61.412	64.2077	61.4256	62.7115	57.4805	61.3893	58.5932	58.2279	60.9932	59.1759	51.2167	51.4754	57.2101	63.583	60.2801	65.9851	63.9252	49.9561
APBA3	10.8471	13.1824	13.2884	14.2755	12.4949	13.0909	13.6317	11.5096	11.4929	11.2779	13.8982	12.9787	12.1303	13.7681	13.685	11.0302	14.7021	12.8985	12.2856	12.7851	12.9056	13.3291	13.758	15.0924	11.6657	12.7412	13.896	14.0702	15.775	12.9601	13.1286
MKS1	11.2002	10.8987	10.8979	11.0026	10.7689	11.1059	9.48814	11.1893	11.4929	10.2144	10.7142	9.20999	9.95975	8.79712	8.85441	9.12127	9.09636	9.27468	8.53611	8.48175	9.36372	8.22622	8.40852	7.47461	7.28152	7.83985	9.74333	8.74192	7.67017	7.85209	7.66551
ABHD5	60.9548	55.6	61.5098	76.0073	182.005	78.6303	66.3433	108.358	36.948	46.1549	100.261	28.8283	35.1312	40.4306	39.5147	35.758	37.1592	34.1846	40.392	69.5118	37.1409	46.9047	45.6449	25.3162	35.0907	28.4189	31.4176	31.6755	47.6858	35.0053	44.4288
ANOS1	46.201	24.702	29.8018	39.6163	20.0463	30.3057	40.1207	36.0954	33.9017	39.8677	29.9973	31.3642	28.0244	32.9741	32.695	39.987	35.7492	45.9696	31.7531	26.4778	33.0416	39.2504	33.9321	20.6253	45.0431	39.3901	53.8933	37.5646	29.1888	37.1177	29.6785
AKAP8L	41.6886	50.1593	54.7231	45.5789	46.1884	41.0521	45.4185	43.0335	46.1702	42.9644	50.1748	52.2505	40.4525	48.5649	54.6033	45.5375	52.4631	57.3283	50.7407	52.4049	45.4708	40.6555	52.5678	60.9193	38.9948	46.8232	47.3364	54.5467	52.2889	51.8657	47.9637
MBTD1	58.1688	55.768	53.7339	52.0275	62.226	48.9236	39.5583	52.9603	48.674	47.4374	53.3231	39.0777	40.5926	37.7192	42.2141	41.103	41.3893	51.0551	41.9818	36.2227	40.3876	38.9915	40.9598	45.2427	36.5307	38.5462	39.3224	43.0176	40.5412	42.2641	42.0829
UTP18	14.8886	13.0145	17.0527	19.4927	16.9898	16.3422	12.0926	18.2342	13.5376	13.6552	14.3275	14.5989	13.4957	16.2536	16.896	14.8774	16.5248	15.9742	15.7652	16.6618	17.1689	15.4738	14.6321	17.1372	14.0338	16.6038	11.674	11.6398	16.6504	15.0341	16.9206
RNF216	75.3161	72.6611	67.6646	69.7207	63.8801	78.3222	64.2419	70.359	65.1572	69.2707	66.0593	64.5075	58.5172	69.1267	66.7366	68.004	70.8621	73.4984	64.1189	60.7627	64.7541	63.8404	65.1897	65.2895	58.6437	71.1026	68.7557	70.2823	72.5367	74.2949	68.3377
TTC19	59.5029	56.4061	54.7231	52.1895	48.8853	52.2434	45.4777	58.2262	58.856	46.5929	57.2942	51.8278	45.2488	43.4003	48.3803	51.2349	53.8043	52.2123	51.7005	51.4446	49.5045	42.5414	48.3721	47.8889	41.843	53.315	41.508	48.2213	52.7407	43.9156	43.8503
PTBP1	65.7419	79.3109	82.4195	114.537	70.101	77.9458	82.2367	65.3066	72.8355	61.7949	75.2179	90.5009	78.5773	85.2662	80.8023	85.1255	87.7824	80.3502	75.2175	78.5453	95.5156	79.9257	85.0841	90.9093	81.7806	84.7679	89.8472	92.0318	105.154	89.6574	77.9784
DPF1	0.0564495	0.0507957	0.0172109	0.341263	0.232964	0.154108	0.0172109	0.230691	0.1424	0.0484907	0.0172109	0.228539	0.0172109	0.146327	0.159288	0.164051	0.120383	0.199924	0.25718	0.0883414	0.115595	0.0172109	0.0871384	0.378053	0.0172109	0.0821291	0.0172109	0.235329	0.0736903	0.0940234	0.0172109
SYT7	4.29422	9.11869	7.1886	12.0395	6.0583	5.45886	6.64686	5.42538	5.52553	3.39543	5.27625	3.36324	5.23354	3.2774	8.34293	5.30344	4.00654	3.82374	4.12668	4.88965	4.28053	3.67799	8.26866	5.87087	4.08138	4.10706	7.81267	8.43033	9.7599	8.08253	2.5238
LARS2	19.8327	20.1345	19.9377	23.0897	16.5223	19.7646	17.1537	20.0488	18.42	19.2856	16.2236	19.1424	21.8628	20.9663	19.9648	19.958	21.5114	16.5223	17.8649	20.3606	18.3495	17.8034	17.2544	17.8989	21.2341	16.7661	23.1122	21.3616	24.614	24.5972	14.9925
PIK3C2A	201.468	180.502	188.204	189.231	166.399	190.407	173.01	207.129	179.079	184.162	182.509	165.382	154.617	175.422	165.054	170.85	199.105	197.683	187.493	186.486	164.188	183.204	169.941	138.781	157.88	166.5	151.045	175.228	183.123	175.495	137.879
PLAUR	3.78412	3.77871	4.38599	2.41519	1.56344	4.05567	2.38494	2.18759	4.14845	6.46085	3.38013	9.38609	10.2398	10.4434	9.45113	7.77035	6.55145	6.16856	4.81659	6.95244	11.4626	10.0751	6.94004	28.6039	7.95354	8.32674	9.12406	4.44189	5.91931	4.58756	24.0547
ANLN	0.409597	0.957585	1.11627	21.1778	0.232964	2.07066	0.224387	0.230691	1.56121	1.14328	0.589623	2.37704	4.14827	4.24577	3.48389	4.65734	1.66797	1.84434	1.48702	0.941908	6.9697	2.90146	1.69547	5.46993	2.44931	2.35427	2.71284	0.640405	11.0024	4.28031	4.99825
WIZ	23.5211	27.8926	35.7642	36.0842	34.286	38.0403	43.4355	22.0413	28.1013	25.3851	26.4913	34.0058	35.0612	21.8701	31.1605	26.2428	23.678	26.7847	25.4539	32.7017	36.6162	30.8195	44.631	31.3704	33.3946	33.0281	33.749	45.0741	34.5543	28.0538	31.0603
RABGAP1	117.733	108.328	121.931	98.2049	100.378	95.845	83.2134	118.143	90.6958	90.7913	100.476	90.3952	89.5351	75.8085	79.7793	77.9303	82.3142	90.0035	90.3956	83.0266	79.9053	89.0591	83.5457	68.7776	63.0279	72.6607	89.2279	96.7369	85.8659	92.6915	67.2773
RABGAP1	117.733	108.328	121.931	98.2049	100.378	95.845	83.2134	118.143	90.6958	90.7913	100.476	90.3952	89.5351	75.8085	79.7793	77.9303	82.3142	90.0035	90.3956	83.0266	79.9053	89.0591	83.5457	68.7776	63.0279	72.6607	89.2279	96.7369	85.8659	92.6915	67.2773
DCN	1326.64	1019.45	960.708	770.515	420.232	1043.14	1072.93	558.375	1308.66	1671.55	774.634	1395.38	1193.96	1074.17	1129.42	1065.07	1163.66	1066.94	1015.3	1044.07	949.459	1117.22	1036.69	902.122	1069.69	1098.79	1421.31	937.83	972.394	1064.95	1065.96
QPCTL	2.84239	2.30098	2.9572	5.68812	3.64905	2.41291	2.26656	5.28306	3.27212	2.3632	3.23703	4.17333	4.25329	3.47107	3.14291	3.21832	3.0092	2.72746	2.83685	2.25782	2.90315	3.67799	4.07301	2.86385	3.02534	3.58771	4.02422	2.82158	3.97077	2.59043	3.13437
PPP5C	24.5021	21.5451	30.1315	28.8578	20.8374	23.7004	23.7241	26.2041	26.6407	24.2278	21.3038	29.1101	20.9176	19.772	24.284	25.3911	20.5829	20.7247	20.9545	20.4317	23.3999	18.1732	24.2471	20.946	20.8181	23.972	24.0593	23.8232	27.2685	27.8233	18.3346
CEP68	122.128	131.703	99.6748	110.098	104.442	114.121	108.637	108.074	121.743	94.7951	110.099	102.37	83.1635	98.3715	99.9543	93.6422	97.2054	104.042	103.354	100.845	78.6919	88.0607	102.671	87.782	84.5648	77.0426	101.54	112.628	113.823	104.559	66.988
MAP4K3	77.2388	112.829	107.725	78.1785	68.5907	81.6762	71.4339	70.4657	86.6897	77.7163	85.3424	74.8626	91.6006	71.1926	89.4974	89.7069	87.9887	106.356	91.8954	94.4786	103.419	80.6282	83.7554	67.6149	75.4444	94.1486	103.252	84.4288	86.7413	94.0742	61.4607
ZBTB32	0.762744	2.33456	2.57253	1.70228	2.39049	1.48885	2.88809	1.01345	2.85483	1.92528	2.59307	2.76448	1.80267	1.69572	2.09154	2.19044	2.42456	1.60073	1.57701	1.43982	2.31285	1.3484	3.96812	1.90161	1.96929	2.38672	1.36502	2.50999	2.55878	1.7839	1.624
TYROBP	5.07899	11.8391	14.3325	5.52609	4.0446	7.44387	9.90249	4.00218	8.57179	19.0041	5.77711	38.7255	37.3017	39.7527	27.2676	23.9521	31.0033	14.7561	26.2638	25.6242	31.0411	39.0655	19.3871	51.9384	23.6022	31.1779	34.0768	15.9398	19.5026	20.3341	56.2547
TMEM159	36.6268	37.4643	28.9226	39.3247	22.4196	31.5719	35.0005	29.3708	44.7097	45.936	39.9788	49.6441	46.7191	38.0097	42.5267	48.3568	43.2464	46.5482	40.8419	39.1035	38.4527	50.2327	43.4422	29.4459	33.5866	42.7334	39.3952	44.5133	39.4963	47.8714	30.6104
GABRA3	0.252643	0.0843805	0.127117	0.211642	0.0172109	0.25678	0.283581	0.088371	0.10067	0.14233	0.303417	0.26376	0.0172109	0.210885	0.216119	0.369626	0.326727	0.108568	0.407161	0.906343	0.181185	0.313031	0.261957	0.297866	0.305223	0.244425	0.30863	0.0795303	0.497286	0.209242	0.338568
BRCA1	14.1823	11.3017	17.2725	19.3307	9.22268	12.201	16.1474	11.2961	13.9132	12.2163	12.0736	13.2957	14.4409	15.2529	15.1058	16.5807	16.1809	11.1932	18.1949	16.6973	17.792	19.3195	13.758	13.1278	16.6899	10.1769	14.0418	12.5746	18.26	12.4992	16.2457
ERCC1	24.7768	27.1873	24.5813	27.7236	21.7004	32.7698	29.0515	24.603	29.3949	32.7672	26.849	29.9201	27.3242	30.9728	26.9835	34.4364	35.1989	32.3879	29.4134	26.869	33.1727	28.6008	26.1002	19.9036	33.5226	35.5275	34.5868	29.245	32.9447	26.5175	27.7503
CD22	2.05762	2.70399	2.70992	0.600504	1.16789	1.93377	1.52664	0.657652	1.51948	1.61248	1.84178	3.43368	3.44809	4.60084	3.93854	2.39601	2.73408	2.5752	2.20693	2.50678	4.01817	3.30821	3.33877	7.99583	2.2573	2.61394	2.56713	3.10202	2.67174	2.82087	9.69006
SEMA3B	20.8529	42.9386	38.7592	63.2397	14.221	48.3418	93.2467	32.3239	32.6498	33.7681	72.4274	36.3304	62.5782	69.0299	58.4393	65.0085	76.4334	57.1456	69.1883	48.8483	91.7442	36.9947	43.687	35.941	50.2913	76.1338	51.0884	117.676	63.8671	61.2368	39.1906
MBTPS2	25.9539	21.4107	18.9211	18.7798	23.6781	21.3389	19.699	19.7641	18.7121	19.0353	18.1555	20.2343	15.9813	15.9631	17.5211	16.6101	15.2867	19.0194	15.9752	17.9777	16.8737	16.3983	17.1844	14.05	18.514	18.7786	21.9465	18.6507	17.1305	16.1863	14.3819
PRICKLE3	3.39173	4.41682	4.55085	8.53977	5.2672	5.35619	4.48631	4.57146	4.39883	3.80207	3.80944	6.49794	4.11326	4.37489	5.64347	3.80567	3.55946	5.10273	4.69661	3.68043	3.82141	3.78892	4.98207	4.90862	4.4654	3.97722	4.53421	4.59769	5.43923	4.28031	4.06631
LTF	7.74722	15.2647	11.7497	6.78989	125.442	4.39791	6.3213	11.9009	10.1158	180.658	41.8033	4.4551	181.609	7.76419	133.712	6.85994	9.68101	13.1726	8.50612	4.74739	25.9251	7.19085	9.91196	66.5725	5.90546	8.61887	3.73281	7.33974	24.7269	20.7566	10.9112
EXTL3	35.332	41.3265	44.0622	43.3753	36.4435	41.2574	39.292	32.7153	37.8243	33.4553	36.6516	39.4299	30.685	41.7218	40.3387	35.9636	35.7492	31.8398	34.3628	36.4005	34.091	30.4127	44.0016	52.4596	36.0507	43.1553	45.0415	44.2328	46.6692	44.0308	48.51
NR1H4	0.0172109	0.0172109	0.0172109	0.0172109	0.0172109	0.0856593	0.0172109	0.0172109	0.0172109	0.0172109	0.0172109	0.0172109	0.0172109	0.0172109	0.0172109	0.0172109	0.0172109	0.0172109	0.0172109	0.0172109	0.0172109	0.0172109	0.0172109	0.0172109	0.0172109	0.0172109	0.0172109	0.0172109	0.0172109	0.0172109	0.0172109
ELOVL5	702.977	491.363	502.124	577.218	722.107	849.154	640.252	798.576	638.189	537.092	573.074	273.159	518.36	423.971	406.528	462.122	495.553	494.988	454.729	466.385	447.994	532.79	473.602	206.459	586.346	485.183	390.592	362.747	489.75	384.963	380.408
ALOX5	7.31559	9.68963	11.2551	7.53521	6.92131	6.31447	9.57693	3.04152	6.23493	10.277	6.02754	30.4132	9.43462	21.9993	34.5704	16.522	19.3448	15.6087	19.8747	19.1869	13.3319	15.3629	11.0308	72.9073	16.4979	17.1881	22.1286	11.3282	15.775	12.9601	90.19
KDM5D	133.585	128.479	119.623	2.80406	0.0172109	0.0172109	0.0172109	0.0172109	126.166	111.717	0.0172109	0.0172109	100.808	0.04949	110.61	0.0172109	0.0172109	122.313	0.0172109	0.0172109	0.0172109	0.0172109	0.0172109	99.77	0.0812136	0.0172109	0.0536383	0.0172109	1.31624	112.624	0.0814823
CALCOCO1	176.826	205.489	209.554	219.789	215.914	191.639	202.37	178.202	212.463	170.711	203.51	180.315	169.951	157.507	186.195	167.767	169.22	196.16	169.405	186.024	171.239	175.069	201.828	129.519	157.144	163.644	181.171	196.167	185.75	173.537	157.482
UBR7	23.9528	25.2058	17.8495	27.3996	22.8511	23.7688	18.3967	26.382	20.4647	25.0411	21.7689	20.2695	20.1824	20.3853	19.5954	20.1342	18.1411	22.0951	18.8548	20.3961	17.7264	21.9819	19.6669	16.9367	18.45	18.454	19.943	17.8406	20.9146	21.4479	17.017
MAP4K5	71.7846	57.9846	65.3016	52.2544	54.0634	57.0348	52.8768	58.582	51.8872	60.8565	55.6843	55.033	57.747	52.6967	54.518	53.4375	58.1032	60.1299	54.1602	59.1267	57.0145	54.8549	50.1203	63.0844	50.0033	55.5872	52.0355	53.7054	58.8405	62.389	54.6801
EHD3	2.84239	4.71908	2.79235	3.29013	2.17474	2.51558	2.7697	1.61831	2.47926	2.11296	2.02065	3.99722	3.30805	3.56791	5.07516	3.57073	3.49067	3.03198	2.77686	2.32895	1.85372	2.23586	2.84928	12.366	3.18534	2.15951	2.49427	3.63174	5.41099	2.51362	10.4935
PSMC4	28.426	29.6054	31.1207	45.19	23.2466	34.4126	32.7807	30.1179	29.8122	34.6127	31.965	39.4299	36.4965	41.9477	34.3431	40.6331	40.7702	34.215	35.3227	34.3733	39.1086	33.4079	35.6103	26.519	38.4188	34.3589	33.6761	30.0552	45.9914	31.5488	26.6256
MAN2B2	56.9917	89.6886	80.6884	76.461	45.0377	58.8487	54.9486	44.3144	93.7003	77.8727	63.555	94.2344	93.5611	78.4554	83.7575	82.5998	83.0364	80.8678	75.3075	70.4365	86.1035	86.2118	69.0007	61.8014	59.0917	89.4096	103.435	71.1548	83.2961	62.581	76.3074
SLC7A14	1.90066	0.554568	0.868985	1.76709	0.952141	0.530574	1.70422	0.123951	1.31083	0.924326	0.768502	1.07385	1.10249	0.888746	1.55164	1.19193	0.842588	1.35711	1.57701	0.515125	0.607517	0.793739	1.27591	1.9417	0.94525	1.15328	1.3286	0.765043	0.666724	1.55346	0.659925
CLDN11	8.21808	4.58474	7.02374	5.42888	7.67645	10.524	14.1644	2.50781	8.4466	2.42576	6.5284	6.35706	5.61864	6.79582	7.57572	8.24023	7.99586	8.54383	10.1559	4.74739	6.05145	6.22944	12.3944	12.4462	10.2576	9.46281	11.8197	6.49843	7.47249	13.7667	6.31581
SLC25A39	33.9586	60.7721	43.4302	45.2548	48.9932	41.1547	43.1987	37.0205	42.2894	41.1189	38.8339	32.9844	36.3915	89.6562	98.7608	42.5126	40.7014	41.7672	31.0932	43.9048	40.1908	35.6636	42.6031	541.761	34.6107	44.5835	40.3423	47.0995	45.2007	41.4576	401.521
MVP	74.2174	87.1026	75.4954	71.9891	47.3391	86.0227	95.4072	44.2432	100.21	92.9808	65.308	140.621	102.033	136.429	132.121	128.267	131.974	110.102	102.994	121.402	149.824	124.262	115.922	157.424	127.223	122.583	157.238	113.906	110.802	130.406	140.707
NUB1	69.0379	70.9147	66.8677	73.5446	74.9195	70.7587	60.4536	78.5424	65.4493	58.2602	78.5808	59.4709	58.9373	60.9601	55.7115	54.1129	64.603	57.4196	63.459	65.7418	52.2593	64.3211	53.337	50.4549	50.3873	54.581	59.3574	60.0308	59.8571	63.6564	47.5138
PGM3	73.7465	75.9524	89.7008	65.4757	122.349	88.3157	77.3829	108.465	64.4061	82.5647	119.973	42.4237	72.6258	53.8264	43.0098	54.2598	59.7883	49.4107	51.7305	69.5829	62.7536	71.125	66.6582	39.4292	55.6355	47.8295	51.1249	58.8779	61.0432	57.8571	44.3645
RWDD2A	10.5332	7.43945	8.20523	7.98888	16.5223	12.7828	8.71863	8.48526	10.3662	7.71205	14.1844	8.92822	10.1698	8.0547	7.26315	9.35621	8.64929	7.78253	9.22602	8.9441	10.1836	12.4786	9.3875	4.50769	9.07359	8.52149	8.72336	7.24626	9.67518	7.3144	6.82998
CLK1	201.9	188.193	233.431	171.019	164.529	146.6	131.308	162.405	154.709	173.745	164.693	165.91	135.572	147.468	164.827	147.062	162.548	174.874	186.443	132.427	138.018	161.387	155.816	180.919	106.422	166.662	109.299	165.164	154.771	185.827	146.749
POLR3B	14.1823	14.0892	16.4207	17.0299	10.4453	14.6652	13.5429	13.7511	13.0786	12.3102	13.1469	12.8378	15.3161	15.0915	11.8949	11.6469	15.3899	12.9899	15.2852	14.4211	15.398	15.3629	14.702	9.63966	13.6178	12.7412	11.6011	15.6905	16.3398	14.1507	11.5539
ANGEL1	23.6389	32.1243	27.0816	23.2517	22.923	26.7121	24.8784	21.7566	30.6885	21.2562	24.5952	30.9063	26.8341	23.8392	30.0239	27.3294	26.3949	24.8358	26.8937	23.7037	26.1547	22.6844	27.7085	28.4435	24.7862	23.0307	32.0369	34.1371	31.6174	26.5175	20.4234
RNF14	80.2994	81.1581	84.4802	79.7015	60.1404	73.1202	70.0725	89.1097	82.5585	86.631	82.1226	84.8302	82.6733	86.2992	81.7968	88.5322	94.4886	92.8356	85.2062	72.5704	82.1681	99.043	93.2656	78.1194	104.566	79.0551	71.3421	74.7693	75.2195	79.1725	67.5665
DNASE1L1	5.62833	8.27907	6.99626	7.53521	7.7124	5.86955	6.64686	5.88792	8.07104	7.18029	5.4909	10.0905	9.3646	9.63637	10.8435	9.32685	8.85563	9.06152	9.19603	7.05914	7.75678	8.85484	8.37355	9.55947	8.01755	9.88478	10.8361	8.67961	8.88447	8.19775	10.0436
DDX11	12.7305	19.0934	16.8329	6.8223	6.45384	17.0267	16.9169	5.35422	16.6256	13.5614	4.84694	16.7826	15.6312	6.21479	17.8053	6.00827	23.7812	4.82866	21.5544	4.28504	23.0064	13.6619	7.25471	29.0048	12.2097	21.0832	29.487	5.2832	16.6504	27.1704	5.54455
HEBP1	13.5938	17.2462	16.7504	19.5251	14.5446	18.9432	19.2254	13.1818	13.9132	13.1235	14.3633	21.6079	19.1321	13.7035	18.4588	20.1342	16.3184	14.9692	17.9849	18.8312	22.9736	20.3549	23.0933	19.7833	19.602	16.1169	20.198	21.4862	25.0093	17.6841	13.8677
GPRC5A	6.72701	3.07343	3.23197	23.3489	2.24666	3.54231	4.21994	1.44041	3.9398	3.23903	2.44996	6.53316	2.88794	3.98754	2.68826	2.1317	1.49601	1.50937	1.81698	2.75574	3.91979	2.23586	3.44366	1.78133	2.00129	3.16574	4.24279	3.56942	8.79975	1.43824	3.45573
MAMLD1	5.62833	19.4964	13.1235	6.53065	5.59083	5.938	5.22622	5.2119	11.2425	5.4599	4.27453	5.9344	6.35383	3.79386	6.72325	6.74247	6.27632	9.27468	4.96657	2.93356	4.01817	3.19728	5.75127	7.35433	3.98538	4.88608	6.647	4.37957	6.31466	6.93034	4.25912
CD6	1.4298	3.10701	2.18786	0.76253	2.2107	1.00971	1.0235	1.29809	1.47775	1.23712	0.553848	4.06767	2.36281	3.95526	6.95058	2.42538	2.21822	2.02706	2.35691	2.15113	3.42787	2.30982	3.44366	18.9414	1.80929	2.45164	3.51424	4.25493	2.72822	3.74262	19.8449
TACC3	8.92437	10.3277	11.5574	30.8669	9.47439	8.0599	7.62355	8.66316	9.94887	9.87035	7.99521	13.4365	9.81972	15.4143	21.4709	11.7938	12.7418	8.93971	10.7558	9.51314	13.5287	9.81626	14.0027	28.0827	10.6417	11.3779	15.2803	11.4528	20.6604	15.4949	36.4912
UFL1	83.0069	71.62	56.0969	59.3835	73.5531	63.8112	55.1262	79.8944	61.9023	72.1798	64.9145	50.8416	58.2721	52.0188	55.9672	55.317	51.7065	65.4895	56.05	52.5116	48.0944	56.8517	48.442	40.5518	60.1797	50.7508	45.3693	40.9922	49.126	53.2867	41.0545
POLA2	11.7888	12.1077	14.4699	15.2476	7.67645	11.3454	11.9447	10.7624	13.6628	10.277	10.893	14.3171	11.2551	13.5099	10.7582	16.0521	11.9508	12.1067	11.9257	15.0969	12.8728	11.7391	14.7719	13.2882	11.6657	11.5402	14.5153	15.0362	14.5889	14.9188	11.9074
ZC3H3	9.63067	12.8802	16.0086	13.6274	17.4932	14.1176	15.1411	11.4028	15.4989	12.6543	12.8249	10.8302	12.7605	12.5092	13.7134	11.0596	11.3662	11.3454	8.5961	14.9902	13.9222	11.2584	17.1495	16.4155	12.1457	12.3192	17.0288	14.8804	14.5324	15.0725	18.3024
CAPN1	52.8716	69.5713	56.042	129.152	33.7107	64.8721	67.2312	52.0352	70.9994	60.3873	63.0184	75.7431	61.633	69.7077	78.9269	79.0757	64.4654	70.2705	59.1696	59.4468	65.0493	67.1684	68.3015	82.5297	67.156	70.1613	78.5183	67.1975	99.3644	66.076	74.1864
ACPP	0.488074	1.93154	0.896461	1.63747	0.772347	0.838592	0.697934	0.479752	0.559696	1.70632	0.518072	3.39846	1.90769	4.01982	4.02379	0.956985	2.80286	2.33158	2.05695	2.50678	2.24726	2.86448	2.08007	5.6704	1.10526	2.41918	5.37204	1.17012	2.05047	1.59187	7.63337
MDH1	228.621	248.343	186.94	357.09	181.645	347.701	217.612	240.574	298.343	312.69	224.117	281.506	426.566	271.323	381.949	413.576	385.572	326.861	385.468	244.066	255.915	259.636	232.736	163.719	415.491	328.309	259.417	343.958	203.286	228.765	168.569
SLC30A9	78.3375	64.8359	65.9885	56.6291	60.2842	67.7127	54.8302	76.6922	63.3211	63.9844	70.567	59.5413	58.6922	51.1473	59.1781	62.4534	65.1877	71.5799	63.0091	65.8841	65.0165	57.3324	54.0362	51.6577	66.804	60.5534	53.4562	55.8865	49.2672	56.244	48.3493
MTMR11	7.66874	7.27153	7.27103	5.5909	5.59083	5.83533	6.91323	3.53964	6.81915	6.86749	7.17237	10.9358	6.03875	7.18316	8.74075	9.59116	7.72074	5.95539	7.12629	6.77461	7.42883	7.30179	5.99602	12.0453	6.19347	7.06083	15.7903	9.3028	7.27481	12.6913	10.3006
COX15	60.7193	55.8351	51.5633	52.4812	52.4093	58.3353	54.2087	57.6569	57.4372	55.9143	56.9007	55.6317	53.3358	59.1202	56.1945	57.7839	64.8781	65.3981	54.8501	54.681	56.5882	58.1089	53.6516	38.7075	61.3638	53.737	55.7876	55.1699	38.2537	58.5484	47.7387
CCDC88C	33.2523	42.7371	45.2162	29.2467	32.0565	33.0436	30.5018	30.5805	29.8956	25.2913	24.1659	33.9706	20.8825	31.8444	41.1912	27.7112	30.3154	26.4802	25.5139	26.3355	25.466	24.4224	46.6938	68.8979	19.378	30.6586	34.8054	41.2415	30.9961	54.4389	65.7347
YAF2	35.0965	29.9748	32.1923	22.9601	29.7911	26.849	28.134	29.5842	26.9328	30.0771	30.0331	26.2571	22.0028	27.7127	27.4381	29.2089	30.1435	31.9007	30.1633	32.2749	25.302	28.6008	26.9743	25.5969	29.3624	25.8871	27.5563	24.1348	29.8101	33.277	26.7541
ZMYND11	137.862	115.247	116.655	117.616	104.37	125.415	111.241	133.514	113.689	116.691	126.377	103.251	107.075	105.021	101.744	105.419	111.271	115.827	121.652	95.5811	110.536	114.5	97.8458	72.1455	115.19	105.542	93.6356	97.8586	107.13	109.59	70.3301
WAS	1.90066	4.14814	5.29271	2.22076	4.72782	3.37118	2.32575	1.12019	1.93678	4.52151	1.12626	9.03388	4.81344	6.53758	11.3834	4.86292	6.55145	3.64102	5.77647	5.60096	6.01866	5.12011	5.4366	34.7382	5.29743	7.22313	8.68693	5.22088	5.97579	5.66293	35.3022
DPEP1	0.0172109	0.0172109	0.072164	0.0820212	0.0172109	0.701695	0.135597	0.088371	0.0172109	0.14233	0.0172109	1.24996	0.297282	0.40456	0.528689	0.0759468	0.0859923	0.0781153	0.557141	0.47956	0.476338	0.239076	0.0521747	0.578521	0.113215	0.276884	0.16292	0.453447	0.186649	0.631711	0.0172109
BID	19.5973	20.7726	21.1467	27.0107	11.9196	14.7679	14.3716	17.7005	19.338	18.66	16.0805	19.1776	18.852	22.8708	23.8862	25.2443	21.1675	23.6481	19.1847	17.8354	20.7763	17.7664	16.2054	34.3373	18.674	21.7323	18.5952	17.934	23.7668	21.1407	34.5631
MATR3	377.296	314.841	293.962	288.812	331.126	281.648	237.59	339.949	276.601	316.162	314.629	233.183	258.733	235.493	237.854	237.868	254.096	290.897	263.593	246.271	227.482	257.677	230.254	209.386	241.947	239.955	229.036	233.995	244.714	257.262	206.714
NPC1L1	2.01838	2.16664	1.36356	1.99393	3.86481	0.872817	2.82889	2.79246	2.56272	0.611528	2.80772	0.51031	0.892435	0.791909	0.841258	1.28003	0.46429	0.565351	0.527145	1.43982	0.705901	0.682807	2.21993	0.378053	1.80929	0.666393	0.672904	1.13896	1.09032	1.28462	0.499247
XYLT2	25.4046	25.4409	24.4439	23.1869	21.8802	26.4383	26.3582	25.0656	32.316	24.478	25.8473	29.1101	25.3287	27.5513	25.449	25.2736	25.7759	24.8662	19.9646	22.3878	26.6794	22.4256	24.5618	22.9908	24.7542	26.0819	27.702	30.8653	29.3582	28.9755	21.6124
RGPD5	0.645029	0.185135	0.676649	0.665314	0.484676	0.667471	0.342774	0.693232	0.10067	0.23617	0.410744	0.897745	1.17251	0.533676	0.102457	0.222786	0.670635	0.321733	0.827106	0.408429	0.640312	0.534896	0.366849	0.097398	0.145216	0.666393	0.0172109	0.671564	0.271368	0.170836	0.242161
STMN4	0.0564495	0.0172109	0.0446875	0.0496161	0.161046	0.0856593	0.0764042	0.0172109	0.18413	0.14233	0.0172109	0.0172109	0.0172109	0.114048	0.0740417	0.0172109	0.0172109	0.0781153	0.0172109	0.0172109	0.0172109	0.0172109	0.0871384	0.0172109	0.0812136	0.0172109	0.0172109	0.14185	0.10193	0.0940234	0.0172109
NUDCD3	92.8557	100.335	90.1129	112.204	98.6523	94.305	107.098	99.2144	106.887	91.2605	105.914	88.4228	86.9794	85.3954	82.5925	93.3779	88.0231	86.9887	82.6266	86.4053	87.4153	89.6138	97.3214	62.483	83.1247	92.0063	94.7284	92.5303	97.896	89.3886	79.0389
ISL1	0.0172109	0.0172109	0.0172109	0.0820212	0.0172109	0.0172109	0.0172109	0.0172109	0.0172109	0.0172109	0.0887624	0.0172109	0.0172109	0.0172109	0.0172109	0.0465788	0.0172109	0.0172109	0.0172109	0.0172109	0.0172109	0.0911659	0.0172109	0.0172109	0.0172109	0.0172109	0.0172109	0.0172109	0.0172109	0.0172109	0.0172109
CHDH	1.27285	1.19268	0.868985	1.8319	3.39734	1.96799	1.26027	3.6108	0.976993	0.736647	2.48574	1.49651	1.45258	1.1147	1.06858	0.575202	0.91137	0.839421	1.78698	0.586255	1.91931	0.830717	1.3808	1.01955	1.32927	1.77	1.03718	1.04548	1.11856	0.74693	1.1741
IL20RA	1.9399	2.83833	1.33609	2.41519	0.700429	0.359453	0.757127	3.68196	0.684885	1.7376	1.91333	0.721638	0.437318	0.372281	0.471858	0.487098	0.395509	1.57027	0.977087	0.870778	0.738696	0.904672	2.46468	0.177585	0.369226	0.439179	0.45434	0.453447	1.17504	0.74693	0.531382
CLCA1	0.0956881	0.0172109	0.0446875	0.0172109	0.0172109	0.0172109	0.135597	0.0172109	0.0172109	0.0172109	0.0887624	0.0172109	0.0522198	0.081769	0.0740417	0.0759468	0.0172109	0.0476631	0.107199	0.0172109	0.0172109	0.0172109	0.0172109	0.0573044	0.0812136	0.0172109	0.0172109	0.0483706	0.243128	0.0172109	0.0814823
CLCA4	0.174165	0.319474	0.0996406	8.44256	0.161046	0.291005	0.401967	0.195111	0.267589	0.423849	0.19609	0.404646	0.122238	0.275443	0.500273	1.10382	0.120383	0.382637	0.437157	0.799647	0.410748	0.423964	0.611595	0.337959	0.689239	0.374261	0.199348	0.733884	4.76148	1.09259	0.402839
GLT8D1	33.527	34.1729	37.193	29.4411	24.8648	31.1955	27.3645	27.7697	35.6961	33.0174	29.7827	32.6322	30.545	30.6178	31.0184	31.5877	34.8894	33.7887	31.0332	29.892	30.4508	31.0783	24.2471	24.8351	26.8343	30.4314	30.1791	27.0015	31.6739	31.8944	25.1795
ATP2C1	141.276	110.108	119.128	108.153	149.786	130.993	127.668	147.105	104.842	126.2	153.245	109.767	118.487	93.0778	97.5106	111.116	118.528	102.885	123.811	150.209	108.306	160.426	133.439	75.6336	125.238	96.7453	121.648	120.294	140.538	131.367	92.7609
IGF1	242.237	151.384	199.222	219.659	611.965	786.285	481.496	382.752	224.69	259.202	441.061	212.015	207.55	239.625	160.82	186.65	220.909	172.255	236.987	223.616	216.135	271.654	246.372	138.3	292.861	246.934	240.292	275.812	304.582	217.896	206.039
SLC38A5	0.33112	0.99117	0.978891	0.244047	0.66447	0.701695	0.253984	0.337431	0.893534	0.767927	0.0172109	0.439867	0.577354	1.34065	1.29591	0.663305	0.773807	0.382637	1.12707	0.870778	0.90267	0.350009	0.75145	6.99349	0.689239	0.796229	0.709331	0.484606	0.243128	0.938961	9.01521
RALBP1	76.4932	81.3596	86.7058	100.376	68.9863	87.4601	89.6359	78.9693	75.5479	75.4641	87.0955	85.7108	89.9552	92.7873	86.258	82.3062	90.4304	74.1684	91.3554	86.9032	89.5142	90.6861	78.7906	73.3483	90.677	83.8915	80.1211	85.5506	83.522	83.9733	94.9782
RUFY3	103.136	80.1169	93.2727	76.5258	82.5068	71.4774	65.4554	79.6454	90.4454	93.45	86.1295	88.4933	77.2469	76.0344	78.5575	91.9389	78.0154	87.6587	78.907	78.9721	88.1368	74.1572	81.2031	82.1288	71.5402	83.0476	88.6086	82.3411	87.2496	102.831	65.1884
CNTN1	11.6711	3.1406	5.23776	2.73925	8.75521	19.2854	4.48631	6.06582	4.10672	5.9291	10.0344	18.9663	5.19853	5.05275	5.89921	12.4398	6.75779	7.44755	6.64636	8.69514	11.3642	10.9626	10.8909	5.99115	4.84941	15.2405	8.14052	12.7927	10.4659	15.2261	7.24775
SLC11A1	4.52965	12.2757	13.3434	2.93368	11.596	4.29524	2.50333	2.75688	3.60596	7.11773	2.9866	10.8302	6.17879	20.1271	43.5212	6.50752	7.37683	9.73147	5.92645	12.5006	9.88844	5.89664	6.13587	91.7512	6.51348	6.60641	11.2004	5.06508	5.49571	6.50787	130.745
WWTR1	91.6001	86.3301	69.0659	63.5962	59.0976	76.3372	68.9182	57.4434	77.5927	77.0907	73.1787	71.9392	76.6168	71.8059	82.2231	69.4724	62.23	83.0909	60.5194	79.0077	73.248	61.9546	71.6929	52.7001	71.7322	77.2374	70.3585	68.1946	59.3206	99.5663	45.4892
AGPS	105.53	86.6324	78.4903	94.7699	70.6763	88.5895	92.3884	92.6321	80.8058	96.6093	86.3799	103.321	96.6769	108.378	84.1837	94.2296	98.3403	87.7805	100.624	103.228	90.2684	104.368	84.8743	67.3343	111.702	96.7778	80.9225	78.7266	88.5204	89.3118	66.1525
CXorf56	24.3451	17.4141	22.6304	23.673	20.0103	20.4833	16.4138	24.9232	21.6332	27.825	26.2409	24.2847	21.3727	20.1271	21.3856	21.3971	17.247	25.4144	25.4839	23.5614	24.2526	25.5687	20.8556	13.9698	25.0103	25.3028	19.2873	23.9479	23.5974	24.5588	18.6238
ATP1A2	80.2209	172.005	110.308	75.8129	155.755	53.5781	129.384	40.8631	149.451	140.808	86.5588	68.6284	143.659	72.9356	235.382	112.027	83.4147	213	129.391	136.41	100.271	62.1395	107.146	45.804	86.4848	236.255	51.2706	142.479	228.392	159.518	78.2355
TTC27	22.5009	17.8843	22.7953	19.8816	19.1833	17.848	17.5976	19.8709	17.6271	17.5965	19.3361	15.3385	16.8215	15.4789	14.0828	15.406	17.5221	16.2178	16.2751	14.3856	18.743	17.8404	17.8138	14.2103	14.0338	15.9871	15.4989	13.3847	17.2717	14.7652	14.7996
ZNF582	6.33463	5.32361	5.64991	5.72052	4.0446	4.63748	3.21365	5.42538	5.52553	4.45895	4.52496	6.00484	5.19853	5.2787	4.9615	4.01125	6.0012	5.16364	5.86646	4.85409	6.80573	4.86127	5.78623	3.30488	5.71345	5.69755	4.31564	5.439	6.22994	6.54628	3.45573
VSIG2	1.97914	4.11456	3.34188	4.87799	2.2107	3.30274	1.40825	2.08085	2.43753	3.30159	1.6629	1.35562	1.20752	3.40651	2.97242	3.15958	1.63358	2.11841	1.72699	1.86661	2.67359	1.53329	2.81431	5.34965	0.881247	2.28935	2.56713	2.75926	3.82957	4.81799	4.64475
PHLDB1	485.595	626.709	744.303	547.146	440.261	505.817	745.054	397.589	656.258	582.041	812.449	686.27	542.761	521.227	626.833	541.151	460.2	610.432	515.471	607.223	474.131	526.208	664.609	316.997	541.608	589.052	509.418	615.141	636.257	529.064	373.049
MARCO	10.8863	4.51757	5.18281	9.90079	0.0172109	10.1476	10.4056	2.75688	6.98606	3.05135	4.73961	7.34325	7.4041	29.714	29.3704	22.1019	32.654	7.75207	21.5544	24.3439	21.5306	44.4272	17.4292	9.88022	8.30556	25.4327	22.6022	4.19261	16.3398	0.938961	16.3422
CYP24A1	0.0172109	0.0172109	0.0172109	0.341263	0.0172109	0.0172109	0.0172109	0.0172109	0.0589405	0.0172109	0.0172109	0.0172109	0.0872288	0.0172109	0.0172109	0.0172109	0.0172109	0.0172109	0.0772031	0.0172109	0.0172109	0.0172109	0.0172109	0.0172109	0.0812136	0.0172109	0.0172109	0.0172109	0.243128	0.0172109	0.113618
PRDM11	15.438	19.0934	18.3716	17.516	14.7244	17.2662	17.6864	15.7436	16.8343	14.4685	20.2663	14.9158	15.7012	13.5744	14.1397	12.7923	15.9745	15.1824	12.2256	12.8918	14.3485	11.2214	13.4083	13.0877	10.9297	14.9159	16.5553	17.4978	17.6388	16.8392	11.9396
SYT13	0.0172109	0.0843805	0.0172109	0.0172109	0.0172109	0.0172109	0.0172109	0.0172109	0.0172109	0.0172109	0.0172109	0.0172109	0.0172109	0.0172109	0.0172109	0.0172109	0.0172109	0.0172109	0.0172109	0.0172109	0.0172109	0.0172109	0.0172109	0.0172109	0.0172109	0.0172109	0.0172109	0.0172109	0.0172109	0.0172109	0.0172109
SNAI2	16.4189	11.3017	14.0577	11.9423	13.5377	15.1785	15.5259	15.2099	10.5748	19.1605	14.0771	16.1134	13.5307	10.4434	11.7528	16.9919	15.3211	10.5232	11.9557	14.6701	13.1351	11.3693	14.5621	11.6443	12.7217	14.1369	14.8067	14.3507	16.5939	20.9102	12.4537
CD74	288.735	349.467	455.112	197.98	156.87	369.331	357.486	191.58	452.826	423.765	186.445	1051.13	518.395	713.385	517.235	664.878	851.325	550.289	782.976	937.554	690.872	671.159	526.467	732.326	555.272	855.996	674.798	576.253	663.396	529.448	567.277
HGF	10.6116	6.76775	11.9146	8.21572	19.2552	16.3764	10.6424	10.1219	13.5794	17.9093	10.7857	29.8849	19.5872	24.0974	18.6861	16.3458	24.1251	16.6746	24.764	13.8521	24.1542	33.5928	18.1984	25.0757	16.2419	26.2442	24.7878	23.4181	16.7069	16.6855	16.0851
ZRANB1	52.9501	49.8235	48.7332	50.7313	46.3322	40.9494	39.4104	49.7937	41.8721	50.2839	46.0249	40.6274	43.3233	40.9148	42.8961	36.7859	40.4263	50.0807	43.1516	40.5261	40.322	40.1378	34.3866	43.7994	37.2988	36.1117	34.4047	39.0603	39.1857	43.2627	48.4136
NCDN	5.62833	7.3387	9.90878	11.5535	6.92131	10.4214	9.75451	7.48902	8.19622	8.02485	5.27625	11.288	7.75419	10.3465	10.5025	9.53242	10.1281	7.02122	8.44612	9.22862	9.46211	11.0735	11.6252	9.84013	9.2336	11.0533	16.4095	12.2007	14.843	13.421	9.91501
ADGRA2	101.527	76.1203	103.027	82.1967	100.63	125.689	143.206	74.9844	88.8597	91.886	141.332	115.649	105.324	74.6464	102.54	69.1787	102.914	91.6175	88.2358	102.267	92.892	109.804	137.809	81.8481	118.678	85.1574	123.798	157.592	158.442	107.555	97.1635
ZFP64	13.8684	15.0296	15.3766	17.0623	11.9915	16.2737	14.49	12.4702	20.2978	13.2173	15.2577	13.0139	15.4211	14.9947	14.6796	16.8157	17.0406	14.8474	12.1356	12.2517	15.07	13.6249	15.9957	10.9227	10.2256	13.5851	15.426	15.5036	15.2949	16.3399	10.1721
MNAT1	28.8968	22.1832	25.9001	29.4411	25.6199	25.6854	26.6246	29.9045	21.508	26.0107	27.2068	19.9877	21.5477	21.6442	19.3113	22.9536	23.5749	25.5057	25.4539	24.5573	21.3338	31.8918	21.485	13.0476	23.6662	20.8235	21.2544	21.2058	22.5525	20.6798	16.3422
SAMD4A	113.652	198.167	167.872	99.4363	48.5976	87.1179	155.755	99.2856	201.738	178.093	132.71	218.073	175.692	211.219	160.422	132.379	202.372	192.14	187.793	165.716	236.763	175.919	145.676	77.8388	231.867	198.375	143.687	208.133	168.975	170.81	101.084
RUNX3	0.958937	2.73758	2.05048	1.37823	1.38365	1.79687	1.37866	0.444172	1.18564	0.955606	0.518072	4.41988	3.65814	4.79451	4.67734	1.69118	2.69969	2.17932	1.96696	2.93356	2.67359	2.56866	3.09402	16.0947	2.96133	3.23066	3.80566	4.13029	2.98238	2.55202	11.6503
MRE11	57.5802	41.3601	59.7513	44.2827	39.1764	47.8285	41.3637	51.2881	46.0868	46.8118	41.9106	45.9811	43.2183	44.9497	44.3737	50.2658	49.5055	50.9029	50.6507	45.3629	46.4218	48.125	44.3513	45.2026	40.8509	47.375	42.7465	44.264	46.9516	45.9895	39.7691
PLEKHB1	1.19437	1.02475	1.00637	0.373668	0.736388	0.701695	0.697934	0.728812	0.810074	0.548968	0.768502	0.756859	0.472327	0.953304	1.32432	0.633938	1.59918	0.839421	0.857103	0.515125	0.90267	0.830717	0.541667	2.50301	0.785243	1.18574	1.40145	1.29476	1.1468	1.1694	2.55593
SERPINB1	34.3118	35.1469	33.2364	30.6077	31.3014	39.5462	32.248	27.2004	38.8258	46.0924	34.1831	47.0729	36.3915	49.146	46.4764	42.7769	45.7913	45.0256	44.7714	39.4947	48.8814	42.3195	39.806	63.6056	43.219	45.7521	48.8299	33.7943	37.1524	36.58	66.506
CYP3A43	1.4298	0.688907	0.401883	0.924556	2.03091	1.21506	1.05309	0.906712	1.64467	0.392569	2.27108	0.122875	0.402309	0.275443	0.244534	0.281522	0.0859923	0.504446	0.677126	0.372864	0.476338	0.682807	0.961233	0.137492	0.24122	0.731311	0.417912	0.422287	0.666724	0.554899	0.274297
SLC7A9	0.566551	0.353059	0.566742	0.373668	0.520635	0.667471	0.520354	0.515332	0.309319	0.486408	0.339193	0.0172109	0.227265	0.501397	0.415027	0.45773	0.361118	0.504446	0.467153	0.159472	0.476338	0.0911659	0.436776	0.257772	0.209219	0.341802	0.235775	0.640405	0.638484	0.670117	0.627789
SPAST	29.7208	27.456	31.9725	25.9089	27.7774	26.9175	25.9439	32.1816	27.8509	31.6724	27.8508	27.3138	24.7685	29.7785	29.5124	27.535	28.4927	27.3328	29.5634	26.1221	24.2853	29.3774	28.4078	32.934	26.1303	28.8409	24.5693	25.2254	28.2569	33.5459	31.9601
NRXN3	2.1361	2.06588	3.56169	5.78533	1.41961	4.56903	7.59395	1.72505	2.68791	2.0504	3.55901	4.17333	3.23803	11.9605	6.69484	10.5897	6.48267	5.65087	9.46599	4.85409	12.3153	6.96899	6.48551	5.10909	6.00146	7.51526	6.86556	6.18683	8.03728	6.35425	7.4727
OSBPL5	32.9776	34.408	33.676	30.9966	35.0052	36.158	38.2265	33.2846	37.4904	31.1094	38.5477	34.3933	31.6303	31.3602	37.7813	36.1398	33.8233	33.7887	31.5431	29.0029	34.7469	28.6008	37.883	42.4362	29.2984	37.897	38.0838	40.1197	42.5744	40.7663	29.7427
AQR	95.8379	80.6543	86.8432	89.6175	74.7757	86.1596	74.8375	93.6639	80.7224	90.76	83.1243	70.4952	80.2227	76.2927	74.7214	76.6088	83.1396	82.4209	85.9261	80.3592	74.0678	83.4016	70.679	64.8084	77.9405	73.6344	73.5641	72.37	85.2163	87.0842	71.1014
CPS1	18.1847	12.9809	17.2725	15.4097	11.9555	25.3774	18.2783	18.59	19.4632	18.8789	12.0736	11.4289	12.9355	8.02242	18.5725	15.2885	11.3662	14.9388	15.3752	15.4525	14.6109	7.96738	18.1284	5.75059	11.6977	11.4753	12.5482	9.98831	13.4311	15.1109	13.225
C8B	0.0172109	0.0172109	0.0172109	0.0172109	0.0172109	0.0172109	0.0172109	0.0172109	0.0172109	0.0797705	0.0172109	0.0172109	0.0172109	0.275443	0.0172109	0.0172109	0.0172109	0.0172109	0.0772031	0.0883414	0.0172109	0.386986	0.0521747	0.0172109	0.0172109	0.0172109	0.0900657	0.0172109	0.10193	0.0172109	0.0172109
FHL1	661.619	651.058	1015.33	1290.84	811.033	1445.34	2623.2	622.704	1057.03	1132.44	1183.77	1184.41	1280.96	1364.58	945.399	1442.01	1344.8	1089.17	1696.93	1998.93	1579.09	1277.96	1310.63	640.552	1581.24	1142.03	1488.33	1217.4	1646.45	1125.55	1240.62
RTF2	55.736	52.3087	53.0745	63.1425	54.5668	61.5181	49.7692	57.2299	55.309	57.1967	54.5753	46.8264	57.6069	53.1163	52.6142	53.1438	57.7936	56.3843	54.1602	50.022	51.7674	63.6186	47.8477	39.6697	47.4432	52.8931	48.9392	45.0741	53.6161	50.6751	50.7916
GABRA1	0.0172109	0.0507957	0.0446875	0.0496161	0.0172109	0.0172109	0.0172109	0.0172109	0.0172109	0.0172109	0.0172109	0.0524322	0.0172109	0.081769	0.0740417	0.0172109	0.0516016	0.0476631	0.0172109	0.0172109	0.0172109	0.0172109	0.0172109	0.0172109	0.0172109	0.0172109	0.0536383	0.0483706	0.0172109	0.0172109	0.0172109
NLRP2	0.134927	0.21872	0.2645	0.146832	0.340841	0.564798	0.0172109	0.479752	0.0172109	0.0797705	0.0887624	0.369424	0.157247	1.79256	0.926505	0.340258	1.39284	0.41309	0.587137	0.230603	1.26341	0.460941	1.69547	0.498333	1.20126	1.18574	0.636477	0.235329	0.469046	0.938961	2.5238
SLC45A4	9.00285	24.8364	15.8712	22.9277	13.0343	15.6577	17.0353	8.16504	13.2455	12.7481	12.5387	24.2847	16.1213	19.1587	26.5288	14.2313	18.7946	12.1372	19.4547	12.5006	19.5301	19.5783	20.2612	29.3256	13.5858	15.2081	22.3108	22.2964	21.7335	12.8449	51.4343
RNF10	85.0865	102.988	101.296	113.371	97.214	101.595	106.654	80.4281	96.5796	81.5324	89.7071	98.9892	98.9525	106.925	116.805	88.6496	94.3854	97.5861	86.616	86.9032	97.5817	95.5672	99.9087	311.063	98.5813	93.8889	101.431	108.017	112.637	93.3829	241.71
ZNF839	11.7103	12.0406	12.7663	13.9514	11.7038	12.0984	12.1814	11.474	12.7448	10.1206	11.8948	11.0415	11.01	7.69963	11.8096	10.9715	12.0196	11.4977	10.3959	12.2517	11.561	12.1089	12.744	10.7222	10.0976	11.0858	10.2169	13.9768	11.7367	13.421	10.6541
ZDHHC6	30.0347	31.3518	31.945	31.1262	28.4247	30.8532	22.4219	29.4775	28.8941	30.0146	26.2766	28.9339	27.4292	27.3899	29.1146	24.98	30.6937	27.6374	31.0932	27.7937	27.9256	27.3066	25.4359	25.2761	25.2663	28.3215	26.6092	25.9732	26.7037	29.0139	26.4328
GRAMD1B	2.48924	2.13305	2.40767	2.60962	1.06002	2.07066	4.01276	1.79621	2.60445	3.70823	2.02065	7.62502	3.8682	4.60084	4.13745	5.12723	7.41122	2.42294	5.32653	4.56957	3.98538	6.19246	5.01703	8.51704	3.85737	4.39919	7.19341	3.63174	6.51234	4.08828	5.12679
RNH1	88.8142	123.24	100.636	125.847	92.2517	130.309	131.959	102.63	129.379	123.854	117.898	144.213	142.294	156.474	118.197	138.81	154.294	142.473	131.28	128.017	145.528	129.18	125.572	97.7252	143.959	142.772	159.897	137.058	137.968	128.217	96.1351
NDUFS1	205.745	163.273	163.723	180.903	220.697	227.471	166.706	261.531	186.048	191.919	187.268	159.006	149.12	168.385	140.56	153.259	147.897	150.208	147.058	156.896	146.577	174.81	169.871	92.6734	157.144	142.221	117.532	156.158	173.324	156.945	110.757
RB1CC1	173.491	165.792	165.344	168.427	159.207	155.464	140.66	177.597	146.989	154.07	159.148	127.166	145.689	139.172	136.156	134.61	143.427	154.775	153.597	145.693	133.853	160.019	130.467	103.018	136.055	127.841	117.823	129.704	133.647	128.025	123.193
ERP44	52.44	45.8269	45.7657	45.2224	46.8716	45.9119	40.0023	50.6832	44.0837	46.8431	44.5581	49.468	43.9884	43.7231	44.8852	49.0617	53.9763	43.6857	50.1108	46.9989	45.5692	48.7536	42.5332	41.3136	43.699	39.7471	47.2635	41.335	44.2688	45.9127	37.1661
ALAS1	29.6031	33.8707	31.7801	45.9353	22.2757	32.7013	33.8462	33.1067	36.948	42.245	29.2102	44.6427	35.6913	54.5688	36.7584	49.9427	48.1986	44.2034	45.2814	43.5491	49.9309	49.5671	52.1132	35.6604	47.6352	59.0603	38.0474	45.0741	51.8653	45.6439	32.6992
BIRC3	15.7911	13.2832	11.942	4.39191	10.9487	11.3454	10.3464	6.56394	13.7463	18.9728	7.99521	24.7074	17.1716	25.1949	25.0796	18.2253	25.2256	17.8318	19.8147	19.4714	22.1209	21.6491	18.1284	50.495	16.9139	18.7786	21.3637	18.3391	22.3548	20.8718	62.9711
AKAP11	232.702	185.54	194.634	172.704	190.923	236.062	200.919	199.194	184.337	187.54	202.794	144.707	142.924	141.625	168.35	157.4	138.681	158.734	151.918	143.772	143.134	157.505	160.466	118.935	157.304	147.706	162.119	170.336	146.666	165.164	124.479
GLRX2	8.45351	6.06247	6.80393	8.89623	7.85624	7.75189	6.46928	10.6912	7.06952	7.21157	8.31719	7.80113	8.06927	10.5725	6.58118	7.35919	9.06197	8.48293	8.29614	9.29975	11.2002	11.2584	9.21268	5.55012	8.01755	6.31428	5.1899	5.90639	8.03728	6.81512	6.38008
SNAPC1	10.18	9.3202	9.35925	10.4841	9.18672	11.1059	6.88363	12.2923	8.82217	9.93291	9.31891	8.99866	7.57914	9.99144	7.49047	9.79673	10.1281	10.4623	12.5256	8.0194	11.0691	8.18925	9.14276	7.59489	8.94558	10.3392	8.54122	9.02236	9.73166	9.88762	5.03038
DERA	24.0705	20.4032	22.6854	23.8026	21.2329	23.2555	18.6039	25.1367	25.0133	20.8809	18.6922	21.7488	19.8323	20.9018	20.6468	20.9859	21.2019	23.0391	26.0239	19.5781	21.629	21.5381	17.4641	14.4509	20.0821	21.4402	19.3237	17.4666	19.5591	21.8704	17.4669
STRAP	82.4968	70.646	69.3956	92.858	66.3253	78.9383	69.8653	84.4131	69.5388	63.6091	69.5295	63.5565	75.6015	70.0305	62.4175	72.6441	69.5897	76.1173	71.528	73.175	73.248	78.7424	64.1058	47.8488	77.5565	68.6682	68.7557	63.7076	68.442	65.6919	48.7992
ABCC2	6.76625	2.93909	3.69907	3.0957	2.2107	3.37118	5.87735	2.11643	7.23644	5.11582	5.4909	7.23759	3.8682	6.69898	5.81396	6.8012	10.5752	4.31097	6.70635	4.71183	4.80525	5.82268	8.02391	6.51237	4.17739	4.0746	8.86907	4.78464	6.28642	4.47234	10.9434
DEF6	2.05762	6.36474	5.59496	4.91039	4.0446	3.47386	2.7401	2.00969	3.43904	3.67695	2.48574	9.13954	6.6339	11.444	14.6512	5.74396	7.17048	6.7167	7.39626	6.34783	7.52722	4.9722	6.06594	34.4576	6.9615	9.75494	8.83264	5.93755	8.00904	7.66006	40.2511
PLEKHO1	17.6746	16.5745	18.4265	16.155	14.0412	15.1101	14.7563	12.8972	17.1264	20.9121	14.7926	45.9811	30.405	33.0387	29.6829	28.5041	39.8073	23.8308	28.2436	34.0532	36.0587	36.3292	31.5196	55.8274	24.5302	33.1579	35.2061	27.095	28.5675	23.3682	55.0657
GCLM	29.6424	39.9495	36.039	25.6821	23.2826	29.45	43.9978	29.9045	30.9806	38.1473	33.7895	34.8864	33.3457	42.3996	33.7179	27.6524	41.0797	37.108	42.4317	46.1454	44.8477	41.432	43.7569	28.9247	38.6748	36.5337	28.6856	41.9893	40.4	37.5401	29.0358
UBR2	173.216	173.348	164.327	161.525	154.964	153.068	137.257	171.371	152.623	118.13	153.138	138.684	144.394	145.079	162.667	138.047	144.08	138.879	145.468	143.914	130.639	142.196	143.509	169.493	127.479	115.539	134.289	132.851	141.046	145.884	204.497
EHD2	121.147	215.497	251.565	201.513	208.471	292.258	398.181	149.418	201.196	168.522	159.971	349.765	248.756	173.743	234.587	240.482	181.36	148.746	187.493	226.924	276.805	260.265	392.206	154.818	270.749	239.987	321.307	392.847	299.951	237.56	182.869
DEPDC1	0.0172109	0.285889	0.127117	4.29469	0.304882	0.222556	0.0172109	0.0172109	0.267589	0.11105	0.231866	0.369424	0.647372	0.985583	1.06858	1.19193	0.567463	0.96123	0.497149	0.301733	0.96826	0.645829	0.157066	0.778988	0.0492122	0.244425	0.235775	0.391127	2.02223	1.01577	1.04555
CCDC28A	17.2822	19.9666	17.7671	16.9975	18.6439	17.1635	15.4963	20.2978	17.1264	15.0002	21.4827	16.6417	18.4319	12.7997	15.5036	15.6997	16.7655	16.3396	16.905	14.5634	13.8894	17.8034	14.0726	12.767	13.1058	12.8386	15.0982	14.1014	14.363	13.9971	13.1607
RRAGD	56.56	42.8714	38.6493	62.9805	67.8716	63.1267	53.1432	61.4284	45.5025	39.8364	49.7455	47.3547	37.8269	52.7289	43.6633	32.2045	42.9025	45.8173	42.7917	37.8231	46.8482	61.6218	48.9315	20.1442	46.2591	40.7209	30.3977	40.1509	42.5462	34.122	39.2871
HSF2	20.1466	12.6451	13.1785	13.1737	15.6953	14.4256	10.4056	16.4552	14.6643	16.5017	15.1146	12.5208	10.3098	10.8953	11.7528	11.7644	10.8159	17.7099	12.5256	12.4295	11.561	11.85	10.9609	10.8024	13.2338	14.2018	10.144	10.2376	10.1553	10.3101	9.01521
PHF20	60.3662	53.3499	56.0694	48.6898	47.9144	48.1707	52.936	55.7712	55.3925	48.9701	53.6093	52.4618	52.2156	58.2487	51.165	49.649	53.6324	48.6799	50.7407	46.0031	54.3254	53.7456	50.435	51.0964	46.8032	49.777	51.9263	55.2633	51.3852	52.365	56.1262
HSD17B6	0.174165	0.117965	0.2645	0.244047	0.161046	0.0172109	0.0764042	0.159531	0.10067	0.0172109	0.160314	0.0876536	0.0872288	0.340002	0.0740417	0.193418	0.0172109	0.0172109	0.227184	0.159472	0.279569	0.202099	0.0871384	0.337959	0.145216	0.0821291	0.30863	0.266488	0.0172109	0.554899	0.210025
NR1H3	59.9346	75.3479	53.3218	72.6372	82.6866	38.9644	58.6778	67.5837	81.557	70.3968	60.0132	57.8507	78.5073	64.6722	59.6896	56.2568	77.4651	67.0121	61.8692	53.543	69.8373	75.6363	63.4065	52.219	63.9879	68.5059	65.4044	59.8127	71.9719	51.0975	37.8088
TYMP	33.0561	38.4382	51.4259	29.6031	21.7364	45.9461	31.1825	36.9493	38.0329	42.5265	27.9939	77.3633	56.4866	71.0312	65.9978	52.0278	67.2167	49.8979	51.8505	79.15	97.4505	55.3356	53.7915	132.166	54.9315	46.6285	53.6383	42.5502	51.244	44.146	104.78
NCAPH2	30.3094	32.4265	29.005	33.1353	33.6387	28.834	29.1699	29.7621	34.3607	31.9852	34.8986	24.3552	25.6788	29.8431	26.0457	26.6539	25.2256	31.383	25.064	23.4192	30.1228	23.9417	25.8904	25.5568	27.1543	28.2891	26.0992	27.3443	28.1439	20.2573	24.3118
TOMM34	5.23595	6.39832	6.33682	10.9702	5.66275	7.92301	6.41009	5.67444	5.90109	7.11773	6.2422	5.68785	7.36909	6.82809	7.00741	7.77035	7.03292	9.54875	7.00631	5.56539	6.3794	6.4513	6.34565	6.83311	5.10542	7.6451	4.7892	7.12162	8.77151	7.69846	5.6731
SEC63	105.687	78.4713	93.6024	81.9375	68.9503	93.8258	75.2223	74.7709	71.5001	76.4964	74.6813	92.6142	84.8089	78.5845	73.6984	92.8493	78.1873	78.7057	84.8163	78.2253	95.6468	84.0302	76.2732	67.4145	83.4767	74.1213	86.2409	89.2897	76.6315	80.8624	60.6573
KPNA6	110.631	115.784	105.83	119.495	102.14	122.814	126.632	108.999	119.448	109.153	112.067	114.874	109.28	128.746	108.28	110.587	118.975	105.412	104.254	99.4577	112.241	116.275	118.3	89.3055	112.406	119.694	123.761	125.778	129.553	126.22	97.0992
VIM	2922.16	3552.08	2935.29	3162.37	2379.27	2207.14	2999.79	2947.15	3165.67	3053.83	3206.53	2607.38	3160.2	2964.88	2970.51	2476.26	2661.21	2809.72	2420.86	2642.06	2911.96	2921.54	2421.05	1774.36	2857.61	2333.83	2221	2616.71	2310.22	2580.57	1960.13
RTEL1-TNFRSF6B	3.43097	4.81984	5.97963	2.28557	5.30316	3.54231	4.48631	2.72129	4.52401	3.02007	4.91849	6.18095	4.98848	2.98689	4.08062	4.77482	3.21555	4.92002	4.0067	4.14278	4.4773	3.34519	5.40163	7.39442	3.69737	4.23689	6.90199	4.22377	3.60365	4.20349	5.09465
FAS	16.6544	9.35378	11.0078	10.3221	10.5891	10.216	9.60653	8.09388	8.61352	15.0941	6.34952	15.7259	12.2703	11.5086	16.8391	9.35621	17.075	12.5026	9.07604	8.97966	11.5282	10.4449	8.68823	19.663	8.30556	8.39166	10.7269	8.08757	9.98582	10.6173	25.8865
RNASET2	14.4963	18.3545	17.1351	13.6922	13.8973	12.4748	16.6209	10.1219	12.703	19.7861	13.8982	48.3409	32.3305	23.8392	49.4885	21.4852	29.7996	18.2885	29.2334	19.8626	27.6632	29.932	27.0092	60.5585	26.1623	25.7897	29.0134	31.3015	24.3881	24.2516	73.9936
CD44	153.558	113.232	140.23	72.1511	129.074	153.752	135.481	73.7747	154.626	196.861	111.065	238.994	192.356	197.92	149.113	153.435	153.331	157.425	144.629	155.544	196.097	165.085	198.367	259.904	177.817	166.695	201.497	171.988	149.433	149.187	249.519
KCNG1	0.0956881	0.0507957	0.127117	1.57266	0.0891286	0.0172109	0.0764042	0.0172109	0.0172109	0.0172109	0.160314	0.932966	0.3673	0.210885	0.187703	0.369626	0.257946	0.565351	0.0772031	0.230603	0.476338	0.0911659	0.331885	0.658708	0.977251	0.309343	0.0536383	0.0795303	0.384327	0.401274	0.659925
AGPAT4	20.4998	18.3881	19.6355	13.5626	13.7175	18.5325	16.9465	11.2961	22.1757	15.3443	14.2917	25.5527	24.2434	27.4221	22.0676	28.1517	25.1224	18.6235	20.4146	17.5509	23.2359	20.5767	17.5341	23.8729	15.7939	19.3953	27.0828	19.9283	20.9428	24.9429	18.5274
SLAMF7	0.409597	3.1406	2.92973	0.600504	0.808306	1.35196	0.90511	0.479752	1.6864	1.61248	0.303417	5.72307	8.80446	6.60214	4.4216	4.98039	5.00387	3.45831	3.1968	2.93356	8.11752	7.96738	5.15689	17.6584	4.75341	4.26935	5.08062	2.91506	4.36612	3.24334	5.89805
BTN3A1	40.7469	66.2464	41.0123	32.4224	52.0137	61.4155	32.6919	45.1683	49.3834	39.4611	49.8171	48.1296	45.1788	49.3719	57.5869	60.6033	65.3596	47.1268	52.0905	65.2084	41.0107	52.9321	47.7428	107.267	36.8828	43.4799	66.3879	59.7192	62.8505	72.7587	98.5774
MIPEP	15.9088	13.6526	12.052	13.4654	15.4076	14.3229	11.7079	15.9215	11.8267	11.4969	14.8999	13.0139	14.0908	11.7668	10.6446	12.6454	12.054	12.1981	11.8057	10.1533	12.3153	10.7407	11.3455	10.8425	12.1137	13.65	9.74333	10.1441	13.0075	9.7724	9.75433
PRKCH	70.1758	73.5007	80.029	36.8619	57.1558	53.2701	39.9727	69.5762	50.5518	49.4393	53.6093	36.7883	37.1267	50.889	61.7924	50.5007	51.5001	53.1563	46.6912	42.3043	35.4356	30.8565	51.4839	74.6714	31.9865	38.8383	42.9651	48.0343	53.1361	61.8513	59.9824
INSRR	0.33112	0.453813	0.18207	0.341263	0.592552	0.222556	0.72753	0.301851	0.267589	0.11105	0.518072	0.862524	0.157247	0.469118	0.898089	0.222786	0.326727	0.473994	0.587137	0.408429	0.476338	0.0911659	0.436776	0.297866	0.529232	0.179506	0.417912	0.359967	0.13017	0.478086	0.0172109
IFNGR1	142.375	125.423	130.119	123.157	134.324	114.121	126.72	151.837	136.39	152.819	137.36	139.74	121.358	124.324	135.36	120.925	158.215	152.035	150.988	138.757	124.244	138.572	104.104	104.341	126.295	133.294	126.165	115.682	117.438	115.927	122.358
B4GALT7	13.2799	17.7164	18.4815	20.951	14.3288	18.4983	18.6335	14.7118	18.3365	18.2533	18.6922	22.8054	21.6877	20.5467	19.9364	22.1019	21.7865	19.9025	19.4547	20.2539	24.5149	21.0944	21.0304	16.9367	23.1222	23.8422	19.1416	20.5514	26.3931	22.1776	17.242
SH2D2A	0.252643	0.453813	0.594219	0.373668	0.304882	0.462126	0.224387	0.159531	0.10067	0.486408	0.160314	0.897745	0.787408	0.953304	0.983336	0.633938	1.01454	0.504446	0.617134	0.692951	0.83708	0.386986	0.646559	4.74825	0.529232	0.893606	0.927896	1.66867	1.288	0.593305	2.84515
VRK2	24.973	19.8658	19.0585	21.6963	21.9161	20.1753	20.3205	23.0019	21.7584	20.1301	20.481	19.2833	17.4167	18.3517	21.755	21.1915	23.1278	24.9271	21.8244	23.3836	19.2677	21.1684	17.9886	22.2691	19.154	25.8222	16.5188	21.2681	19.5873	22.216	20.1984
TNFRSF1B	53.3817	70.2766	62.389	42.306	51.8339	56.1107	39.6767	42.2507	50.1763	51.0972	43.3417	79.9345	58.7622	80.3275	97.7379	66.33	81.5232	66.2203	63.429	85.6228	67.5089	62.5092	69.9448	180.318	49.1073	71.2325	90.2479	80.2534	79.0036	69.4173	157.868
VEZT	83.2423	83.6098	75.5229	80.5117	82.5428	69.9031	65.0115	84.9824	72.0843	80.2187	78.9028	59.7526	70.7353	59.5075	56.2798	62.9527	64.7406	66.5553	65.2888	60.9405	65.7707	62.7681	64.0009	55.1458	69.4601	73.0502	66.4972	62.5859	63.0482	75.6392	45.425
POU2F2	2.56772	4.31606	3.6716	1.86431	4.61994	3.74765	2.38494	1.54715	4.44055	3.39543	1.73445	14.8806	7.15904	7.31228	7.83145	5.42091	8.5805	6.86896	6.91632	6.81018	7.82237	5.37895	6.34565	21.2668	3.31335	8.74871	8.10409	8.49265	8.00904	7.00715	20.9697
BRD9	36.1952	39.5465	38.2921	42.468	39.3921	36.8767	37.6937	31.0074	42.4563	34.2686	41.9822	38.3028	35.5863	36.1698	32.3824	32.0576	37.7438	43.1071	35.8926	34.1599	32.6808	28.7118	40.2605	37.1839	31.7625	34.3265	41.508	43.7654	39.4398	34.9285	29.5499
SNX1	249.81	248.108	237.223	257.574	191.21	208.888	214.475	196.17	239.462	223.856	243.793	234.31	215.987	214.996	218.987	195.872	216.369	230.48	211.46	206.687	219.906	230.461	208.261	134.451	186.137	195.453	202.699	238.513	223.732	206.22	164.97
TBPL1	10.4547	8.01039	9.99121	9.09066	9.04288	10.969	8.80742	9.80173	8.48833	9.74524	7.99521	8.61122	7.68417	9.11991	8.96807	8.12276	9.47466	8.26976	8.92606	7.69931	7.6256	9.15066	7.70924	11.8047	8.17755	7.38543	7.08413	7.55786	9.16687	9.19631	12.4859
ARNTL2	13.4368	19.8658	9.38672	25.6497	11.3802	14.8705	10.2281	28.6592	17.5019	11.3405	14.4706	6.56838	12.6554	10.0237	7.71779	10.8833	7.78952	8.84835	9.28602	8.23279	14.0534	8.85484	4.77228	10.0807	6.9935	9.59264	14.916	8.61729	8.43264	12.2688	5.80164
BCLAF1	203.077	163.642	175.4	142.082	169.851	155.806	130.361	187.987	156.629	168.522	160.221	129.491	141.243	137.591	141.384	140.22	145.421	170.55	152.488	137.121	138.444	139.386	116.342	125.871	139.063	128.62	134.361	123.939	132.716	138.049	137.076
SLC39A9	87.5585	87.9422	76.4845	90.4277	79.4503	99.0963	88.5704	89.1452	91.9894	88.3201	90.9592	83.8441	90.5153	98.4684	85.5477	93.3191	94.5229	91.4348	87.3959	89.8195	92.9576	94.0511	91.867	64.6079	97.7173	90.9027	84.7473	91.3774	107.046	94.535	77.6892
ANK1	3.03858	7.64096	6.00711	3.29013	3.93673	3.43963	2.91768	5.9235	3.56423	3.14519	3.63056	4.66643	2.11775	12.2187	11.1276	4.80418	5.17582	3.94555	3.49676	5.92105	3.95258	3.78892	5.61141	65.8107	2.0973	3.32804	4.09708	5.5948	3.51893	4.58756	73.7044
IBSP	0.0172109	0.0172109	0.0172109	0.0172109	0.0172109	0.0172109	0.0172109	0.0172109	0.0172109	0.0172109	0.0172109	0.0172109	0.0522198	0.0172109	0.0172109	0.0172109	0.0172109	0.0781153	0.0172109	0.159472	0.0172109	0.0172109	0.0172109	0.0172109	0.0172109	0.0172109	0.0172109	0.0172109	0.0172109	0.0172109	0.0172109
TFB1M	8.72818	6.59983	7.98542	8.63699	6.52576	8.23102	7.35718	9.23244	7.48682	6.64853	6.20642	7.73069	6.28381	6.89265	7.23473	5.18597	7.20487	5.74223	6.43638	5.63653	6.41219	7.07992	5.99602	6.2718	4.94542	8.16444	5.04419	6.7477	7.64193	6.20062	7.34415
RABEP1	116.987	97.1108	110.171	113.5	96.6386	107.516	95.4664	112.272	102.422	104.898	115.179	109.168	109.035	98.9848	92.3389	92.2619	105.734	99.7178	112.983	112.048	112.405	105.033	106.936	67.655	102.742	92.4932	96.5134	110.821	107.356	110.858	74.2186
HMGB3	3.31325	3.27494	5.23776	15.2152	3.46926	5.01395	4.24953	6.42162	3.23039	2.58216	3.77367	6.4275	4.18328	3.56791	4.27953	5.68522	6.10437	3.42786	5.44651	5.63653	5.78909	5.08313	3.09402	3.14451	4.81741	3.49033	3.00426	3.84985	9.05391	4.66437	3.00583
NUP160	76.9641	60.2012	63.598	70.2068	63.988	59.362	49.9468	55.7356	60.1079	54.0062	62.9826	59.5061	58.1671	61.2829	52.4721	60.662	63.4337	60.8303	62.8591	52.6894	61.6714	63.5076	54.2111	54.2638	48.9153	47.2127	60.1953	59.1583	65.1662	61.5825	52.5912
BAK1	7.47255	7.37228	8.48	11.2618	4.8357	9.39465	7.53476	6.95532	7.23644	8.27508	6.70728	11.0063	8.9795	11.9605	9.3943	9.29748	9.81857	9.39649	8.86607	9.61984	9.82285	9.96417	9.52736	12.2457	8.81758	9.49527	11.2368	10.3934	12.5274	10.4253	10.4935
MUSK	2.52848	1.56211	2.10543	1.54025	1.20385	1.59153	0.964304	1.47599	3.02175	3.11391	1.16204	1.3204	2.3278	1.50205	1.43798	2.36665	1.59918	1.84434	1.27705	2.08	1.23062	2.05098	0.996197	2.14217	2.2253	3.65263	1.87501	1.76215	1.09032	1.55346	1.55973
IKZF2	19.7935	20.0002	22.548	19.1687	23.0668	21.0651	18.1896	17.7717	21.5914	21.4752	14.4348	29.1805	30.7201	28.6487	27.3813	27.0651	28.7679	25.0185	28.4835	21.5342	29.4997	27.2327	22.8835	29.9671	25.5543	28.0619	29.5234	23.5116	28.0875	28.4378	22.8978
GRN	94.6607	149.637	132.757	136.087	85.7431	137.496	140.394	85.5517	177.66	133.175	111.351	269.496	227.33	250.567	217.793	213.287	258.876	157.942	177.504	159.563	210.429	238.411	190.5	233.442	188.313	213.728	275.627	170.43	213.537	188.784	215.198
FAM13B	71.1176	61.0744	70.3298	57.0179	54.1712	55.0498	51.1306	50.363	61.9858	71.9921	55.2908	67.9592	69.3699	58.5392	61.7639	64.5092	62.3676	75.9955	64.3589	59.8736	63.6719	66.6877	59.0361	70.3814	57.0116	60.099	66.5701	63.6453	64.9967	63.7716	62.8104
ARHGAP31	146.103	157.328	144.874	139.748	182.113	156.49	129.414	140.843	144.277	122.134	131.779	138.613	125.734	111.703	147.01	145.418	151.68	113.025	143.279	162.622	122.211	141.382	179.207	135.373	92.3731	110.346	127.55	176.163	185.665	201.573	96.81
CENPQ	5.51062	4.0138	4.08374	4.55394	3.97268	3.8161	3.53921	6.74184	3.9398	4.74046	3.91677	3.32802	4.18328	4.40716	3.62597	4.18746	4.17849	3.91509	3.82672	4.81852	2.41123	4.08474	3.44366	1.50067	2.96133	4.82116	4.20636	2.57231	4.93092	4.12668	2.78088
SARS	84.1055	82.9716	82.0348	79.021	75.351	74.5918	65.8698	84.9824	75.6314	74.4006	83.5179	73.0311	73.361	69.6754	69.635	66.1538	76.5366	76.4218	71.8879	70.6499	76.757	69.535	67.0078	58.1128	65.588	74.803	64.858	66.3874	71.6331	68.9949	55.2585
RANBP3	34.8219	36.759	36.2313	39.7136	28.6764	37.082	35.0596	29.94	36.4472	34.7065	34.5051	40.7683	37.3718	33.071	35.9343	36.4628	36.8153	35.8899	35.0527	31.8837	34.3861	34.1105	36.1348	34.0165	31.8905	39.0006	40.5609	33.732	40.1176	36.8872	35.72
ARID4A	83.7524	71.217	69.3681	60.4853	71.6472	63.64	53.5576	78.1866	63.5715	74.6509	71.1037	62.8169	57.782	57.248	59.0076	52.3509	52.6694	58.6073	60.8494	55.3568	52.5217	60.7343	56.0292	55.627	51.6034	52.2114	56.1154	59.7815	49.832	56.1672	59.0505
EIPR1	7.59026	8.78284	8.31514	8.05369	8.79117	8.74439	9.63612	7.80924	9.11428	8.68172	7.99521	10.2314	9.99476	11.444	10.9856	11.6175	11.6069	10.036	9.376	8.7307	11.4954	10.26	10.5763	10.1208	10.8977	10.1444	12.1475	12.9173	12.0756	12.6913	9.85074
PNPLA6	23.6389	37.4978	34.3629	31.4178	25.4761	35.7131	35.0892	23.8203	30.9806	24.9785	25.9189	40.6274	37.4768	37.1059	38.9464	30.5599	34.3048	30.4694	30.8532	34.5511	36.321	32.4465	39.5612	53.6223	35.0907	40.1691	46.025	40.8987	39.2704	29.2828	42.9827
IFT88	24.5413	21.4107	17.5747	17.6132	19.7227	22.0576	17.7752	26.4532	21.1741	21.9131	20.481	19.2129	17.2066	18.5454	18.061	16.4926	20.8924	23.6481	20.4446	14.3856	15.1356	18.9867	21.2752	17.4579	15.1218	16.474	16.4095	12.7615	18.8248	22.0624	13.6428
ALG1	9.15981	8.44699	9.66149	10.1924	8.46754	9.87379	10.1985	8.7699	7.27817	8.30636	9.784	11.8164	9.18955	11.2503	8.59867	11.4413	12.673	9.27468	10.6658	10.1178	12.3808	11.4802	11.4504	9.59957	8.91358	11.6051	9.67047	11.5775	12.6404	10.1565	9.46511
ZCCHC8	30.6626	30.8145	31.1207	28.1773	27.5257	24.0084	19.0183	26.7734	26.5573	27.5122	23.6292	24.0734	22.3879	23.1613	23.0337	22.1606	24.0907	25.4448	24.1641	22.2099	22.8096	28.2311	23.9324	23.1913	17.1699	21.1805	19.3966	22.5145	26.7884	26.4407	19.4915
ABCF2	26.5425	29.6726	33.154	42.2736	23.5343	33.2832	31.9224	29.4775	27.5588	28.607	24.8456	30.0963	32.7856	34.2007	26.3299	28.8859	33.2731	29.8908	31.5731	34.7645	35.206	34.3693	30.2609	26.8398	30.2585	32.2166	32.5833	33.3269	35.4015	32.9314	24.5689
CHPF2	25.0907	38.1695	37.2755	29.7976	24.3254	35.4735	36.4211	26.9513	31.4814	39.2108	26.6344	40.7683	39.8574	37.2673	42.0152	36.2866	40.2888	41.6454	35.8626	35.1557	41.0435	33.3709	47.4281	45.1625	35.4427	43.9019	47.4093	45.3546	44.4382	39.8445	45.4571
LRRC7	2.33229	1.49494	3.28692	1.31342	2.17474	2.27601	1.79301	1.97411	1.47775	2.23808	1.84178	1.8135	1.80267	2.21219	2.09154	2.33728	1.9087	2.45339	2.08694	2.25782	2.31285	1.94004	1.45073	1.90161	1.48927	1.73754	1.69287	1.73099	2.05047	2.20637	2.00962
FUT8	39.2951	38.371	30.5162	31.4178	32.3442	29.2105	24.9968	36.5935	26.2234	28.2316	28.8167	35.8726	26.3439	32.7159	34.1157	39.9282	30.625	32.9665	30.7932	26.7623	31.1723	33.7777	29.3868	25.1559	33.0426	44.8432	40.5245	33.3581	34.4414	25.903	27.429
UBA6	79.7108	60.4027	76.0724	61.587	68.339	66.1726	57.2867	81.0686	71.208	75.8395	69.0645	66.973	67.5845	70.6438	64.094	73.9363	65.0845	74.0465	67.1486	65.2084	66.0987	64.7279	61.5185	61.5207	73.5243	66.2013	66.5701	69.0982	64.319	75.2935	55.3228
GAB2	106.746	135.666	126.712	172.996	128.175	128.255	159.01	94.0909	131.257	119.225	155.785	122.623	122.969	121.806	128.142	94.4058	108.21	122.983	118.022	115.035	126.999	103.406	133.684	84.4542	120.182	131.931	122.231	131.823	112.778	111.549	117.409
ATP6V0A1	58.0511	59.7981	64.6696	49.3703	67.9075	63.8454	50.9234	52.569	61.4015	50.5654	48.8154	78.3143	60.9678	60.1531	59.2066	50.8825	54.0451	52.8214	56.8899	46.8211	64.1966	63.1748	61.6583	61.1198	44.5951	66.2338	71.4513	60.2177	67.4536	62.2738	52.2056
PIAS1	65.6634	56.1374	63.076	53.3561	52.0856	56.4872	50.4499	49.5091	61.9858	59.1361	49.2089	61.4785	53.5459	53.9878	67.2481	58.0483	54.1138	70.2096	57.6998	52.9383	49.8325	56.5189	55.3299	73.0276	53.5235	55.8793	63.2552	55.7931	55.8471	56.4744	69.2054
SLC4A7	51.6552	38.1024	40.6825	38.8062	39.5	37.3216	25.9439	40.365	36.5307	44.935	32.752	57.9916	45.7739	58.6037	42.5267	47.7988	56.4524	40.3968	56.4699	36.2938	51.1115	51.0832	36.2047	47.7686	48.5312	56.2688	63.6923	35.4146	48.8719	46.8729	49.7312
APBA2	0.33112	1.39419	1.5559	0.276452	1.09598	1.07816	0.372371	0.408591	1.47775	1.64376	0.553848	1.42607	0.962452	3.05144	3.48389	0.956985	1.80553	2.39248	1.90697	1.51095	2.41123	1.27445	1.69547	9.88022	1.04125	0.569016	3.44139	1.48172	1.06208	2.82087	11.7146
MAP2K3	19.4011	27.3552	22.4656	18.877	17.1336	21.5785	18.6927	14.9253	18.9625	21.6628	16.2236	29.427	26.449	28.0032	36.1901	22.1019	16.9718	17.7099	17.9549	19.6137	25.7939	21.9819	24.1772	110.435	21.9701	23.8422	27.8842	27.3443	22.1289	22.9458	107.35
EFCAB1	0.645029	0.319474	0.374406	0.341263	0.556594	0.633247	0.224387	0.088371	0.0589405	0.267449	0.231866	0.193318	0.192256	0.081769	0.358196	0.252154	0.0516016	0.0781153	0.25718	0.0172109	0.21398	0.941649	0.366849	0.257772	0.273222	0.309343	0.0900657	0.14185	0.553765	0.324461	0.274297
TMSB10	298.819	300.534	382.711	326.759	227.457	278.842	263.753	289.319	339.238	318.508	300.498	392.771	437.944	345.016	363.28	489.111	411.777	435.332	397.496	344.04	404.902	324.051	239.519	361.821	372.161	403.484	356.496	291.08	295.404	332.539	296.566
ASTE1	11.4356	9.48812	12.1893	10.4193	12.1713	10.6952	10.4056	11.2605	9.44811	10.5272	12.5745	9.24521	11.3251	8.92623	8.59867	10.9715	9.85296	13.0812	11.4757	11.0424	10.6099	12.8484	10.856	9.80004	9.84162	10.0146	10.0347	10.4245	10.6071	12.0384	9.8186
RNF19A	109.65	119.613	122.975	97.2975	87.6849	102.998	97.6862	106.473	116.151	125.293	98.329	114.029	121.043	129.94	114.475	122.511	120.419	131.571	129.361	118.77	134.148	136.575	96.5872	106.666	127.543	131.444	125.072	106.334	107.159	118.078	97.6134
PEX3	21.4022	14.9624	14.0028	11.4562	17.1336	14.4256	15.3483	21.2229	18.1696	17.7841	18.4775	14.8102	15.4912	14.5751	14.8501	16.7863	16.5248	17.0095	14.0854	14.1011	15.5619	16.2873	13.0937	14.0099	15.4419	17.1232	13.1675	15.1297	13.1204	16.8008	11.7789
GABARAPL2	46.5934	45.9948	40.7375	43.6022	50.6832	46.8017	42.9028	55.0596	42.1224	45.8422	47.1697	46.0515	40.4175	54.6334	52.8699	45.7431	49.8838	48.558	52.8104	49.8797	48.8158	51.5639	48.3721	100.011	44.8511	41.5324	46.7536	46.7879	52.1477	56.7049	89.4509
MYOC	98.9377	75.6502	86.2662	179.25	58.0908	47.0755	105.796	46.2357	128.336	77.5286	81.2998	67.6422	32.7506	41.8186	34.8545	57.0791	88.2638	61.5002	45.5513	40.7395	35.3372	69.7199	75.8536	19.2621	26.8983	24.0694	17.9395	56.167	33.1424	51.0591	33.8883
SH3YL1	37.0585	42.099	39.0889	31.9039	32.0925	47.2809	30.1762	34.9212	38.4502	47.7502	45.9175	33.5479	38.422	28.6487	35.4513	32.9093	37.6063	41.7063	35.7126	31.8126	35.9931	33.7037	32.0091	30.2477	25.5223	31.5675	30.7255	34.2929	30.7985	32.9698	28.1681
FAM136A	11.7888	14.1228	12.4091	20.1084	14.221	11.6192	11.6783	10.8335	11.7015	13.9367	14.6137	14.9863	15.3511	14.4782	11.0992	13.0859	16.6967	13.873	15.3152	12.8207	17.1361	16.4352	10.6462	11.3637	14.3858	15.7599	14.7339	13.6963	13.5723	14.3043	10.8791
VCL	296.308	315.748	273.821	307.445	280.928	395.547	316.731	327.852	304.852	271.589	299.747	258.084	252.222	278.618	258.115	308.527	282.675	240.529	231.197	268.926	317.667	271.58	287.874	218.647	265.948	277.056	301.163	308.467	305.542	359.961	285.736
DEPDC1B	0.0956881	0.285889	0.484313	5.46128	0.232964	0.633247	0.372371	0.088371	0.351048	0.20489	0.0172109	0.26376	0.507336	0.921025	0.898089	0.369626	0.292337	0.41309	0.437157	0.443994	0.869875	0.645829	0.436776	3.74591	0.209219	0.569016	0.672904	0.515766	2.05047	0.43968	1.10983
DAPK2	93.9937	122.165	96.7073	181.713	144.752	113.813	97.5086	109.675	92.6571	68.0821	147.413	45.3471	55.3313	51.7928	58.4678	60.3683	59.3412	58.1505	52.7204	78.2964	51.8002	53.8565	77.0424	24.3139	41.2669	38.7734	43.8758	67.8207	69.8257	74.2565	46.2926
NSMAF	52.4007	49.857	59.1468	55.7865	38.7449	52.1749	45.0929	51.1457	50.7187	49.2204	51.9994	60.7388	57.6419	56.1505	50.1704	54.9353	43.2808	57.5414	55.93	48.4927	52.62	55.6314	45.1205	48.9313	50.7393	59.1901	49.5949	48.3771	46.2738	53.786	49.924
ADSS	33.7232	26.2469	27.7686	25.7793	24.8288	27.2597	21.7412	26.7023	25.5558	27.7311	27.6719	29.2862	29.2147	28.4551	28.1485	30.648	30.9001	26.8761	27.2237	31.9193	26.6466	30.7825	25.5408	31.21	26.1943	29.5874	24.1321	24.6022	26.1672	29.59	34.5631
STAP1	0.0172109	0.15155	0.319453	0.0172109	0.161046	0.427902	0.431564	0.0172109	0.559696	0.20489	0.160314	1.24996	1.20752	0.340002	0.756012	0.428362	0.533072	0.656707	0.347168	0.0172109	0.410748	0.313031	0.47174	1.38039	0.177218	0.179506	0.636477	0.173009	0.553765	0.478086	2.00962
TIMP2	328.327	216.975	282.202	287.127	221.847	312.964	360.179	172.474	229.155	281.88	266.189	518.546	364.705	263.705	244.163	322.183	329.652	232.855	320.016	320.283	397.982	392.645	410.807	283.398	356.608	447.174	521.038	484.8	360.271	304.233	258.999
RFC1	117.537	103.492	97.1469	111.037	112.532	96.2557	86.1139	126.54	101.921	107.025	124.231	70.319	91.1805	80.8117	80.8023	84.127	80.5947	90.2471	85.3562	86.7609	77.2161	87.1733	75.3292	55.3062	80.1166	77.4322	70.5771	76.2961	80.8674	85.4712	63.9351
TBC1D23	77.2388	75.0456	73.9567	68.3921	70.137	69.4239	63.2653	81.1042	71.7088	77.7163	66.2024	56.2657	72.8708	64.4785	59.3202	70.4415	70.1399	71.8844	69.6082	63.2167	71.1819	76.6716	56.7984	48.2898	61.4278	56.5285	62.5266	54.9206	57.6544	63.618	53.2661
CUL3	95.1316	76.7585	80.1114	85.9557	80.5291	80.6837	67.5568	93.8062	70.2065	76.9343	74.7886	70.8121	73.431	72.4514	70.0044	66.6237	82.0391	70.3923	74.2876	78.2964	75.4452	75.1925	65.6442	63.5254	75.4764	67.9216	62.818	70.1577	68.7244	75.2167	68.6912
MYOM2	1.82219	1.29343	4.55085	2.41519	1.77919	1.4204	2.65131	1.40483	1.47775	2.01912	1.9491	1.35562	2.29279	0.598234	2.11995	1.57371	1.73675	0.717612	2.62687	2.7913	2.41123	1.97702	1.73044	1.86151	2.44931	1.89984	1.43788	0.983161	1.88103	1.82231	2.6202
OTC	0.252643	0.0172109	0.0172109	0.0820212	0.628511	0.0172109	0.0172109	0.0172109	0.0172109	0.0797705	0.0172109	0.0172109	0.0172109	0.0172109	0.0172109	0.193418	0.0172109	0.0172109	0.137195	0.0172109	0.0172109	0.165121	0.0172109	0.177585	0.0172109	0.0172109	0.0172109	0.0172109	0.0172109	0.13243	0.0814823
CYP46A1	5.62833	5.45795	4.27608	4.61875	4.00864	6.72516	6.43968	6.06582	5.14996	5.3035	5.27625	5.75829	5.61864	4.95591	4.30794	6.18448	6.65462	5.46816	5.08656	6.88131	5.82189	7.9304	7.88406	3.42516	5.32943	4.82116	6.86556	8.08757	7.75489	9.1579	4.35553
AC118549.1	80.9664	68.1608	75.1931	73.8038	65.4264	63.7427	58.6186	78.2577	63.7801	70.647	69.8873	63.6974	65.659	64.4462	60.3432	68.7088	66.8728	65.2459	63.639	64.4259	61.4746	65.0977	62.3926	55.7071	62.5798	61.1701	64.3116	59.8127	63.6412	65.7303	49.2813
SLC18A1	0.213404	0.117965	0.237024	0.503289	0.0531697	0.119884	0.106001	0.408591	0.225859	0.14233	0.267641	0.158096	0.297282	0.081769	0.244534	0.164051	0.189165	0.169472	0.227184	0.443994	0.181185	0.202099	0.19203	0.0573044	0.0492122	0.0172109	0.126493	0.0795303	0.327847	0.170836	0.210025
USP2	1.07665	1.02475	1.44599	0.665314	0.628511	0.667471	0.697934	0.835552	2.06196	0.986885	0.947381	3.7859	3.41308	3.47107	1.80738	2.60159	1.28967	1.81389	0.827106	0.515125	3.65743	2.05098	1.27591	5.069	2.1613	1.99722	1.80215	2.01143	0.723203	1.63027	1.07769
CASR	0.0172109	0.0172109	0.0172109	0.0172109	0.0172109	0.0172109	0.0172109	0.0172109	0.0172109	0.0172109	0.0172109	0.0876536	0.0172109	0.04949	0.0172109	0.0759468	0.0172109	0.0172109	0.0172109	0.0172109	0.0172109	0.0172109	0.0172109	0.0573044	0.177218	0.0172109	0.16292	0.0795303	0.0172109	0.0172109	0.0172109
TUBG2	19.715	18.5224	18.0144	15.6689	23.6062	28.5944	20.9124	14.356	16.1249	17.659	22.556	28.2647	15.6312	19.546	23.7441	20.7803	19.4824	25.0489	19.5147	22.2455	19.1366	18.506	24.387	15.2127	19.826	22.7386	21.5458	29.7124	24.6422	27.7081	14.3176
RPL26L1	4.76508	4.28248	5.21028	6.53065	5.69871	5.21929	4.63429	6.49278	3.89807	4.55279	5.95599	4.03245	5.61864	3.60019	4.98991	5.03913	6.7234	5.19409	4.39665	4.49844	5.36276	4.82429	3.23388	3.06432	5.68145	6.34673	4.57064	3.53826	5.38275	5.58612	4.16272
FLT4	27.6804	37.0612	36.039	27.6912	31.2295	26.6779	24.7896	34.5654	25.0133	19.5045	27.815	21.2909	14.5809	20.1594	29.9387	26.5365	26.5669	23.8613	22.9942	26.8334	17.6608	18.469	45.3303	28.0827	18.13	21.7973	25.5892	26.4406	32.4929	35.8503	21.3553
NSUN2	44.3961	48.1442	43.0181	53.4209	40.435	43.4135	42.7252	47.6589	51.5116	38.0535	49.0658	43.6565	36.1815	40.818	39.7136	41.6022	42.249	47.9185	46.2113	53.5074	46.5202	43.9835	38.4424	40.7523	36.3387	43.9993	37.3917	40.961	45.5113	45.375	37.2304
FBXO42	43.8467	48.1442	45.3261	48.2685	35.4367	44.2691	47.5494	45.026	52.9304	41.8696	47.7779	45.8402	40.7676	49.3074	46.3628	44.1279	43.2464	48.3449	39.5521	44.0115	40.8139	41.506	43.617	38.1462	40.3709	40.4937	43.7665	47.4111	46.2738	48.3707	43.0148
MFAP3	34.8611	33.7028	33.8409	26.1682	32.6319	34.9944	26.0327	35.5617	34.5276	33.7994	29.89	28.0182	32.1904	32.1026	34.5704	34.4071	32.3445	38.052	36.6425	35.1913	31.533	35.5156	27.5337	29.0449	30.9945	29.3927	35.3882	30.6783	37.0112	37.1177	24.7296
MRI1	23.4819	30.2435	29.7194	35.7277	37.2706	34.8575	32.8399	34.9568	33.4427	26.1984	31.6072	31.7164	27.3592	33.5229	31.7288	29.7669	33.3762	34.0323	34.5728	30.0343	34.9764	28.6008	33.023	26.3988	29.2024	25.0107	38.3024	35.1653	35.0344	31.7408	31.1246
METTL1	1.97914	1.96513	3.01216	4.06786	2.06687	2.44713	1.64503	1.79621	1.6864	1.83144	1.51979	2.51793	2.64288	2.27675	2.40411	2.7778	2.25261	2.72746	2.4169	2.96913	3.91979	3.19728	2.63949	2.86385	2.99334	2.58148	3.9878	2.75926	4.02725	3.20493	2.6202
HOXC8	8.25732	5.49153	10.5133	5.13723	4.69186	6.79361	9.28096	5.67444	10.0323	9.87035	6.5284	6.39228	9.78471	4.56856	5.64347	7.97592	7.48	7.32574	7.39626	6.98801	8.31429	6.34037	8.47844	4.10675	5.64945	8.09953	9.41548	11.3593	6.42762	9.1579	4.90184
AGA	12.3381	11.1674	15.3766	16.3494	9.18672	13.9465	12.5662	14.2492	16.6256	14.2183	17.9409	13.824	18.4319	17.1251	16.8107	22.9829	18.485	15.0911	13.5755	10.9358	18.6774	18.1362	13.2685	9.31891	23.3142	15.0458	12.8397	18.4637	15.0972	12.0384	10.2685
PI4K2B	26.2678	23.8624	23.18	18.6826	18.8956	24.1111	17.8344	20.4402	20.9238	23.5396	18.4775	22.3123	21.1976	27.3253	23.2326	22.9242	22.6807	26.5411	20.5946	19.3292	25.0396	23.4979	20.8207	25.7172	17.778	23.0307	19.1416	17.8094	19.8132	23.0226	21.5803
BOD1L1	202.41	182.92	215.076	161.006	173.483	155.635	143.058	177.419	169.69	159.2	174.424	163.585	163.124	147.726	175.369	170.028	159.006	192.11	173.035	166.534	157.858	152.476	141.201	174.023	126.807	145.012	147.075	142.199	154.319	155.255	204.979
MAT2B	67.4291	56.9098	53.5141	56.1106	59.0257	56.6241	37.2202	65.4845	55.4759	53.6308	49.6024	41.2262	41.9929	46.0149	45.2262	42.307	48.4738	45.1474	43.5116	43.0868	43.5031	48.7906	46.0645	56.7496	41.1709	37.9944	43.8394	45.2299	45.003	45.3366	59.2433
TLL1	25.64	16.2723	20.2949	4.81318	23.3905	28.0811	14.0164	9.94405	20.423	24.697	11.5728	19.2833	15.4912	19.0619	22.1812	17.3737	15.4243	25.0185	22.5743	23.2413	15.6275	12.4047	16.1355	31.3303	18.354	18.8759	20.1616	19.3362	18.1753	32.8162	8.75812
EDC4	28.8183	33.7699	31.8626	32.8761	28.7124	31.127	28.7556	25.3146	30.1878	26.1671	27.7792	33.7593	26.484	25.2272	29.143	24.5394	24.1251	24.5008	23.7741	25.2686	25.7611	26.0494	30.6105	31.5307	22.6742	28.8409	29.8513	33.4204	31.5609	27.1704	27.1398
TRIO	306.824	328.309	314.844	318.625	269.601	246.055	245.018	219.297	322.212	225.482	275.169	282.598	242.769	249.793	263.656	242.802	245.705	276.828	249.675	223.687	242.928	214.228	236.267	183.165	224.987	205.905	313.22	237.89	234.322	288.794	195.21
VCAN	232.31	200.888	261.429	77.4008	89.5188	148.482	168.689	55.3798	251.731	316.944	101.907	393.51	308.866	288.818	371.492	223.008	301.624	227.252	223.578	257.51	293.76	238.818	220.813	604.067	209.882	270.304	373.398	163.917	186.173	222.62	635.019
CLEC16A	28.269	39.4458	36.9732	29.2467	32.3802	33.6596	36.4507	27.2715	31.1058	24.6344	27.5646	32.8435	27.7093	31.5539	36.0196	35.5524	34.4079	33.3319	29.6534	27.8293	30.3524	27.3436	33.5125	43.9597	25.2023	27.932	35.7889	35.9443	37.3218	32.4705	36.0092
MSR1	23.992	24.5005	46.645	13.2385	2.71412	15.9315	18.9295	9.87289	29.0611	50.5654	12.8607	129.033	128.57	120.87	65.4864	80.5735	110.446	55.623	87.006	68.3381	133.066	144.525	61.1689	90.0272	87.5089	101.225	81.5053	38.7799	51.6958	56.3208	39.9298
CDH1	0.0172109	0.285889	0.2645	58.541	0.0891286	0.359453	0.0172109	0.123951	0.225859	0.0172109	0.0172109	0.26376	0.227265	0.307723	0.329781	0.105315	0.292337	0.199924	0.25718	0.159472	0.377953	0.497919	0.122102	4.34731	0.145216	0.114588	0.745759	0.391127	20.5475	0.0556171	1.68827
MTREX	103.96	88.6811	88.8765	93.9922	95.7397	83.9692	67.7935	104.053	82.016	86.631	90.7088	68.6989	71.2954	66.383	65.5716	67.5635	75.0578	69.2046	79.057	70.1875	68.9846	80.1475	69.2804	53.4619	64.9799	64.4161	68.1364	70.5004	73.8358	71.3377	57.0581
DNAH5	2.1361	1.05834	0.951415	0.730125	0.304882	2.13911	1.70422	0.657652	1.93678	2.11296	0.947381	1.67261	1.9427	2.59954	1.60848	1.3094	2.18383	1.2962	1.42703	1.51095	2.90315	1.86609	1.7654	1.38039	1.52127	1.89984	14.0782	0.671564	0.97736	1.01577	1.07769
ZFYVE16	110.278	96.7414	102.642	95.6773	96.6746	93.4493	82.9766	112.984	89.5691	100.926	90.3153	95.8193	95.4166	102.987	99.1302	95.9035	106.835	100.296	116.882	89.1438	101.943	121.119	97.2165	88.0626	97.9733	103.237	91.4136	99.4166	101.172	106.057	90.8649
RIPOR1	32.0359	40.6212	50.3818	30.4133	37.6302	43.5846	44.2938	23.5356	30.9389	34.6127	27.8508	57.0406	39.9274	28.326	40.907	30.7654	26.1886	27.3938	35.4726	35.049	44.2902	37.5864	65.7841	56.1482	36.5307	46.6285	45.7336	50.1532	37.5478	38.9996	39.8655
C6	20.696	22.519	18.454	40.1348	98.1129	22.9132	27.8085	44.6346	8.02931	14.6562	42.3757	10.2314	10.835	9.89461	16.1288	4.80418	19.3792	45.391	10.6958	19.8982	8.41267	12.2568	4.63243	10.7623	6.76949	20.434	15.681	13.5717	12.245	4.89481	10.3328
RAI14	16.8506	12.9138	11.2277	13.1089	8.03603	15.7604	10.6128	8.37852	9.86541	12.7481	10.428	13.2604	10.0298	11.1535	12.3211	14.3194	14.0486	13.6294	11.3557	10.3667	12.3808	10.0751	13.1286	15.373	11.7937	16.9284	12.2204	15.0673	17.1022	24.3668	8.66172
SOX30	0.252643	0.185135	0.237024	0.244047	0.0172109	0.0856593	0.313177	0.373011	0.225859	0.0797705	0.303417	0.228539	0.857426	0.210885	0.386611	0.193418	0.46429	0.230376	0.317172	0.195037	0.279569	0.350009	0.296921	0.378053	0.337224	0.309343	0.345057	0.391127	0.356087	0.631711	0.402839
PNKP	19.4011	16.6081	23.6471	25.5201	19.0394	19.3197	21.1196	16.8466	19.8805	14.8126	18.0124	21.6431	20.3224	17.9967	21.6414	19.6937	18.4506	19.933	15.4052	21.0007	20.5467	18.6539	23.373	25.3162	16.0179	21.3753	25.9535	23.979	25.4612	19.566	23.3156
BEST2	0.291881	0.655322	1.11627	0.76253	0.340841	0.633247	0.372371	0.728812	0.559696	0.767927	0.87583	1.39084	1.20752	0.72735	0.301365	1.42687	0.223555	0.473994	0.497149	0.835212	0.574722	1.45933	1.03116	0.177585	0.817244	0.40672	0.527194	0.952002	0.610244	0.286055	0.242161
PHLPP2	45.5732	47.6404	38.5394	36.473	41.4418	30.3399	30.4722	45.6664	30.0626	30.2648	39.0128	31.9982	26.2739	34.6527	32.3824	25.3617	27.7018	26.0843	27.7936	27.9715	30.5164	26.8629	28.2679	34.8184	22.0661	30.6911	22.3108	26.6276	34.1025	33.3154	26.497
SPDL1	5.15747	4.98776	6.25439	8.44256	2.64221	4.36369	4.04236	5.3898	4.81612	6.64853	2.87927	5.37086	5.96873	5.85972	5.78554	7.38856	6.3795	5.71178	6.2864	5.84992	7.29765	6.48828	6.41558	6.83311	4.4334	6.80116	6.57414	4.34841	7.10537	6.16221	5.48028
STAU2	60.3269	53.6185	47.799	53.4858	56.7243	55.2551	50.1539	66.3029	52.4714	49.7208	55.0761	43.1634	48.7847	50.1789	49.4601	48.1513	47.7859	49.5021	55.1501	47.5324	46.1267	55.2986	56.5187	37.5849	51.0914	47.1803	45.9157	49.6234	54.0962	54.9766	42.115
PQLC2	5.94224	9.55529	8.48	8.63699	6.52576	10.5925	11.7671	9.01896	9.65676	10.0268	9.10426	11.0415	10.975	9.70093	11.9233	8.44581	10.6783	9.76192	11.5957	9.47758	10.5443	11.4802	12.2196	7.5548	10.7057	13.3904	10.7269	11.6086	12.6686	11.3471	7.85832
CTNS	16.6151	19.2613	21.6413	21.0806	18.2124	20.2095	24.0497	20.0132	23.2606	19.3169	20.8387	23.9325	21.5127	23.1613	21.8687	22.1313	20.067	16.8268	21.5244	16.9818	21.5634	21.0574	23.8975	22.4295	20.3061	23.0307	25.3707	28.0298	25.7153	23.5987	14.3497
RTN4R	0.0956881	0.621737	0.34693	1.05418	0.808306	0.222556	0.490757	0.0172109	0.267589	0.330009	0.482296	0.334203	0.752399	0.856467	0.756012	0.810145	0.670635	0.321733	0.587137	0.337298	1.49298	0.793739	0.891305	1.78133	0.529232	0.731311	0.235775	0.796203	0.920881	0.977368	0.563518
PHF23	17.086	16.7424	22.3007	21.0806	13.8254	19.1143	14.6676	22.7173	17.794	22.3823	17.6189	21.8897	20.4974	19.0941	17.4075	13.3796	17.7628	15.2129	17.6549	15.9505	17.8576	19.5413	18.513	17.1772	17.874	20.1743	12.4025	16.1268	18.8813	19.9885	18.0132
CDH10	0.0956881	0.0507957	0.0172109	0.0172109	0.0172109	0.291005	0.0172109	0.0172109	0.0172109	0.0797705	0.0887624	0.0876536	0.0172109	0.0172109	0.0172109	0.164051	0.0172109	0.0781153	0.0172109	0.0172109	0.0172109	0.0172109	0.0172109	0.0172109	0.0812136	0.0172109	0.0900657	0.0172109	0.0736903	0.0940234	0.0172109
INPP4A	59.6206	60.0668	57.3059	62.2676	51.6182	54.1257	49.562	49.5446	52.5131	48.3133	52.5003	71.4109	52.5306	68.2552	64.2929	59.546	64.9469	60.1908	57.8198	53.5785	61.3435	58.4047	71.6929	86.6193	43.891	58.0865	69.5935	58.2235	65.9569	73.642	96.6172
RAB27B	2.72467	4.41682	5.78729	5.5585	1.09598	4.43214	2.50333	1.29809	1.85332	3.61439	2.19953	4.03245	1.31254	5.95656	8.20085	3.24768	4.17849	5.10273	4.03669	4.78296	2.34564	3.64101	2.60453	25.0356	2.60932	1.67262	2.56713	0.765043	4.36612	1.7839	24.5046
PSMA4	45.7694	44.6514	47.2769	62.1703	30.6901	44.7825	39.3512	44.7769	42.9153	51.191	47.6705	44.0439	49.87	53.2777	40.5092	50.5007	53.0477	52.1819	53.2004	52.6538	55.0796	57.6652	39.0018	39.79	47.6992	48.9655	43.9851	40.5871	54.9152	45.2982	42.7577
MYO16	14.6924	9.28661	10.1011	14.0487	13.6456	15.5208	11.1751	12.0788	11.3259	12.0599	14.8284	8.68167	11.045	6.53758	12.1506	8.50454	7.89269	11.65	11.3557	13.2475	8.34709	15.5108	12.4294	4.98881	11.3777	7.6451	6.20987	11.3905	10.7765	10.5021	7.34415
LSG1	30.2309	41.6959	34.3355	30.8993	23.0309	30.4768	31.8632	39.9736	30.9806	39.3672	30.1046	40.9092	27.9193	34.0394	33.9452	34.9944	39.5322	36.9557	33.5829	35.1913	34.9764	32.2246	40.0158	33.5354	28.1144	37.5724	31.3812	27.5935	35.6839	37.9242	27.429
PARP3	23.9135	23.9968	22.6304	26.8487	20.3699	24.3849	28.6964	28.6592	31.2727	27.0117	29.0671	26.7502	26.2389	27.0348	24.4829	22.19	24.2283	25.6884	28.7535	26.3	24.0558	19.3565	23.8975	14.4509	29.7785	26.5363	21.2908	17.529	26.1107	27.4009	19.395
TNC	7.6295	6.49908	10.211	2.22076	4.79974	6.24602	3.33204	2.25875	10.4914	13.8116	1.59135	47.0729	22.633	47.532	24.966	36.1691	28.3552	35.1286	29.9534	26.0154	50.1276	19.8372	21.7647	53.1813	43.859	26.0494	48.6114	13.1978	13.2616	80.5168	16.31
THAP3	19.1656	21.0077	13.1785	19.9464	22.4555	15.0759	19.0775	23.5712	19.0459	17.9718	17.3327	15.0215	13.3906	14.1232	13.7419	13.2328	13.2233	14.2688	14.8053	13.7454	13.1679	11.9979	14.2824	8.67742	11.9217	12.1569	15.6446	15.2543	15.0407	14.1123	9.46511
RIPOR3	13.2799	22.8213	11.9146	10.7109	12.7466	7.95723	11.2343	9.83731	13.7463	12.3727	7.45857	19.389	8.9795	12.9934	15.7309	18.5777	20.2046	16.5223	19.4547	21.2852	16.6114	11.4063	21.3451	22.8705	17.2979	14.9159	19.3602	13.6963	18.5707	14.1123	16.0529
TDP1	10.2977	12.0406	13.8105	14.4375	11.4521	14.6652	11.5599	12.5414	14.7478	12.3727	11.5728	12.3447	13.6007	13.5099	12.179	15.2004	11.4005	13.8425	12.2856	11.1491	14.8732	13.6619	10.1917	14.2905	7.0255	12.871	12.6211	12.1383	14.5042	12.384	13.6106
AIFM2	97.8783	99.1595	130.998	150.28	123.464	164.773	162.858	116.364	150.578	127.827	153.638	122.376	142.224	127.713	109.502	112.878	119.422	134.89	116.732	159.883	149.693	156.802	145.187	57.1906	150.392	134.008	130.755	150.705	144.887	117.387	77.1751
C2orf83	0.134927	0.117965	0.0996406	0.0820212	0.0531697	0.325229	0.372371	0.0527909	0.0172109	0.14233	0.0172109	0.228539	0.122238	0.0172109	0.130873	0.252154	0.326727	0.0781153	0.557141	0.0527762	0.345159	0.350009	0.401812	0.0172109	0.145216	0.0821291	0.0900657	0.422287	0.440806	0.516492	0.0172109
SPATA7	23.1287	15.3655	16.8604	21.0158	18.3562	19.0801	18.4559	20.8671	14.2053	18.9102	14.7568	23.1929	16.5764	16.5764	17.8337	19.9874	18.3131	18.6235	20.7145	15.4525	16.2178	20.6877	16.4502	13.8094	16.4339	20.7261	14.8067	16.0021	19.8697	14.842	13.4821
MED17	30.1525	31.2175	30.2689	26.4598	30.1507	27.8757	22.2739	30.0824	32.775	31.8913	26.8133	23.7212	24.5585	24.8075	24.4545	27.6231	26.3949	25.993	24.1041	22.1744	26.7122	25.5687	23.408	27.3209	22.9622	22.7386	22.6751	25.6928	26.8167	29.2828	23.9905
RETSAT	617.319	639.539	607.222	579.94	537.674	593.568	733.452	654.583	821.549	669.937	661.511	690.602	846.884	784.947	681.789	791.248	842.04	636.042	778.537	896.405	653.65	899.976	752.508	246.993	838.932	734.664	593.529	704.725	718.463	466.5	399.882
CAPG	17.2822	36.5575	23.3448	28.6634	7.56857	16.3422	19.4622	25.8839	22.9685	20.6306	32.8236	42.8816	68.1446	45.3047	26.7277	40.1338	39.429	25.7493	40.0321	30.4255	56.2603	46.2391	34.5964	50.6554	35.2827	46.3688	32.8019	22.608	32.86	29.0524	34.3703
AP2S1	23.4819	25.2394	21.8886	34.3991	21.6644	27.0201	23.1914	25.1011	22.6347	26.261	20.946	29.1101	31.5953	35.847	27.1539	32.7037	31.7255	26.6324	27.3737	28.5761	29.4669	29.5992	22.6737	28.2832	31.2825	33.3852	33.2026	27.7493	33.9896	25.6342	25.9507
USH2A	4.60813	4.55116	4.33103	2.86887	5.30316	4.67171	5.55178	4.25124	4.14845	3.20775	3.34436	4.03245	3.76317	3.08372	4.9615	5.36218	4.69435	4.64595	4.18667	4.42731	3.13272	3.27123	3.33877	2.14217	3.92137	2.84115	4.31564	3.66289	4.08373	3.97306	2.78088
ZPBP	0.134927	0.0172109	0.0172109	0.0172109	0.0531697	0.119884	0.0764042	0.0172109	0.18413	0.0172109	0.0172109	0.0524322	0.0872288	0.081769	0.0172109	0.0172109	0.0859923	0.13902	0.0172109	0.0172109	0.0172109	0.0172109	0.0172109	0.0172109	0.0172109	0.0172109	0.126493	0.0483706	0.0172109	0.0940234	0.0172109
TG	2.76391	0.688907	2.9572	3.93824	1.34769	4.46636	0.786724	1.44041	2.27061	1.7376	2.09221	1.56695	2.29279	2.56726	2.97242	3.83504	6.62023	1.44847	4.42664	3.53817	3.52625	2.45773	4.28279	2.82376	1.87329	0.504097	3.51424	7.96293	3.57541	1.09259	4.8697
ADAM28	4.01955	5.35719	4.79814	3.19292	3.07371	4.29524	3.83518	4.57146	6.31839	9.08836	4.27453	15.7259	5.30356	7.50596	8.54184	6.56626	13.8423	10.9191	10.9658	7.23696	6.90411	7.30179	9.31757	12.6066	12.6897	8.29428	15.6446	6.46727	9.53399	11.155	14.6711
BARX2	0.0172109	0.0172109	0.127117	0.0172109	0.0891286	0.0172109	0.0172109	0.0172109	0.0172109	0.0484907	0.0172109	0.0172109	0.0172109	0.0172109	0.0172109	0.0172109	0.0172109	0.0172109	0.0172109	0.0883414	0.0172109	0.0172109	0.0172109	0.0172109	0.0172109	0.0172109	0.16292	0.0483706	0.0172109	0.0556171	0.0172109
DCUN1D1	68.7632	72.9298	62.4715	58.5734	49.0651	56.3161	63.2357	65.5912	63.6967	78.9675	56.1494	57.4985	61.4929	81.2959	70.5443	67.446	64.0528	64.2105	65.1688	59.0556	58.1296	69.3871	59.3507	104.1	77.1084	66.2662	54.0026	59.9373	55.3952	60.6607	93.9499
JADE2	49.6933	57.2793	62.3066	47.6204	44.4983	39.6146	50.4795	47.1964	51.136	46.6867	48.9227	58.2381	39.7874	41.0116	50.142	43.1587	51.1906	44.9647	48.7309	44.9362	40.8139	40.0639	45.4002	60.2778	36.9148	47.6672	45.8429	53.3003	51.3005	46.0279	47.6102
ZIC2	0.0564495	0.0172109	0.0172109	0.211642	0.0531697	0.0172109	0.0172109	0.0527909	0.0172109	0.0797705	0.0172109	0.0172109	0.0522198	0.0172109	0.0456263	0.0172109	0.0516016	0.0172109	0.0172109	0.0172109	0.0172109	0.0172109	0.0172109	0.0573044	0.0172109	0.0172109	0.0172109	0.0172109	0.0454506	0.0172109	0.0172109
LCP2	14.1039	18.4553	19.2233	9.09066	8.14391	17.5058	13.898	9.33918	14.873	15.2818	8.03098	32.1391	21.2676	27.874	32.8086	23.4235	29.7308	20.9683	27.4337	22.779	24.974	23.9417	22.6038	66.0513	19.218	24.394	30.8712	19.1804	25.6024	24.1363	74.7649
TRIT1	16.105	15.6677	13.9478	15.3773	13.7175	12.8855	11.2935	15.1387	14.2053	10.1832	15.7943	13.6127	12.7955	12.7029	14.3102	14.1726	13.8423	14.3907	11.6257	12.2517	13.2991	13.8838	14.2125	13.0075	12.2737	13.7149	13.2768	9.3028	13.4593	12.8833	13.6428
ADRB1	6.84473	8.11115	8.34261	20.5297	12.9264	18.8405	15.0227	11.9721	8.19622	8.36892	34.1473	10.3723	12.5504	10.056	9.36589	10.9127	8.54611	12.0154	13.9654	22.7434	10.4132	21.3902	13.7929	2.86385	18.994	8.03461	5.22633	15.7529	20.2933	18.2218	10.1078
GUCA2B	0.0172109	0.0172109	0.0172109	0.0172109	0.0172109	0.0172109	0.0172109	0.0172109	0.0172109	0.0172109	0.0172109	0.0524322	0.0172109	0.0172109	0.0172109	0.0172109	0.0172109	0.0172109	0.0172109	0.0172109	0.0172109	0.0172109	0.0172109	0.0172109	0.0172109	0.0172109	0.0172109	0.0172109	0.0172109	0.0172109	0.0172109
CUL7	43.7683	49.7563	54.8605	51.6711	49.9641	42.7633	42.4588	42.6421	43.6664	42.6829	51.6774	37.0349	48.5396	32.6514	46.4196	42.0134	36.1275	44.2338	34.9627	35.1557	39.3382	31.9658	40.6801	31.9317	35.5067	37.7022	42.1637	42.7371	39.581	41.5728	24.3761
CTNNA1	363.916	356.654	378.452	440.695	284.811	393.972	373.764	381.329	415.77	381.975	391.225	382.521	403.985	398.857	368.338	421.418	400.772	408.869	393.027	370.145	418.61	398.894	349.305	242.303	418.915	387.838	361.158	379.418	373.487	401.209	262.116
PHKA2	67.3899	74.3404	75.4954	89.812	100.738	111.896	87.2681	78.6847	79.5539	62.8271	85.8075	64.0496	58.8673	66.4475	65.7989	57.9895	60.5449	58.6073	71.228	67.4134	53.9646	62.5462	79.6647	43.2381	53.5555	54.6134	58.0461	60.654	76.462	48.0635	66.6024
CNTLN	45.4948	33.5684	44.3644	25.7793	32.5959	34.6521	24.612	35.4549	36.4889	37.6781	33.2887	34.358	33.4858	30.0367	30.5354	32.2338	37.1248	32.0529	34.4528	32.2038	35.3044	29.5253	30.5755	35.6604	30.0345	28.1592	36.5175	29.8059	30.3466	37.5785	28.3288
EPHA3	24.3059	18.1194	5.26524	10.6461	17.3853	16.5817	9.72491	18.0563	13.9966	15.8761	15.7228	15.902	10.3449	13.2516	15.5605	14.4369	14.2894	18.654	16.785	14.1011	11.2658	14.4384	18.3033	18.9815	10.0656	10.0146	20.6715	20.3022	18.8813	20.8718	7.76192
HSPA5	93.7582	65.9442	95.9105	130.74	73.6609	101.321	91.6188	82.6341	67.4523	91.542	64.6998	139.177	124.369	89.5594	86.4854	118.341	122.586	91.8611	94.505	111.23	149.824	120.49	112.531	108.31	135.319	124.855	146.856	117.178	123.764	100.296	80.9028
DSG2	109.532	129.722	106.654	101.607	124.866	98.4803	53.9719	135.186	75.3392	83.4718	101.048	61.8307	44.0585	54.472	72.6471	67.7984	71.3436	66.2812	68.4384	82.0307	47.7664	50.5285	82.8464	42.1555	47.1552	39.1953	55.6418	83.3071	76.8009	80.2863	34.4988
GEMIN8	13.2406	12.4772	15.1293	14.4699	13.3579	13.7411	12.8918	11.4384	14.3305	14.5936	14.8284	16.8178	13.2856	11.7345	10.6446	16.7863	16.2152	13.9948	16.6651	12.8918	15.2012	11.5172	11.8	9.80004	13.5538	14.1694	15.8267	13.7898	16.255	12.0384	11.4254
OFD1	34.6649	32.6616	34.7751	29.1171	32.5959	29.8607	26.8318	35.9886	31.69	29.4202	33.7538	29.4975	26.764	31.0374	30.8195	34.2015	35.8867	34.4587	34.3328	26.7623	28.2863	30.1909	27.7085	30.8091	29.9385	25.9196	31.8183	29.8682	32.2105	32.8546	31.5102
GPM6B	17.6746	12.5108	18.2891	8.76661	13.9692	14.7679	9.78411	17.238	14.2888	12.8419	16.8318	9.91441	11.3601	10.5402	11.3834	13.2328	12.9481	14.9692	11.3258	8.44618	7.98634	8.70693	9.28261	9.19863	9.00959	9.6251	10.3626	11.0789	13.0357	12.4224	8.9188
MAGEC2	0.0172109	0.0172109	0.0172109	0.0172109	0.0172109	0.0172109	0.0172109	0.0172109	0.0172109	0.0172109	0.0172109	0.0172109	0.0172109	0.0172109	0.0172109	0.0172109	0.0172109	0.0172109	0.0172109	0.0172109	0.0172109	0.0172109	0.0172109	0.0172109	0.0172109	0.0172109	0.0172109	0.0172109	0.0172109	0.0172109	0.0172109
PREX2	306.431	275.547	270.304	225.104	461.873	445.001	260.113	337.53	199.568	244.406	383.104	130.618	168.13	197.145	156.473	197.634	215.338	175.726	196.042	232.507	191.834	196.035	288.958	145.356	191.897	151.309	215.412	235.678	304.978	314.718	134.827
WDR37	29.0538	33.8035	30.736	31.2234	32.2723	32.9409	26.7726	27.8764	34.3607	30.3274	30.7486	38.0211	34.501	35.1691	35.9911	31.0298	33.8921	37.0776	32.713	28.754	32.812	30.1169	34.3866	40.632	23.4742	31.957	39.6502	33.7632	33.4248	36.0807	36.3948
YTHDC2	66.8406	56.0031	57.3334	53.7774	60.1764	57.2743	55.9253	58.2973	58.1466	60.5124	53.7167	67.8536	54.9112	63.5424	55.4557	55.1702	61.5078	68.5347	57.7298	65.5996	59.2118	63.5816	55.5746	62.7235	58.5157	59.0603	67.1529	61.0902	54.3786	65.6919	55.6763
CTPS2	30.7018	30.3107	26.4222	31.0614	29.4315	28.3549	25.9439	28.6947	27.8509	21.8818	32.5732	24.7074	25.6438	25.8405	25.0796	30.5599	29.7308	24.988	27.8536	24.0949	28.9422	32.4835	25.0862	20.0239	21.1381	22.3166	24.715	27.874	27.0708	30.7422	18.3988
ATP6V1H	41.7671	45.1888	40.9298	43.9262	37.6302	43.0028	36.5691	50.7188	40.6202	47.7502	41.5171	39.0425	47.3143	39.6236	35.7354	40.0457	38.6036	33.5146	38.2623	34.3377	37.7312	46.2022	43.4073	28.2431	35.7307	35.7547	38.8488	33.4516	41.3601	39.0764	28.5216
POLR2B	101.41	82.9045	94.7015	94.5107	83.5856	101.697	88.0376	98.8942	89.9446	98.6425	95.8605	83.9497	91.1455	96.5316	82.905	94.7875	93.4224	98.0733	91.7454	89.4283	88.3991	102.334	82.5667	78.9614	85.3008	86.1961	91.96	85.644	93.4623	81.6305	83.9236
FAM214A	225.404	197.059	195.815	143.54	178.984	199.476	232.765	232.64	196.939	220.915	203.51	146.468	141.733	125.776	147.607	164.595	145.249	199.418	191.543	145.906	119.653	129.439	139.767	99.81	132.535	152.997	137.858	161.424	140.651	143.388	121.105
ARAP2	14.5747	14.7609	14.0852	14.5023	7.85624	17.54	10.6128	11.723	11.5763	13.9993	7.63745	27.032	21.8278	25.6145	20.59	21.6026	30.625	23.4045	27.9736	28.9673	22.8752	27.0848	20.471	56.6694	17.1379	26.4065	25.5892	21.6732	21.9312	24.5972	44.0753
TPR	285.125	253.448	268.244	260.911	230.37	239.689	203.169	286.899	240.714	250.35	266.046	216.347	218.928	211.348	222.254	224.946	227.237	252.344	243.646	227.528	223.546	231.09	207.597	200.044	208.922	215.253	189.003	207.073	217.039	230.224	193.828
CP	3.39173	2.87192	3.3144	10.5165	2.71412	10.3529	10.4352	2.00969	12.2857	9.71396	3.38013	10.6541	7.82421	9.60409	10.1331	31.9695	15.9745	6.25992	15.4952	23.2413	18.0543	19.8002	5.99602	16.8966	11.0257	9.72248	7.8491	5.53248	20.1239	15.4181	20.7126
KIAA0556	21.9124	24.5677	27.6037	19.2659	17.5651	23.803	21.2972	17.3803	20.9655	21.1937	21.5542	28.5113	20.9526	19.8366	23.9714	25.4792	19.7575	23.2523	19.8447	23.9526	23.1703	18.8758	27.9183	29.486	18.322	24.9783	30.2155	27.9051	24.4163	25.2117	23.7012
DTNBP1	7.31559	6.56625	9.05701	6.01217	8.14391	7.75189	6.05493	6.31488	5.4838	6.0855	5.88444	11.4289	10.3098	5.1173	6.72325	4.98039	5.45095	6.68625	6.43638	6.63235	9.03578	7.59761	7.39457	8.11611	5.93746	8.71625	9.08763	9.67672	7.69841	8.77384	7.79405
XK	1.4298	1.83079	2.24281	0.276452	1.31173	0.359453	0.549951	0.871132	0.517967	0.642807	0.410744	0.298982	0.227265	7.53823	7.97353	0.780777	0.533072	0.96123	0.377164	1.72434	0.345159	0.386986	0.506704	34.3774	0.209219	0.40672	0.527194	0.266488	0.694963	0.478086	32.2815
ANO2	19.6365	42.5356	36.2039	38.4822	48.4178	34.7548	24.2273	25.7416	38.1581	24.3529	33.5033	32.1039	15.7012	30.9728	46.3628	42.307	36.5746	40.1228	30.1333	22.1388	26.7778	24.0896	39.7011	38.2264	16.2419	23.6474	30.3977	39.2784	43.4781	74.2181	22.93
C12orf4	22.8933	20.0673	19.9927	23.1545	15.8751	20.586	19.9358	20.1199	17.6689	23.7586	20.8387	22.2419	21.0226	21.4505	20.1353	26.3015	19.5511	18.5931	18.8248	24.0593	23.3015	25.2729	20.6458	18.4602	22.9942	21.8946	19.3966	18.3079	23.0608	24.0211	18.9451
SCML1	27.0134	28.4299	23.0701	23.4786	22.5994	19.2854	24.2273	22.4326	23.5945	22.5387	22.8064	22.5589	17.6617	19.3524	19.9364	23.5116	21.6834	28.9773	20.4746	24.2727	16.1194	20.6137	18.3033	25.6771	22.9942	24.5563	22.3836	19.679	20.378	25.8646	16.2457
WWC3	45.534	45.5582	49.53	39.5839	40.9024	41.8734	32.8399	43.4249	39.5769	36.99	43.6994	44.3257	28.2694	46.4345	51.4776	41.9546	41.3893	40.0314	36.5225	39.7436	35.9275	29.8581	47.1484	61.641	29.6825	38.676	43.4387	43.9524	44.41	51.0591	66.281
ARHGAP6	21.0491	19.1941	18.2891	18.1965	12.459	20.4833	17.3608	12.0077	18.7538	20.4117	16.2594	28.0534	18.2919	24.1297	21.6129	21.9844	25.3632	22.0037	24.614	17.7287	19.6613	21.797	25.0163	24.0332	21.8101	22.1219	31.4176	22.3899	25.8848	28.2842	19.6521
FAM184B	0.919699	1.46136	0.841508	0.632909	1.27577	1.04394	0.875514	0.977872	0.935263	0.955606	0.696951	1.03863	0.927443	0.856467	0.727597	1.07446	0.808198	0.595803	1.00708	1.36869	0.476338	0.682807	0.821378	1.13983	1.07326	0.893606	1.14646	0.983161	1.03384	1.01577	0.852739
MAP4	387.106	493.378	533.53	447.047	322.676	479.225	576.442	324.934	511.581	453.324	419.774	605.719	595.589	483.59	491.036	445.118	463.879	440.417	438.831	489.822	586.421	561.151	527.656	278.186	565.993	461.91	534.334	599.904	520.108	581.373	338.535
GOPC	64.8001	59.2944	66.0434	53.9718	54.8545	59.3278	51.2194	74.1305	59.7324	65.2669	63.4119	49.2215	53.791	47.3706	58.2688	53.7018	54.4234	62.901	51.2506	56.1748	49.9965	53.6716	49.2112	43.4786	46.8672	48.8357	47.0814	51.3684	54.774	59.3549	44.5252
ROS1	0.0172109	0.0843805	0.0172109	0.0172109	0.0172109	0.0172109	0.0172109	0.0172109	0.0172109	0.0172109	0.0172109	0.298982	0.157247	0.081769	0.0172109	0.0759468	0.0172109	0.0781153	0.0172109	0.159472	0.0500057	0.0172109	0.157066	0.137492	0.0172109	0.0172109	0.0172109	0.14185	0.0172109	0.0172109	0.0814823
USP28	25.0122	21.7802	19.3332	21.7611	20.1182	19.833	14.6084	22.1124	24.0535	21.4126	23.4503	18.755	19.2721	17.0928	19.0555	15.9053	20.2046	18.0145	17.175	16.4484	16.2506	19.9111	17.8487	16.8966	16.0499	15.4353	18.7045	21.2058	21.084	19.7964	14.8318
HDAC9	118.714	90.9312	108.605	110.26	106.276	97.0087	74.8967	129.493	87.0653	73.7438	82.8739	68.8398	72.9759	67.9969	79.6941	81.7188	66.8728	76.0259	77.0473	68.4448	65.738	73.2697	73.4411	40.7923	59.3157	57.0803	78.3725	84.7404	76.7162	60.4687	49.4419
TSPAN17	14.8886	14.4251	19.3607	19.3631	13.5018	20.3464	20.3205	16.7754	20.4647	18.5349	13.1111	22.4884	19.6572	21.4828	21.414	20.5748	19.1385	18.5626	24.0441	21.7832	21.2682	19.9851	20.8906	19.2621	20.7221	19.233	20.708	20.9254	22.9196	23.8291	17.2098
NOP16	5.03975	6.12964	5.01795	6.75749	5.08741	4.60326	4.5159	5.35422	4.94131	4.05231	3.48746	4.77209	5.12852	5.60149	5.38773	4.89229	4.65996	4.55459	4.0067	3.07582	5.39555	4.52847	3.23388	4.98881	3.79337	4.59394	4.16993	3.94333	6.00402	5.58612	4.16272
CC2D2A	66.0558	60.6378	44.1446	41.6255	44.2466	43.7215	41.5413	55.9491	62.4865	57.4157	51.9636	46.0163	43.7084	47.0801	45.1693	48.1513	45.0003	50.2634	46.7512	47.9948	46.2579	45.6105	44.3163	48.2097	40.1789	41.7921	46.2436	44.2328	47.121	46.7192	45.0393
RRM2B	38.8242	47.271	30.736	35.7277	30.762	47.5204	36.4211	34.7433	40.5784	46.4677	39.2632	37.7393	48.5046	55.053	47.0732	49.3553	56.0053	47.1877	64.029	51.6936	53.1776	62.4723	49.7007	34.1368	66.964	49.42	47.8464	52.0851	47.7705	46.5656	44.3966
ZNF800	51.8906	43.8789	53.9537	50.0508	49.4966	45.0563	46.4544	52.391	45.5443	53.8498	52.2498	42.4237	47.2093	53.2454	43.6633	42.2777	41.7332	46.3655	47.1411	48.386	50.9475	51.0832	46.554	42.8772	47.3792	46.174	36.3718	46.6944	43.2804	52.5186	45.7785
TNFRSF17	1.27285	0.520983	1.41852	0.0172109	1.02406	0.872817	0.668337	0.515332	0.810074	0.611528	0.0529867	0.51031	0.0872288	0.340002	0.102457	0.663305	0.773807	0.382637	1.06708	1.22643	0.14839	0.0541884	1.06612	0.578521	0.94525	0.309343	0.600049	0.827363	0.271368	0.478086	0.402839
SNX29	92.9735	126.43	96.1028	91.0109	77.7962	100.705	109.229	68.58	109.265	93.9192	109.133	134.034	106.9	100.147	106.859	89.3838	108.658	89.4858	103.084	87.1166	100.271	98.9321	110.782	70.4616	83.2847	89.5719	130.755	98.9492	104.561	95.9561	85.0804
LMO3	94.2291	100.704	57.6906	136.022	55.3219	62.8871	69.5101	134.118	68.9129	68.8954	55.7201	60.3162	48.2245	64.6076	69.152	76.1683	93.1129	111.503	76.2674	85.2316	66.525	90.908	78.3361	34.4576	62.9958	55.6521	102.342	74.7382	63.3306	73.1812	39.4156
MRPS10	40.3545	30.9824	30.3239	37.8016	30.8699	32.9751	29.8506	40.2227	33.2758	33.1425	36.7947	26.1162	28.0594	33.426	24.5113	31.4996	33.3762	30.8958	29.5934	30.0343	29.4341	33.26	25.0513	20.2645	32.2746	28.4514	24.0593	25.0696	29.4712	26.2871	21.6445
GUCA1A	0.0172109	0.0843805	0.072164	0.0496161	0.0172109	0.0172109	0.165194	0.123951	0.0172109	0.14233	0.0172109	0.0172109	0.0872288	0.081769	0.0172109	0.0759468	0.0172109	0.0476631	0.0172109	0.0883414	0.0172109	0.0172109	0.0871384	0.0172109	0.0172109	0.147047	0.0536383	0.14185	0.0736903	0.0172109	0.113618
RSF1	127.464	99.7305	101.049	92.6636	90.166	92.4568	82.3551	105.192	93.7838	105.024	103.123	90.8179	85.9992	93.8202	93.8165	84.9493	91.0495	87.9937	96.3348	87.9701	83.7095	85.7681	84.175	86.3386	74.4203	78.6007	87.9165	91.9071	90.4689	93.9974	79.1353
VPS13D	329.268	329.988	332.099	276.077	264.243	296.262	292.994	262.42	336.024	263.174	319.566	320.391	281.454	312.285	307.16	312.404	335.843	353.72	302.618	286.104	291.104	290.143	287.035	247.074	188.761	269.103	291.728	302.017	320.34	327.469	258.742
CELF2	243.767	234.607	191.886	184.143	152.195	183.288	187.394	153.51	234.329	226.452	179.111	198.454	206.36	191.271	221.97	202.304	187.997	217.72	186.653	170.908	185.209	186.236	171.235	175.186	185.689	173.738	205.868	185.417	178.605	182.063	246.916
FAM120A	147.319	158.134	131.877	151.479	136.301	164.43	150.783	133.015	139.686	132.612	142.011	126.673	140.158	149.082	149.88	138.017	142.601	126.972	129.151	117.134	133.787	130.104	136.865	117.13	137.335	124.141	157.602	134.004	152.483	146.153	138.458
R3HDM1	34.6649	25.2058	29.005	30.6077	28.173	34.0019	32.1	28.6592	27.3501	22.9453	24.774	30.4837	24.5235	24.7753	24.4829	25.2736	28.2176	22.0037	24.824	25.0907	29.3357	29.8951	29.0022	26.519	25.0743	24.0045	32.5833	26.7211	32.4081	34.9285	27.429
COL9A2	1.11589	2.87192	1.72076	4.29469	0.808306	1.93377	1.73382	1.47599	2.22888	2.33192	2.09221	3.50413	4.63839	3.14828	3.45548	2.51349	4.55679	1.84434	2.74686	1.83104	3.59184	2.86448	3.09402	4.58787	1.87329	3.3605	2.9314	3.84985	3.37773	2.28318	3.48787
KITLG	64.6824	59.4623	54.9978	40.1024	34.6815	51.6616	36.2435	44.7413	39.2014	55.4451	30.4266	28.3	26.764	34.814	30.507	36.2866	38.8443	39.666	34.7827	23.5259	29.2374	31.3372	47.2183	34.2972	31.5065	33.1904	46.535	42.114	49.239	43.954	32.9563
ERCC8	18.2239	17.0447	14.6348	17.3216	19.435	19.525	16.029	19.0525	16.7091	17.7216	18.4417	12.2038	13.5657	17.9967	13.0883	13.8201	14.0486	15.6087	16.2151	16.235	13.6926	15.4738	16.1005	10.2411	17.0099	15.0782	12.184	13.8521	14.4477	18.2602	12.518
ADAMTS6	6.57006	4.0138	3.50674	2.09114	4.72782	2.96049	6.79484	2.61455	4.14845	5.08454	5.77711	6.28661	8.45437	3.92298	4.33636	4.30493	4.00654	9.06152	3.85672	4.534	4.41171	6.52526	4.77228	8.87788	5.07342	4.36673	9.19692	5.81291	2.61526	2.78246	4.45194
H6PD	173.53	186.917	177.543	247.009	166.363	171.481	204.915	137.641	193.351	190.23	176.213	205.957	281.874	205.151	218.987	231.26	187.068	228.165	189.113	230.836	253.685	180.135	212.562	176.228	200.954	270.337	252.459	251.601	227.996	220.354	166.416
VAMP3	147.829	129.084	133.581	141.66	141.3	154.848	132.936	154.399	142.691	144.593	139.292	108.816	121.953	123.194	123.17	110.059	118.872	133.611	125.431	114.395	114.569	128.773	114.209	83.5321	126.839	113.17	110.137	105.524	116.365	121.842	89.7723
PER3	219.479	94.6927	171.911	148.401	171.397	160.871	114.645	203.749	183.252	154.383	174.281	106.21	122.654	114.317	120.698	102.394	101.848	147.01	107.073	71.5746	100.894	88.6154	120.677	73.6691	95.2852	93.5319	117.86	111.351	111.564	120.382	78.6533
UTS2	0.60579	0.285889	0.923938	0.114426	0.268923	0.222556	0.401967	0.230691	0.434507	0.330009	0.231866	0.580753	0.437318	0.081769	0.0740417	0.398994	0.0516016	0.169472	0.197188	0.230603	0.14839	0.0541884	0.157066	0.097398	0.24122	0.179506	0.600049	0.266488	0.0736903	0.670117	0.145754
TNFRSF9	0.409597	0.520983	0.34693	0.0172109	0.197005	0.0856593	0.106001	0.0527909	0.18413	0.548968	0.339193	0.545531	0.577354	0.307723	2.34728	0.369626	0.533072	0.352185	0.587137	0.230603	0.279569	1.05258	0.611595	1.54077	0.401227	0.471638	0.381485	0.11069	0.497286	0.43968	2.68447
EPN3	1.35132	1.46136	1.88562	9.70636	1.45556	0.975489	2.41454	1.19135	1.47775	1.45608	1.73445	1.88394	1.41757	1.21154	1.32432	1.33877	2.69969	0.869873	1.90697	2.11556	2.24726	0.978627	1.69547	0.778988	2.2253	1.18574	1.47431	1.23244	5.94755	1.24621	1.2705
LTBP1	72.8048	39.1771	68.2141	43.9586	50.2877	34.9601	30.5906	37.7676	42.4563	30.4525	41.4456	33.3366	16.4364	23.936	36.6163	17.7554	19.9982	28.1855	23.9841	22.9213	17.5624	21.3532	34.6313	33.8562	15.1218	16.7012	19.7973	35.29	30.0078	18.7595	37.4553
RCN1	59.5814	48.4465	69.0933	89.1314	50.2517	63.8454	68.0007	70.8571	60.9425	50.409	67.7765	91.2053	69.58	49.4365	64.8328	62.9233	89.9146	62.1093	79.477	78.5098	81.5778	69.3871	52.2181	52.219	63.0599	67.7918	70.7956	69.6591	93.2082	70.1855	53.9088
ELN	52.0084	52.5438	84.2879	69.5911	54.9983	122.608	137.997	26.4176	63.8636	68.9267	126.842	150.906	109.56	84.7498	110.099	165.975	188.169	91.313	164.996	120.975	79.7741	94.5318	87.6714	123.225	143.095	92.7853	216.76	200.717	202.411	154.564	92.8573
RFC2	10.6116	11.1338	10.4308	15.1504	10.0857	9.15508	10.3168	10.8335	10.9504	10.6211	10.8215	10.6893	11.3951	10.282	9.79212	12.2049	11.7445	11.9849	10.4259	9.61984	12.1513	11.0365	11.2755	8.99816	9.74562	12.1569	8.83264	9.42744	12.9792	10.5789	10.397
ARID1B	136.175	133.853	136.411	137.253	129.721	128.153	123.79	101.349	136.306	112.218	125.232	123.961	124.404	107.571	115.611	112.115	109.242	114.243	96.9047	111.799	114.373	105.292	118.16	98.2464	103.734	103.464	127.732	127.305	120.008	123.685	100.666
CLPTM1L	52.3223	55.7344	59.6963	78.3405	42.9521	80.1019	79.721	58.5108	60.9842	63.9844	68.7067	76.9759	83.3035	78.1648	65.8842	82.2768	99.9567	66.6162	74.7976	92.1313	84.2014	103.628	96.9368	55.9076	85.3968	77.4322	89.0822	101.567	100.438	76.1	61.4286
NEDD4L	86.8522	89.4871	84.0131	134.693	111.705	110.322	89.7543	86.7258	85.2292	66.3617	137.146	51.8983	70.1051	66.2216	68.47	43.1587	51.9472	55.288	60.7294	65.2084	46.1923	79.6298	62.4975	21.5074	69.7481	35.4301	43.5844	61.7446	58.5298	47.641	41.0866
FOXP3	0.291881	0.0843805	0.319453	0.0820212	0.448717	0.325229	0.313177	0.337431	0.392778	0.361289	0.518072	0.827302	0.332291	0.340002	0.841258	0.281522	0.636244	0.13902	0.79711	0.621821	0.771491	0.682807	0.401812	1.09974	0.401227	0.276884	0.927896	0.422287	0.779682	0.324461	0.820604
PPP1R3F	3.74488	4.34965	6.03458	4.3595	5.95042	5.59576	5.87735	4.25124	3.10521	4.33383	5.38358	6.11051	5.8287	5.18186	5.84237	4.68671	5.51973	7.75207	5.59649	5.38757	5.46114	4.15869	5.15689	5.91096	5.71345	5.30804	4.64349	6.84118	4.59204	3.39696	6.25154
HEXB	63.9369	52.2751	53.6515	70.9521	42.7363	54.8444	54.6526	51.3592	50.5936	54.5692	53.6809	86.8379	87.9947	84.9757	69.2088	80.2504	80.4227	66.403	72.9378	64.7816	85.1525	94.4578	65.0848	66.2517	71.6682	71.8492	65.4772	52.9575	61.2691	65.1926	61.8142
PTCD2	10.9648	8.48058	9.93626	11.6507	14.5086	11.2085	11.0864	11.723	8.69698	10.3396	10.5711	10.3371	9.18955	9.50726	9.96261	9.26811	10.4032	8.97016	9.49599	9.58427	9.36372	9.07671	9.42247	6.35199	8.81758	7.25559	9.16049	10.1441	9.87286	8.92747	7.66551
NEXMIF	3.47021	3.30852	3.72655	3.87343	2.06687	2.75515	3.21365	1.58273	2.93829	2.26936	2.77195	2.16571	2.46784	2.79321	2.46094	2.45475	2.04626	2.60565	2.65687	2.43565	2.11608	2.90146	1.48569	1.38039	1.39327	3.10083	2.71284	1.04548	2.10695	2.78246	1.68827
JKAMP	34.5864	36.5575	33.8958	34.3343	32.2004	29.5869	29.7027	34.9212	35.4874	37.7407	32.4301	29.4623	32.8206	33.7488	29.2567	32.6156	32.2757	35.5245	38.7122	34.3733	32.2873	31.67	27.4288	25.4365	31.6665	32.0219	29.3777	28.3725	33.3118	33.5459	24.7938
DKK3	7.59026	3.74512	8.53495	2.83646	4.33227	5.01395	1.9114	1.36925	3.23039	2.86367	2.41419	15.5851	3.69315	7.66735	4.791	11.7056	2.97481	8.8179	5.62649	2.50678	9.33093	3.86287	7.56939	11.1632	3.95338	6.44411	5.77274	7.74481	4.45084	18.2218	6.123
ARHGEF5	10.4154	14.19	13.3983	9.41471	11.9555	8.09413	8.80742	6.42162	11.2425	10.3708	10.2491	10.6541	11.2551	8.18382	9.73529	4.98039	11.6757	7.93479	4.96657	6.59679	7.46163	6.4513	6.5904	5.55012	11.5697	5.47034	9.67047	11.6398	8.31968	10.5021	3.77709
NFE2L3	34.7826	33.8035	35.462	34.9824	25.584	28.7998	23.073	27.8764	31.9404	28.7946	23.7366	34.8511	31.9104	30.7469	27.8359	33.0561	36.5746	33.5756	32.2331	29.7854	29.9916	35.4417	29.5266	35.8608	25.8423	28.9707	29.8148	28.653	35.3451	29.4364	36.0092
MCUR1	26.7387	28.3292	25.488	40.5561	26.8425	33.4885	32.9287	34.4587	27.6005	27.2307	34.0758	34.1467	30.405	27.3576	29.1999	31.8814	30.8313	30.1345	36.8525	33.0929	35.042	32.7054	30.2259	22.1488	36.7227	33.0606	27.4106	34.7603	30.6573	26.748	30.7711
LIMA1	376.747	315.849	396.614	412.697	379.994	308.48	265.026	331.125	377.253	294.079	337.597	273.476	333.652	326.165	317.588	416.425	330.478	522.395	301.568	338.279	437.696	266.403	347.138	233.482	323.935	363.949	360.903	352.807	294.501	434.008	227.345
LETMD1	76.5325	76.0532	62.5264	74.1278	100.99	78.7672	71.4635	88.8962	71.3749	68.3949	70.8532	55.0682	56.5917	55.5049	55.9956	55.6695	59.3412	59.0336	55.63	55.4279	55.2436	56.7407	62.0779	36.1415	48.8513	50.7508	57.7182	48.2524	60.8737	51.6352	49.1206
SLC4A8	1.9399	2.50249	3.12206	1.15139	1.27577	2.72092	1.94099	0.337431	1.72813	2.80112	1.05471	5.9344	7.61415	5.1173	3.17132	5.33281	4.76313	2.78836	2.74686	3.85826	6.74014	6.22944	3.89819	6.2718	2.67332	5.53526	7.19341	2.44767	4.4226	3.51218	8.95094
LAMC3	0.174165	1.56211	0.18207	0.859745	0.161046	1.28351	0.401967	0.266271	0.18413	0.267449	0.303417	0.968188	0.542345	0.501397	0.983336	3.30642	1.59918	1.38756	0.317172	0.977473	1.29621	1.79213	1.94022	1.42048	1.23326	4.30181	0.563622	1.29476	1.09032	5.4709	0.595654
PTGER3	250.87	252.004	257.006	302.195	388.301	336.989	332.003	335.644	220.809	254.791	390.975	181.161	320.664	234.557	174.374	206.033	243.676	273.965	242.326	344.538	241.551	276.091	254.274	121.942	290.013	268.649	198.037	249.388	272.248	226.921	170.658
TNIP3	0.0564495	0.0843805	0.072164	0.0820212	0.0172109	0.154108	0.135597	0.159531	0.10067	0.0172109	0.0887624	0.0876536	0.0872288	0.114048	0.329781	0.0759468	0.361118	0.0781153	0.317172	0.0883414	0.312364	0.0172109	0.122102	0.418146	0.0812136	0.276884	0.272203	0.0795303	0.243128	0.324461	0.434975
MAPK9	47.3782	42.7371	42.9906	48.8842	42.8442	46.6306	43.9978	40.5073	42.1224	43.6838	45.3093	47.3899	43.9184	47.0801	41.9584	48.2981	45.9976	47.3704	43.5716	42.6244	51.0459	49.0124	38.1627	32.4128	43.091	46.9531	45.005	42.8618	44.297	46.7576	38.3551
COL23A1	1.23361	0.924	0.814032	0.276452	0.376799	0.359453	0.372371	0.266271	0.976993	0.799206	0.696951	0.580753	0.3673	0.533676	0.812843	0.780777	0.670635	1.38756	0.557141	0.408429	0.443543	0.350009	0.821378	1.50067	0.753242	0.926066	0.927896	1.51288	1.23152	0.670117	0.467111
BCAR1	24.8945	27.3888	34.9949	35.5333	31.8408	33.2147	32.8399	29.2284	29.4784	25.2913	29.4607	28.3352	30.2299	32.6514	30.1092	35.8755	28.0457	25.9016	27.7336	38.0721	37.7968	28.8597	45.4352	30.7289	32.2426	40.7858	31.1991	44.3886	43.3651	45.2214	22.0944
FAM160A2	34.4687	45.1888	44.0622	33.589	54.1712	35.542	36.5395	35.9886	44.0003	35.7075	34.9701	36.7179	29.9149	31.1988	42.6404	37.4613	28.9742	31.3525	33.5229	33.5908	31.6642	30.0799	40.8899	41.915	26.6743	31.113	43.5115	44.1393	36.5594	35.5814	34.306
HERPUD1	90.3837	81.6954	73.627	76.137	78.5513	82.6687	61.0751	88.149	73.7535	82.158	72.2485	86.697	74.3762	72.8388	66.4525	78.5471	90.7056	84.7048	92.6153	71.1122	78.4951	80.1475	72.8468	75.5935	70.6762	87.2023	80.6675	86.4854	83.4372	80.7856	69.0126
HOMER3	6.72701	6.29757	10.6232	8.79901	4.11652	7.13585	7.03162	5.3898	5.14996	5.74142	8.06676	13.5422	9.43462	10.056	9.96261	8.65138	11.8476	8.08705	11.3857	7.55705	11.6594	9.29857	9.7721	8.31657	10.1936	10.4366	10.2169	9.83251	10.833	11.7695	7.34415
RAD51	1.19437	1.89796	1.66581	5.13723	0.9881	1.38618	1.55624	1.61831	2.02023	1.36224	1.6629	1.3204	2.29279	1.46977	1.26749	2.1317	1.87431	1.66163	1.51702	1.11973	2.05049	1.45933	1.87029	1.46058	1.61728	1.73754	2.31214	1.38824	3.74485	2.59043	1.65613
POLQ	2.60696	2.4689	2.32524	5.07242	0.9881	2.37868	1.23067	1.40483	2.02023	2.23808	1.12626	3.22235	3.55311	2.95461	3.91012	4.80418	3.0436	2.72746	2.29692	1.90217	5.42835	4.49149	2.5346	6.11143	2.1293	3.10083	3.84209	1.35708	4.95916	3.47378	4.25912
PIK3CB	69.7442	51.8721	69.0659	73.901	64.8151	67.0625	50.1243	53.7431	51.9706	51.8792	57.5804	57.8507	43.2883	41.0116	47.1868	49.5316	43.7622	40.001	42.5817	43.2646	51.1443	48.7166	52.2881	40.0707	57.4916	35.5924	53.8933	52.3032	51.3005	48.3707	49.8918
CYBA	24.4236	28.4299	34.1981	42.6624	20.2261	39.4777	33.343	20.2623	30.2712	52.2545	26.384	79.3005	62.7532	71.9027	63.9519	57.7252	72.5129	53.6131	60.2194	65.4573	64.2622	70.2375	50.435	102.737	72.5963	64.2538	56.1883	49.9974	55.5364	57.1657	103.848
THOC3	3.86259	4.58474	6.66654	8.99344	4.00864	4.26101	5.61098	4.71378	4.3571	5.08454	6.13487	5.37086	3.58812	6.40847	6.86533	5.09786	5.96681	5.77268	6.61636	5.17418	8.51106	5.60082	6.80018	6.35199	4.4654	5.11329	2.67641	4.56653	7.07713	4.43393	6.92639
HEBP2	165.604	237.764	192.051	280.257	187.435	117.988	164.042	184.322	158.924	140.401	183.332	160.627	159.028	111.122	132.916	116.637	174.206	145.67	154.677	195.946	131.524	154.177	99.1045	81.2868	137.815	109.437	83.2902	117.271	128.734	91.3857	93.3715
MPHOSPH9	46.9073	30.0756	30.159	32.714	35.4726	37.3216	30.2058	43.2826	34.4442	29.0136	31.965	28.8283	28.6545	29.9076	30.2512	30.5011	33.3418	25.4448	32.833	24.0949	30.4508	32.2986	29.8763	29.486	28.8184	26.2442	33.2754	25.5058	29.6124	33.2386	35.3986
PLEKHA5	64.447	43.8454	47.799	45.0604	35.5446	41.7708	41.5709	41.6459	55.0169	49.7208	39.7641	45.0653	49.4849	44.2073	42.3846	43.0706	43.212	47.6445	42.9417	40.9884	49.3406	42.2086	40.9248	29.5261	37.6828	42.4412	47.7007	37.5023	43.4781	45.6439	31.2531
PRSS8	0.723506	0.621737	1.06132	2.48	0.844264	0.633247	1.08269	0.408591	0.517967	0.392569	0.303417	0.651195	0.227265	0.72735	0.415027	0.60457	0.601853	0.748064	0.377164	0.764082	0.607517	0.165121	0.716486	0.618614	0.209219	1.08836	0.417912	0.609245	1.76807	0.401274	1.14196
SIKE1	59.9346	54.7604	46.7824	53.2589	50.6473	61.4839	52.4033	63.9546	63.1125	59.5427	51.7132	47.8126	50.4651	58.0227	49.1475	53.4669	53.1509	50.2634	54.7302	48.2793	52.2593	54.744	47.4631	45.9243	51.0914	51.9842	48.3199	53.5184	47.4881	58.2411	40.7653
RRP12	9.66991	12.9809	12.1344	14.7616	10.5172	11.5508	13.6613	8.98338	10.4914	9.58884	11.6086	15.9373	12.5854	19.191	16.0719	14.9361	16.3528	15.152	11.8957	14.0299	14.0534	13.7359	13.3734	28.3233	11.0577	13.2281	16.1545	14.1326	17.4976	13.4978	23.0907
FNIP2	156.54	128.647	124.624	123.124	136.445	124.525	112.425	145.646	127.543	121.039	131.994	107.337	116.107	118.062	111.32	115.844	114.607	142.077	107.613	115.569	106.141	116.422	109.873	92.914	95.1252	105.931	106.094	97.2043	100.212	109.168	85.6267
MSMO1	12.4166	10.8315	12.4916	19.1687	14.6525	15.4181	13.4245	11.1182	9.74022	13.1547	12.6461	13.2957	16.0513	15.1561	12.4063	18.9302	18.1411	12.7158	10.4559	15.0969	14.8732	18.0622	12.4643	9.96041	15.2178	12.2867	9.19692	11.4217	16.0009	17.6457	11.7789
TTC17	159.993	140.099	147.511	129.606	140.76	127.571	119.144	143.227	139.853	135.396	128.703	122.869	118.347	115.867	124.164	127.915	134.485	138.605	129.241	122.682	118.669	131.435	117.356	104.18	111.574	112.683	125.874	120.013	121.617	130.483	109.761
ALX4	2.21457	1.39419	1.50095	1.63747	1.56344	3.16584	1.49704	2.15201	1.72813	0.705367	1.6629	2.06005	1.69764	2.5027	3.19974	1.83802	1.1865	1.11349	0.79711	1.58208	2.01769	1.53329	1.73044	1.13983	0.913248	2.54902	2.9314	1.69983	2.69998	2.74406	1.23837
FSTL4	0.0956881	0.0843805	0.0996406	0.600504	0.0531697	0.0172109	0.253984	0.088371	0.0172109	0.0484907	0.0529867	0.0876536	0.0872288	0.081769	0.0740417	0.0759468	0.0172109	0.169472	0.0772031	0.0172109	0.0500057	0.0172109	0.0172109	0.418146	0.0812136	0.0172109	0.0172109	0.14185	0.412567	0.0172109	0.274297
FOXN3	294.974	318.804	275.195	271.799	265.753	302.902	269.021	251.675	289.913	346.347	297.207	332.965	254.742	306.927	296.021	282.713	296.878	283.162	269.802	264.054	262.048	271.247	264.938	177.271	277.085	303.347	274.534	347.728	252.734	232.913	211.567
METTL24	0.488074	0.722492	0.374406	0.794935	0.592552	2.00222	0.609144	0.408591	0.559696	0.580248	0.87583	1.17952	0.787408	0.630513	0.358196	1.25066	0.945761	0.473994	0.827106	1.0486	1.82092	0.534896	0.681523	0.698801	0.689239	0.698852	1.18289	1.60636	1.03384	1.01577	0.756332
AKR7A2	43.4543	40.2518	36.7534	48.9814	39.3562	49.8477	49.2364	43.923	60.4	48.5009	43.4848	55.5261	44.3385	38.9135	53.5235	46.3892	55.0768	59.1554	48.101	50.3065	55.9979	53.1909	43.4073	28.8846	50.4513	48.5111	31.3812	45.043	52.2889	37.7706	37.1018
MRTO4	15.1241	13.7198	15.9811	18.9742	15.6234	13.5358	15.0523	16.4196	14.1636	17.4714	14.1844	15.8668	19.8673	16.1245	14.3954	17.7848	15.8369	16.3396	14.5653	16.1638	19.9236	19.9851	15.1915	11.8047	15.2498	19.5251	16.8831	15.192	15.6338	13.5362	13.6749
NNAT	54.5196	46.1627	43.6775	40.5561	42.8802	30.7848	83.8053	41.2901	58.0214	147.627	135.357	50.9473	56.4166	50.8245	43.777	41.2204	32.1382	49.5934	38.4723	121.971	59.6381	56.4449	28.8623	21.5474	61.7158	44.1616	44.3494	36.2248	44.7771	41.7264	26.5613
USE1	11.7103	9.95831	12.1619	16.0902	12.1353	10.7636	12.9214	12.7193	11.6598	11.2467	15.1861	10.7597	11.6052	12.4769	9.5648	10.1785	12.1915	9.54875	13.2455	11.6471	14.5781	12.7745	11.4154	7.59489	11.8897	10.0471	12.0018	11.1101	11.3413	10.8862	7.53697
MCF2L2	1.58676	1.09192	1.61085	0.82734	1.09598	0.325229	0.579547	0.693232	1.51948	0.986885	0.768502	1.53173	1.20752	1.21154	1.38115	2.27854	2.18383	1.96615	1.00708	1.08417	1.68974	0.793739	0.786414	3.90628	0.849246	2.25689	1.43788	0.640405	1.20328	1.09259	1.84895
NRIP2	10.8863	10.0926	8.45252	7.60002	7.53261	7.61499	8.00831	5.67444	10.9087	6.05422	6.27797	8.75211	6.77394	6.92493	7.85987	7.47667	8.9588	9.33559	5.95645	5.42313	7.03529	5.37895	8.65326	9.11845	5.74545	8.09953	8.61408	9.33396	10.5224	7.23759	7.05493
LAMA3	113.142	87.7743	95.8555	59.6427	74.8116	76.5768	61.4007	55.9491	82.1829	57.5408	62.3744	61.5489	46.299	70.4179	92.9641	80.2798	111.925	103.768	81.9666	66.8088	57.2113	55.7054	87.4616	85.2962	52.7234	54.9705	78.9918	116.367	105.097	112.624	44.6537
AP5M1	66.9975	57.0106	57.0036	59.2863	48.5617	73.8046	54.8006	77.6885	59.6072	69.1143	58.7253	53.2719	54.3511	60.9924	57.5016	60.3683	60.3729	62.2615	63.549	62.3631	56.0635	67.0945	60.994	47.2875	59.8597	58.6383	48.6842	73.9903	59.2923	69.3021	53.2982
ANAPC4	62.0142	48.4801	54.8879	36.5378	46.7278	44.7825	37.1018	43.4249	53.1391	48.5322	46.2395	45.0653	45.6689	44.7883	41.589	49.2966	48.9208	55.1662	46.8112	40.0993	41.5354	42.2456	39.9458	41.3937	41.5229	41.5324	41.3623	37.7204	42.9698	44.5685	36.8447
KCNQ1	5.15747	4.98776	5.64991	5.97976	4.58398	6.58826	5.55178	3.9666	5.69244	5.55374	5.63401	14.2114	6.59889	10.3788	10.0763	8.94506	12.0196	4.79821	12.2256	9.97549	12.3808	10.5928	10.7161	13.0476	9.16959	9.56019	14.2603	10.5492	10.3247	8.65862	15.6994
TRAPPC3	38.628	36.0201	39.556	42.4356	34.286	40.6071	40.0023	45.6308	37.6156	34.2686	48.9227	40.3104	38.212	38.4939	34.0021	34.7888	42.9025	35.6463	43.1816	42.3755	37.2393	44.0205	37.1487	25.2361	38.8668	39.1953	30.6527	36.2248	38.6491	35.2742	28.393
THRAP3	207.668	192.257	203.426	209.419	184.702	190.988	181.001	189.908	190.972	192.044	206.98	167.143	187.21	157.604	165.509	139.251	154.466	171.524	164.966	167.921	153.694	158.429	162.354	130.321	152.984	174.16	161.099	169.526	160.814	167.353	136.273
PHPT1	24.3451	23.5601	22.0534	25.8765	34.4298	25.8223	30.8865	31.3632	26.2234	27.2932	27.9939	21.6783	27.9894	30.65	26.1026	26.9182	28.7679	27.9114	26.3538	23.3125	26.6466	25.014	25.6107	14.4108	35.6987	27.8996	25.48	25.4124	30.855	27.0936	18.6238
ENTPD2	0.370358	0.21872	0.511789	0.146832	0.772347	0.291005	0.72753	0.123951	0.309319	0.11105	0.231866	0.298982	0.297282	0.081769	0.130873	0.281522	0.223555	0.0172109	0.437157	0.301733	0.0500057	0.350009	0.226994	0.378053	0.0812136	0.114588	0.30863	0.297648	0.271368	0.324461	0.0493466
LY75	0.723506	3.34211	1.80319	1.37823	2.31858	1.24928	0.697934	1.33367	2.64618	1.20584	0.518072	3.08147	2.36281	2.14763	4.33636	3.6882	3.24994	4.0369	2.62687	2.36452	2.11608	3.93683	2.56957	9.84013	3.05734	3.49033	2.31214	1.91795	2.58702	3.16652	8.59745
ARID4B	105.961	88.7818	92.8606	79.9932	85.5993	82.7714	61.4599	99.3567	84.2694	82.2519	83.339	72.1858	72.5557	70.3533	78.5575	68.7969	74.4731	80.472	78.4271	76.447	72.6249	73.7874	68.5112	91.9517	65.556	66.4285	76.114	74.8316	76.3491	78.4812	79.8423
OPN3	2.88163	2.80475	3.01216	4.16507	2.75008	2.03644	2.94728	1.93853	2.47926	2.17552	3.09393	3.82112	4.74342	4.08437	2.83034	2.19044	3.42189	2.51429	3.9767	4.534	2.80477	5.67477	2.60453	3.54544	2.83333	3.29558	2.20285	2.82158	3.68837	3.66581	3.84136
SDCCAG8	50.792	43.8454	44.7491	45.5141	50.5034	45.8092	38.848	40.1159	46.1285	45.4668	46.3468	39.8878	46.019	43.1743	40.7649	43.423	45.0691	40.2446	44.9214	41.2374	40.9779	44.5382	40.0507	35.2594	39.3789	44.0642	50.4692	44.077	41.4166	47.449	33.3419
PTPRN	0.0564495	0.0843805	0.072164	0.0172109	0.0172109	0.0856593	0.0172109	0.0172109	0.18413	0.0172109	0.0887624	0.158096	0.0872288	0.178606	0.130873	0.0172109	0.0172109	0.0172109	0.0172109	0.0172109	0.0500057	0.0172109	0.157066	0.337959	0.0172109	0.0172109	0.235775	0.0172109	0.13017	0.0940234	0.595654
HHAT	9.31676	9.15227	7.93047	7.01673	7.96412	6.86206	7.00202	8.02272	11.0756	9.74524	8.78228	8.64644	8.06927	6.89265	8.74075	7.68224	7.48	8.33067	8.02618	7.48592	6.44499	7.07992	6.13587	7.23405	6.8015	5.89231	8.83264	6.99698	6.3429	10.5405	5.70523
KIF1B	180.005	214.389	201.53	163.534	150.649	143.999	157.383	151.339	199.527	158.981	159.291	186.268	172.821	188.592	172.641	161.805	179.193	167.809	171.655	149.214	178.191	164.604	156.2	115.406	149.015	154.912	153.085	157.779	163.243	166.086	132.063
FOXC1	8.1396	7.70813	8.39757	9.93319	5.91446	4.70593	5.81815	4.92726	3.18867	4.23999	4.77539	8.75211	5.23354	8.37749	12.8326	8.94506	9.92174	13.2944	9.436	9.01523	7.72398	4.34358	7.28968	7.79536	6.25747	8.22936	4.53421	6.59191	5.52395	6.16221	4.13058
TBC1D22A	33.8016	39.5801	36.7534	30.8669	27.8494	31.9484	35.8588	27.3427	38.8675	36.2705	34.2546	46.5799	38.212	36.3957	42.8961	34.4658	43.1776	44.3556	33.2229	33.8398	37.9936	39.2874	41.694	47.7285	32.9146	42.636	42.4187	42.5813	44.7206	40.9967	44.011
SYNE2	854.438	957.889	997.582	755.382	828.545	606.642	518.521	733.785	624.418	580.852	626.666	449.266	502.746	434.042	582.221	499.184	524.82	636.499	547.777	643.251	404.902	432.506	510.418	531.337	328.031	392.967	476.05	549.02	542.276	649.083	499.824
PLEKHH1	8.25732	9.62246	7.60075	12.0719	10.0857	11.7219	12.803	11.2249	10.3244	7.46181	9.99865	11.6755	5.37358	8.668	7.63255	9.8261	8.99319	8.30021	8.08617	9.33531	10.8395	8.48507	12.2545	8.71751	8.27356	8.97592	9.23334	8.67961	9.39279	6.85353	4.09845
ATP9A	388.833	511.01	427.333	437.714	338.174	318.439	421.977	283.946	516.13	445.254	414.623	357.444	504.426	326.391	395.588	331.346	320.126	414.807	353.852	363.637	328.621	327.084	332.523	136.736	341.28	362.163	298.03	425.098	316.499	358.156	211.085
SPO11	0.0172109	0.0172109	0.0172109	0.0820212	0.0172109	0.0172109	0.0764042	0.0172109	0.0172109	0.0172109	0.0172109	0.0172109	0.0172109	0.0172109	0.0172109	0.0172109	0.0172109	0.0476631	0.047207	0.0172109	0.0172109	0.0172109	0.0172109	0.0573044	0.0172109	0.0172109	0.0536383	0.0172109	0.0172109	0.0940234	0.0172109
CBLN4	0.0956881	0.0172109	0.0172109	0.0172109	0.592552	0.0856593	0.194791	0.373011	0.0172109	0.0172109	0.0172109	0.0172109	0.0172109	0.081769	0.0740417	0.0759468	0.0172109	0.0781153	0.0172109	0.0172109	0.0172109	0.165121	0.296921	0.097398	0.0812136	0.0172109	0.0172109	0.328808	0.327847	0.0940234	0.0493466
CHRDL2	0.0956881	0.0843805	0.127117	0.0820212	0.0172109	0.359453	0.0172109	0.088371	0.309319	0.17361	0.124538	0.158096	0.297282	0.210885	0.102457	0.222786	0.808198	0.0781153	0.677126	0.159472	0.279569	0.165121	0.226994	0.137492	0.529232	0.309343	0.272203	0.14185	0.158409	0.209242	0.210025
FAM168A	66.6444	87.6063	75.4679	71.503	59.9247	75.7554	72.677	67.1924	80.5137	63.0773	78.2231	84.3019	71.9256	78.1326	87.5083	79.3694	80.0788	80.472	74.3476	71.0411	70.0341	69.0173	76.9025	81.9684	55.8275	72.8879	87.5887	77.9788	84.708	80.8624	89.0653
RELT	3.70564	9.28661	7.32598	3.0957	6.34597	5.69843	4.36792	2.82804	3.43904	4.52151	3.88099	12.0277	6.87896	15.5757	15.2195	6.39005	6.44828	6.74715	8.50612	9.6554	10.6427	7.37574	9.07283	44.2003	7.53753	10.6313	11.7104	7.27742	10.0141	7.19918	50.0846
GALC	43.2582	41.6624	42.2212	38.0933	37.9178	32.496	31.0937	29.8689	34.9449	39.7113	33.6464	48.7284	40.8026	38.0097	39.6852	43.6286	50.2965	46.67	39.4021	36.4716	41.0763	36.0703	39.4913	41.3136	33.9066	47.8619	44.7136	36.848	37.9431	45.2982	34.2739
NOP58	27.9943	26.1798	29.6644	33.4269	25.0086	25.2747	23.6057	28.9082	26.7659	28.0752	29.6038	23.8269	24.1034	22.8062	22.0392	23.6878	26.4293	23.8308	23.2342	25.5175	25.9579	23.461	23.7576	27.0403	23.6342	23.3228	25.0428	20.7384	26.6472	26.4023	25.5008
SZRD1	47.7706	41.0914	44.282	53.2589	38.3134	47.0755	47.4902	40.0092	47.589	41.244	36.7232	49.151	54.141	44.8528	44.2885	47.7107	46.032	48.7712	42.7917	45.1496	49.7013	56.408	47.6728	42.1555	46.3232	55.2951	52.6912	51.7111	50.0015	45.9127	40.0262
KCNH2	0.0956881	0.285889	0.237024	0.0496161	0.161046	0.154108	0.0468075	0.0172109	0.0172109	0.0797705	0.0887624	0.122875	0.157247	0.275443	0.27295	0.0172109	0.4299	0.169472	0.137195	0.0172109	0.0828004	0.350009	0.0172109	1.50067	0.0812136	0.04967	0.16292	0.204169	0.0736903	0.0940234	1.07769
CUL1	85.832	70.5117	74.0391	77.4656	73.0496	75.7212	64.2715	92.6677	70.8742	65.6423	78.8312	60.6332	66.0791	59.3784	60.8831	63.0702	62.0925	66.3117	66.5186	66.2753	65.3444	70.2745	57.5676	49.2521	60.2437	61.5921	52.6548	58.5663	67.0018	61.0448	50.1811
FAM114A2	32.1536	27.3552	32.6319	28.3717	30.1148	33.112	27.3349	34.5299	33.1088	30.7027	26.9564	31.1177	28.6895	29.5203	27.4097	31.9108	32.1725	28.3378	29.9234	31.8481	27.0073	30.043	26.6596	28.3233	31.7945	27.0556	27.2649	29.3073	31.448	30.7806	23.7655
CYFIP2	3.70564	11.9398	7.90299	6.27141	9.33055	4.46636	2.91768	4.35798	3.77288	6.14806	3.1297	8.92822	6.00374	14.9947	24.1703	5.8908	6.10437	6.68625	7.21628	7.80601	5.88748	5.74873	8.58334	61.5207	5.84145	6.08706	8.06767	8.39917	9.81638	9.7724	74.7649
TAB2	88.2648	87.8414	82.1172	75.7157	84.6284	76.919	73.8905	86.4056	72.2095	75.7457	77.7937	83.7032	77.1419	76.2281	77.8187	68.6794	69.7616	66.5553	73.0578	70.2942	77.5769	81.6266	67.3924	73.9497	72.1802	68.3436	84.1645	76.7012	68.4985	70.9536	87.0729
GINM1	61.975	57.9846	50.7939	64.0822	66.9726	60.5941	52.6105	72.5649	59.2316	61.6697	67.2041	52.0039	55.4714	54.3752	51.5628	51.3524	59.4788	53.8263	57.6698	54.93	51.4722	60.2906	51.2741	35.941	50.1953	57.3075	50.797	54.7648	50.1427	49.2925	39.1585
EIF2AK2	163.681	140.603	131.575	132.878	121.81	159.81	119.647	142.16	147.74	139.338	137.182	138.543	130.426	121.064	127.148	131.762	169.873	136.626	130.47	130.542	133.361	131.583	123.02	137.217	107.094	117.584	115.601	128.115	126.644	136.705	107.061
USP36	46.1618	41.528	47.8539	37.5748	44.8579	45.7066	44.7377	33.1067	47.0465	37.2715	39.6568	58.8017	38.9122	42.8515	43.2939	35.0532	40.6671	35.1895	35.9526	43.1935	47.3073	33.334	46.4841	38.0259	29.9385	42.8957	48.8664	47.785	47.2622	47.6794	36.5234
KMT2C	398.289	429.399	400.681	337.063	349.753	342.944	314.926	287.148	423.991	310.814	374.84	337.79	334.073	351.859	401.129	338.688	342.962	382.497	304.058	310.858	310.289	293.471	326.369	321.006	257.884	281.86	337.517	346.388	361.852	362.112	361.897
MCOLN3	39.4912	51.2004	51.3435	28.7282	44.3185	27.1912	20.2021	40.1159	34.5276	22.6638	38.4762	16.8882	16.6115	10.7339	19.8228	18.1372	8.89002	20.2375	12.8256	22.8857	10.3804	20.5397	22.7087	5.34965	8.04955	9.17068	9.52476	19.4297	12.0191	5.35568	12.2288
CCDC85A	33.7232	49.5548	47.6891	45.7085	35.2569	34.5495	38.2561	55.7356	35.7378	32.9549	47.3128	28.9339	34.536	38.1711	43.6349	48.0044	62.6427	50.507	47.1711	39.957	43.1423	32.9642	45.9596	18.2598	44.0511	31.5675	40.4152	47.3488	53.4749	55.8599	23.6691
PUM2	164.702	150.074	151.523	136.249	152.447	147.147	128.467	144.188	131.925	127.795	140.938	119.382	117.542	113.543	134.877	114.464	121.485	123.044	121.352	115.676	115.225	134.948	126.936	113.241	110.454	106.029	121.648	128.395	121.137	120.536	121.426
MRPL43	19.8327	17.8507	15.9262	25.4229	23.0309	22.4341	17.864	26.8446	20.7569	19.4107	22.7706	17.6279	19.6922	18.0289	18.9703	16.9038	20.9612	14.9997	19.6347	18.8668	19.1694	21.5012	20.4361	13.7292	20.6901	18.5838	18.3766	19.2739	20.9711	21.832	16.1172
ITIH4	0.88046	0.420228	0.2645	0.114426	0.268923	0.0856593	0.194791	0.195111	0.1424	0.0797705	0.267641	0.404646	0.0172109	0.275443	0.27295	0.281522	0.189165	0.321733	0.25718	0.230603	0.246774	0.386986	0.331885	0.658708	0.177218	0.179506	0.199348	0.453447	0.384327	0.324461	0.434975
ITIH1	0.370358	0.487398	0.237024	0.0820212	0.0891286	0.0172109	0.0764042	0.0172109	0.351048	0.23617	0.267641	0.298982	0.0872288	0.210885	0.130873	0.105315	0.120383	0.382637	0.107199	0.0172109	0.0500057	0.0172109	0.506704	0.498333	0.0172109	0.114588	0.235775	0.204169	0.0172109	0.0556171	0.0172109
HPF1	17.0468	12.0742	11.5574	10.6461	10.5891	12.3037	10.7016	14.1425	9.5733	16.1576	12.7892	11.3585	13.0755	9.63637	10.5025	10.5897	9.3371	12.8985	10.5159	9.90436	11.2658	12.7005	7.70924	7.07367	11.2177	9.49527	12.0018	9.48976	10.8048	12.0384	7.4727
ZFR	147.633	147.522	153.886	152.322	114.151	128.221	131.722	136.004	144.694	139.525	143.836	123.468	138.583	128.359	128.313	140.719	131.665	150.908	143.369	133.031	136.935	142.935	117.181	89.5461	145.143	128.263	118.989	129.268	135.652	126.758	99.0595
ZNF280C	12.5343	9.48812	9.63401	7.08154	8.10795	8.43637	7.86032	8.12946	8.78044	9.30732	8.63917	8.71689	6.2488	7.8933	7.66096	8.65138	9.50905	8.36112	8.6261	7.13027	7.88796	5.85966	8.54837	7.75527	7.44152	7.41788	8.21338	8.05641	7.8396	9.31153	5.15892
NPFFR2	0.566551	0.0843805	0.2645	0.0172109	0.0891286	0.0172109	0.0764042	0.550912	0.0172109	0.0797705	0.160314	0.158096	0.0172109	0.0172109	0.0456263	0.0172109	0.0172109	0.0172109	0.0772031	0.0527762	0.0172109	0.0172109	0.0172109	0.0172109	0.0172109	0.04967	0.0900657	0.0172109	0.0172109	0.0172109	0.0172109
PHF21B	0.0172109	0.117965	0.18207	0.211642	0.0172109	0.0172109	0.0764042	0.0172109	0.0172109	0.17361	0.160314	0.0172109	0.0872288	0.0172109	0.0740417	0.0465788	0.0172109	0.0781153	0.107199	0.0172109	0.14839	0.0911659	0.0172109	0.0573044	0.0172109	0.0172109	0.0172109	0.0483706	0.0454506	0.0172109	0.0172109
TRAF1	16.5759	25.9447	19.8553	17.516	18.5001	14.3914	18.0416	11.723	17.794	16.5642	16.6172	17.6631	17.5567	17.8353	20.6184	22.6893	21.4426	22.6737	16.4851	15.0258	16.8409	19.9481	18.6179	29.8869	14.8338	21.5701	16.6645	23.1065	21.5359	18.0682	32.7635
RC3H2	124.953	123.979	117.837	100.83	102.752	107.755	97.627	116.186	110.643	122.29	114.249	96.559	104.414	104.634	106.177	100.661	110.618	116.01	107.343	104.081	96.7618	108.916	99.664	102.256	93.0771	93.9538	93.6721	106.926	99.901	117.924	98.0633
IL17RB	2.80315	4.51757	2.76487	2.73925	3.03775	3.33696	2.53293	2.68571	2.60445	2.0504	3.20126	4.279	3.51811	2.5027	3.17132	3.512	3.24994	3.42786	2.11694	2.64904	2.37844	2.97541	2.9192	2.34264	3.15334	3.68509	3.00426	2.44767	3.0671	3.24334	2.55593
TRAF3IP2	27.9551	29.5047	28.373	30.7373	28.7124	29.45	26.9502	23.9982	31.9404	24.9159	29.568	33.9002	26.484	28.6487	28.5747	34.0253	32.2069	26.6324	28.9335	34.9423	27.7944	28.0092	30.6455	22.7503	30.8025	28.776	31.9276	33.2646	31.8998	34.2756	22.3515
GYG2	403.665	266.177	292.148	713.352	725.055	510.164	532.52	705.499	277.77	281.442	541.197	355.189	233.667	367.288	185.769	324.18	395.476	223.415	349.232	413.179	400.376	505.944	474.93	47.929	412.194	361.287	307.829	400.731	377.271	160.671	255.496
DCBLD2	81.3981	69.1011	78.1606	109.158	74.2722	103.888	80.4609	89.5366	77.9265	76.5277	92.0683	84.9359	83.8286	94.5949	77.7618	81.7775	95.761	84.583	102.604	86.4408	97.6801	114.019	100.468	45.3229	91.9891	91.2273	81.5053	85.9556	107.836	100.757	63.3246
SERPINB3	0.0172109	0.0172109	0.072164	0.0172109	0.0172109	0.0172109	0.0172109	0.0172109	0.0172109	0.0172109	0.0172109	0.0172109	0.0172109	0.0172109	0.0172109	0.0172109	0.0172109	0.0172109	0.0172109	0.0172109	0.0172109	0.0172109	0.0172109	0.0172109	0.0172109	0.0172109	0.0172109	0.0172109	0.0172109	0.0172109	0.0172109
SOAT1	43.2974	41.528	39.7483	34.0751	47.411	40.2307	35.4148	40.2583	29.8956	40.1492	44.0214	56.4771	54.2461	54.1815	41.5322	43.3349	48.6801	35.7681	46.2712	40.6683	45.9299	60.4755	48.512	56.6694	40.1469	45.5573	57.2082	38.5617	44.9748	41.4576	47.4174
PKP2	81.4766	93.8195	50.6565	27.9829	58.0548	13.2278	14.6971	69.4695	39.6604	26.824	50.0317	1.74306	25.7138	5.73061	14.5659	5.68522	4.10971	39.5137	5.65648	4.49844	4.70686	3.75194	4.77228	2.5431	3.56936	9.81986	2.20285	3.47594	4.90268	20.603	3.10224
MSH4	0.958937	1.02475	0.731602	0.373668	0.628511	0.770144	0.668337	0.586492	0.810074	0.986885	1.26936	0.369424	1.90769	1.08242	1.26749	0.898249	0.567463	0.656707	0.977087	0.835212	1.42739	1.0156	0.541667	0.979456	0.433228	0.926066	1.00075	0.796203	1.1468	1.43824	0.467111
F7	0.0956881	0.0172109	0.0996406	0.0172109	0.0891286	0.0172109	0.106001	0.0172109	0.0589405	0.0172109	0.0172109	0.369424	0.262274	0.081769	0.0172109	0.193418	0.0859923	0.260829	0.0772031	0.443994	0.14839	0.313031	0.122102	0.337959	0.0172109	0.341802	0.272203	0.0483706	0.214889	0.0172109	0.210025
GDI2	204.215	196.488	156.331	184.079	198.762	197.183	152.647	214.636	188.301	179.47	218.035	171.651	181.889	179.844	180.057	189.969	186.587	170.336	170.005	140.713	180.815	162.312	142.879	144.955	180.665	150.952	157.384	150.737	174.369	166.048	146.877
PRDM1	6.72701	7.07002	6.52916	3.45216	8.46754	9.63422	6.52847	7.09764	5.90109	6.30446	8.49607	11.9573	5.89871	8.44205	9.08173	6.03764	9.50905	6.53399	9.79595	7.05914	6.60896	8.55902	9.98189	18.34	8.68957	8.06707	12.5847	8.9912	8.29144	11.4239	13.1286
ATG5	39.0596	33.1318	35.1598	34.9824	30.762	33.0094	29.5843	38.9774	30.4381	34.2061	37.3671	30.2724	33.3107	34.2653	27.2108	30.9416	32.5852	33.6974	34.9927	30.6034	30.5164	39.4722	31.4147	24.2738	32.4666	31.0806	32.1097	27.9675	30.9114	32.7394	29.0036
TMCC3	26.5817	26.1798	19.5805	15.3773	19.2552	18.5667	26.0327	14.4271	20.6734	19.8799	20.3379	21.3261	16.1213	22.6126	31.672	22.9829	23.059	19.6284	24.5241	36.4005	16.3162	16.6571	15.3313	31.5708	23.0262	22.0894	28.0299	27.3754	29.443	31.3951	34.0489
PITHD1	37.7255	33.5012	34.5553	36.6351	27.0223	28.8682	32.8103	37.8388	30.8554	32.4231	35.1132	37.5632	38.247	42.6256	39.0316	32.1751	40.3575	37.8389	39.7921	36.1871	39.1742	43.207	34.3516	80.2845	31.8265	37.9294	28.3942	37.0038	36.4464	34.5444	64.2886
MTA3	56.9917	49.454	47.7166	48.8194	48.5617	48.2734	47.9046	49.4023	49.4669	49.9085	58.2244	41.191	46.8942	33.1678	39.4294	44.5977	43.2464	43.1985	43.9016	42.8734	42.0929	45.0558	43.2324	32.8137	39.2509	39.7796	52.1084	52.7082	42.5744	47.2185	30.1605
USP13	65.7419	63.8283	51.9479	53.8746	79.4503	57.1717	49.7396	64.8796	63.2794	57.1029	73.1071	44.7836	46.6491	38.2034	47.4994	57.0497	44.8627	53.0041	45.7013	51.907	37.3049	37.6234	35.89	25.637	37.9068	32.8983	40.8523	33.0153	43.0545	40.4974	24.3439
ATP11B	136.097	134.054	125.036	158.9	145.651	127.366	113.935	146.607	130.005	125.574	147.735	100.363	105.709	118.029	113.508	106.77	117.324	108.153	120.362	117.169	116.931	123.041	108.37	106.105	120.31	91.5194	98.954	104.091	106.707	109.859	116.573
LAMC2	3.07782	3.03984	3.7815	23.7702	2.49837	2.44713	4.5751	3.32616	2.52099	2.39448	1.51979	3.01103	3.06299	4.69768	3.39865	4.3343	4.96948	2.97108	4.66661	2.93356	4.5101	3.75194	4.84221	2.5431	3.24935	3.42542	6.06416	2.8839	11.426	3.39696	1.97749
CDK14	37.804	32.3258	36.1489	37.7044	42.0531	51.9011	50.3611	52.1064	30.6051	39.3672	46.1322	46.1572	42.378	44.982	34.0589	61.0144	47.614	36.8339	51.2206	45.1851	52.8496	46.387	44.4212	35.3396	39.0268	39.2927	41.2166	57.5068	51.6958	48.9084	38.4194
SEC61A1	104.274	104.533	108.33	133.721	108.074	138.18	122.932	109.284	113.772	119.225	113.391	146.327	141.138	137.332	123.511	139.75	141.466	127.247	123.661	126.665	152.251	131.103	132.355	112.72	128.215	146.96	168.53	139.768	161.464	142.044	105.712
PPP1R12A	156.422	124.885	145.918	113.727	117.639	125.825	118.759	122.697	118.905	136.616	126.163	130.9	118.417	133.265	125.812	135.374	138.853	133.885	144.419	131.146	132.738	129.143	127.81	130.522	134.871	122.583	136.001	130.421	135.455	138.817	137.365
RASGRF1	0.409597	0.185135	0.814032	0.146832	0.66447	0.0856593	0.401967	0.337431	0.267589	0.17361	0.589623	1.42607	1.9427	0.533676	0.443442	0.633938	0.361118	0.352185	0.197188	0.230603	0.574722	1.12654	0.366849	0.859175	0.497231	0.601475	0.381485	0.578085	0.807922	0.362867	0.659925
CAMK2B	0.174165	0.319474	0.676649	0.276452	0.9881	0.222556	0.135597	0.408591	0.10067	0.14233	0.267641	0.545531	0.612363	0.533676	0.841258	0.31089	0.0172109	0.68716	0.197188	0.0883414	0.377953	0.165121	0.366849	0.819082	0.305223	0.211965	0.235775	0.266488	0.186649	0.209242	0.113618
CROCC	31.4081	33.4005	39.0065	32.0335	25.6559	26.9859	28.726	20.9383	28.602	22.9766	34.9701	40.4866	31.0701	32.2317	41.6174	30.648	38.6724	35.5245	35.0227	39.8148	39.1742	28.7857	40.9948	36.1816	28.4984	34.0668	35.0604	49.0626	31.5609	43.6083	32.635
POLR3E	46.8681	45.9948	49.2827	47.0371	41.9093	42.2841	44.2938	45.0971	46.1702	41.3691	48.2072	42.142	45.0387	46.8219	41.7311	43.981	46.204	51.0551	47.2611	44.047	42.7816	35.6266	41.4143	38.3065	40.2429	39.098	41.1437	46.227	47.2622	46.0663	41.5365
ATP2B4	622.734	704.022	649.783	533.698	588.556	757.707	741.147	765.807	977.242	539.125	809.551	651.014	728.658	932.947	745.013	1112.21	860.336	763.454	662.062	650.613	639.155	779.541	804.988	448.945	822.452	604.308	774.282	822.913	869.884	879.598	470.195
ZC3H11A	300.389	252.172	252.994	253.264	250.866	267.343	243.834	266.014	249.894	259.859	251.02	236.81	215.672	247.21	244.532	240.188	252.48	275.397	263.083	233.93	247.782	249.468	254.449	198.44	257.436	234.307	265.136	268.894	252.226	258.069	219.633
RIOK2	26.6995	20.6047	22.8502	19.752	19.0394	20.894	18.0712	23.0731	19.8805	21.4752	21.0891	18.8606	17.2066	20.353	16.6971	15.5528	19.2072	17.8622	17.5949	17.2664	17.8904	21.76	18.9676	15.8141	18.61	15.8897	15.7174	17.9652	18.1471	18.8363	14.7032
YIPF1	11.2787	13.9549	12.4366	13.9838	13.7535	15.247	12.2702	12.2923	13.5376	14.5623	12.4672	11.8164	12.0253	16.5118	13.543	14.9068	16.4904	14.147	14.5053	13.8877	14.906	13.9947	13.5832	13.5287	14.0658	10.534	14.8432	13.447	16.5374	14.9957	13.8356
NDC1	16.3012	15.3655	15.8987	29.7328	17.4213	20.5517	15.4963	16.2773	16.5422	16.2514	16.1879	15.6907	14.6159	18.1258	15.5605	19.6056	17.8316	18.6844	15.6752	16.4839	17.5952	17.7295	14.4922	18.5404	15.8899	17.8373	18.8502	15.5971	21.8747	17.3768	13.9962
DGKG	3.78412	2.50249	4.77066	0.665314	2.822	3.02894	1.11229	1.44041	1.35256	2.48832	1.23359	2.87014	3.34306	2.47042	3.45548	1.3094	2.94042	2.75791	2.23692	1.9733	1.82092	1.94004	1.52065	7.27414	1.29726	1.67262	2.9314	1.63751	2.6435	2.3984	8.56531
FLYWCH1	33.4093	48.8495	51.316	42.6948	47.2671	46.0488	53.2912	40.0804	44.9183	32.0165	54.7899	58.9778	56.4516	40.4952	54.1486	44.539	39.1195	50.842	39.2522	32.5239	47.2417	47.8292	79.9094	49.5728	33.4586	46.8557	38.5574	55.7931	59.2923	56.1672	44.3324
UNKL	34.194	39.1771	36.6984	33.8158	35.5086	34.173	34.8821	32.6797	38.7006	37.5843	36.5443	40.5922	35.9014	42.6579	44.942	32.5569	40.8734	42.6503	38.8322	32.4883	44.4869	30.3758	44.3513	40.5518	34.4187	37.118	44.2036	50.4024	43.1675	36.2343	42.9184
TBXAS1	12.1419	12.9138	13.6181	8.34534	8.28775	13.1593	14.4012	6.49278	9.2812	13.3424	7.709	33.7241	17.1016	28.7456	32.013	20.3692	25.879	16.5528	27.0437	22.8501	23.0391	26.7889	20.9955	48.0493	18.482	22.1219	23.185	17.1239	21.2817	16.8392	56.7046
PARP12	25.64	34.8782	30.4063	19.2335	23.0309	33.3858	22.777	19.0881	27.8926	26.0107	25.1676	38.4789	23.3682	29.4557	33.2064	32.087	49.1616	34.0323	33.6729	36.6494	27.86	29.8211	30.1909	62.7235	22.7062	29.7497	32.0005	31.7378	30.7702	35.2358	38.0659
ALDH18A1	49.3794	31.3854	39.3912	46.0002	28.4247	46.7333	28.7556	30.1179	49.6755	57.4157	42.5188	30.695	50.01	32.2963	42.2141	35.3175	34.3392	49.1366	49.0309	30.5322	31.5002	39.6202	31.5545	17.1372	38.0348	39.877	36.4446	36.474	21.6488	38.9996	23.8619
TARBP1	49.4186	39.748	49.7773	38.0285	43.1678	47.2124	50.0356	49.936	50.5518	49.1265	50.318	71.587	46.194	45.9503	52.2732	53.7312	58.9973	61.3175	55.4201	55.7124	60.7203	49.8629	51.7286	50.1341	49.6193	51.9518	53.8569	50.0597	52.656	51.2512	49.0563
GATB	20.9706	23.1235	17.245	20.4973	27.8134	24.5218	25.8847	32.7153	20.0474	22.7576	22.9853	18.7198	20.7775	23.9683	21.4709	18.4603	20.3765	17.6186	20.4446	21.0719	21.2682	24.3854	21.3451	12.8071	20.9781	18.811	18.9959	21.6732	25.3482	27.2473	13.8998
MXD1	20.696	30.4786	27.4114	18.877	30.798	16.3079	12.9509	18.6967	16.5422	23.6648	21.9478	17.7688	16.3314	44.8851	65.8842	17.2856	17.2126	22.7955	17.145	16.3061	15.4963	18.9497	20.8207	158.307	10.9297	16.9609	16.4824	16.7811	18.2883	19.758	201.894
CDK17	58.0119	62.6528	59.5315	48.9166	54.0993	45.8777	39.4399	52.3555	43.124	52.4735	44.8443	45.9106	42.5181	51.1795	50.7103	51.9104	53.2885	56.4756	50.1707	55.4279	44.2902	43.2809	49.456	73.5488	47.0912	49.8744	44.7501	46.7567	47.4316	67.1514	55.1942
DNAJC25	9.00285	10.7643	9.13944	7.66483	6.6696	10.5925	9.39935	12.3991	9.03082	8.96324	9.96288	7.80113	10.1348	12.251	6.21177	9.53242	9.68101	9.60966	8.92606	7.69931	10.3148	12.4417	10.2266	5.75059	10.8337	11.9622	8.2498	8.55497	8.46088	10.8862	6.34795
SLC2A3	15.8696	17.6156	17.1351	7.438	17.5651	13.5358	10.376	9.51709	16.0414	20.787	10.1418	20.9387	12.2003	24.8721	34.9966	14.2019	16.2152	20.1157	14.3554	17.9421	15.8243	12.5896	20.8207	70.3814	13.7778	15.7274	15.681	13.2289	15.0407	21.0638	92.1503
PSD	0.566551	1.66287	0.594219	0.535694	1.02406	0.941265	1.0235	1.33367	0.434507	1.14328	0.589623	1.3204	1.34755	1.46977	1.55164	1.19193	1.01454	1.41801	1.21706	0.977473	1.03385	1.53329	1.45073	2.50301	0.625236	1.2182	1.29217	0.952002	1.34448	0.785336	1.7204
CTDP1	16.6544	27.7247	20.5972	22.1499	17.2055	21.5442	22.2739	19.7286	21.4245	18.5974	22.6991	25.9754	28.7596	25.2272	26.7845	22.1606	27.3578	25.0185	22.6043	25.9799	26.3842	22.2407	22.7087	28.9648	20.9141	24.6861	23.9136	25.8798	28.3134	26.8632	31.8637
YBX3	101.449	99.3946	100.884	124.777	102.931	102.827	93.2467	81.46	84.8953	78.5921	86.9166	99.2006	89.6751	97.2095	122.971	68.0921	85.8565	90.5516	85.2362	102.267	95.5812	82.8839	77.462	402.035	77.7165	74.2836	86.0587	71.0613	78.3259	71.6833	233.355
STYK1	0.134927	0.285889	0.319453	0.600504	0.232964	0.154108	0.0764042	0.0172109	0.351048	0.0797705	0.0172109	0.334203	0.297282	0.114048	0.244534	0.45773	0.292337	0.626255	0.767114	0.230603	0.476338	0.165121	0.366849	0.819082	0.529232	0.828688	0.30863	0.0172109	0.299608	0.900555	0.242161
WNK1	525.854	631.714	537.404	531.819	449.143	480.868	515.946	396.308	532.571	411.503	584.379	485.931	442.6	476.037	537.467	445.822	474.919	518.984	427.852	420.008	411.657	414.794	473.462	504.795	396.194	362.845	427.566	508.294	544.168	493.307	563.356
CCAR1	69.7442	58.6227	73.3522	62.3972	61.5788	59.9096	53.5871	61.6774	64.2392	66.3617	60.4067	64.4019	61.913	64.769	56.2513	64.098	72.4785	73.7725	68.9783	64.177	66.9186	61.5848	59.8752	62.523	58.2276	62.6957	56.844	62.4612	64.8273	63.6564	57.6365
OGFR	40.5507	41.4608	37.6876	39.4867	41.1541	35.8158	34.4677	40.2227	31.4396	33.1113	46.2395	45.1358	38.6671	39.4945	38.8611	37.7844	44.5876	37.6561	36.3725	41.9842	36.7146	38.8066	37.7082	60.0372	28.6264	35.917	33.8583	38.0009	41.9249	29.0524	56.7367
GNA15	2.56772	2.4689	3.86393	6.59546	1.27577	2.89205	2.7697	1.86737	2.98002	4.05231	2.09221	8.18857	4.77843	9.05535	5.98445	4.48114	8.16781	3.73238	7.60623	6.98801	8.77342	8.66995	5.4366	6.75293	6.44948	8.78117	8.03124	4.47305	7.10537	5.35568	6.60503
CREB3L3	0.0172109	0.0172109	0.0172109	0.0172109	0.0172109	0.0172109	0.0172109	0.0172109	0.10067	0.0172109	0.0172109	0.0172109	0.0172109	0.0172109	0.0172109	0.0172109	0.0172109	0.0172109	0.0772031	0.0883414	0.0172109	0.0172109	0.0871384	0.097398	0.0172109	0.0172109	0.0172109	0.0172109	0.0454506	0.0172109	0.145754
PIGV	14.3393	17.1455	16.0086	16.1874	18.2483	14.0491	16.9761	18.3054	16.3752	14.8438	21.5185	19.6355	16.9615	13.7035	17.0096	16.6688	18.0036	14.2079	15.3452	15.2747	15.1028	18.8018	16.59	11.083	17.714	14.072	16.3003	16.9369	17.6953	14.0739	13.8356
PTPRU	16.5759	17.7836	22.1359	45.5141	14.0771	40.744	35.5036	18.3409	22.593	18.9728	23.8439	41.3671	27.5693	35.3628	29.1714	32.3807	34.9926	29.4645	36.7325	34.9423	46.4546	52.4514	43.9667	22.1088	39.9869	33.0281	38.1203	41.5531	45.9067	33.1618	31.6709
SNRNP40	24.3451	23.3586	21.916	24.4183	21.3408	25.6854	21.3564	25.2079	23.4276	20.4117	20.3021	20.9387	22.598	21.386	21.1867	23.9814	22.5088	23.8308	19.9046	21.6409	22.1865	21.0944	19.7018	17.8989	18.61	21.2779	18.413	18.6819	23.1455	23.0226	20.5198
RIMBP2	1.54752	1.02475	1.0888	0.794935	1.63536	1.4204	1.28987	1.61831	0.517967	0.517688	0.589623	1.21474	0.297282	0.662792	1.35274	0.134683	0.0859923	1.1744	1.00708	0.586255	0.771491	0.386986	0.296921	1.01955	0.625236	0.569016	0.235775	1.69983	0.525525	0.593305	0.210025
COL11A1	0.488074	0.15155	1.22618	1.24861	0.772347	0.633247	3.628	0.159531	0.726615	0.642807	3.73789	6.67405	4.77843	11.5408	1.97788	51.2643	20.239	22.9173	11.6557	13.7098	28.9094	23.9047	20.3661	9.63966	29.1384	28.9058	23.6586	15.6282	11.9344	8.12093	5.64096
QSER1	99.1732	77.1279	83.2438	83.1041	101.961	86.5703	71.4635	87.8288	78.2186	77.5599	82.1584	69.2272	69.3699	68.2229	73.4143	66.2713	64.9469	67.5602	70.2682	56.7083	71.1491	73.4546	66.6232	62.082	60.9158	63.4747	72.1799	77.3244	63.9519	73.642	57.3795
MPC1	37.7255	28.5979	23.9218	31.4826	38.637	31.2639	24.4049	43.8163	31.0223	27.8875	28.6021	25.4823	27.3242	28.1646	18.2031	23.9521	27.633	31.1089	27.8236	27.0468	21.2026	30.6716	23.6178	16.6159	28.9464	27.1855	18.1945	19.2739	23.315	22.1008	18.3667
ACAA1	33.0954	33.5012	40.3528	42.5328	37.0548	36.5002	40.831	38.8706	31.2727	31.297	36.8663	42.0363	43.9884	33.7488	40.4808	39.3702	41.011	41.0972	42.2218	44.1893	44.4541	42.2456	41.2745	36.2618	31.0905	39.4875	39.2495	37.0661	41.3319	38.3851	38.7086
BCAT1	44.0037	19.8994	29.3622	19.2659	7.8922	25.4458	34.5269	11.8298	36.4472	45.717	24.1659	89.4442	94.3313	97.5323	64.1793	71.2932	112.131	44.112	62.5591	71.0411	64.4262	106.956	59.5256	44.1602	64.5319	76.1338	77.1704	35.1653	53.4185	54.823	49.5062
HDAC7	78.1805	83.3411	96.2951	67.7116	69.0582	79.4859	73.92	53.245	82.016	67.7067	61.802	99.6232	65.4489	80.7794	93.3619	87.2693	70.7933	77.3049	72.9078	66.9866	72.4937	60.6604	93.5103	126.713	56.7876	81.8791	104.637	96.363	89.65	100.181	93.5321
LZTS1	3.70564	3.64437	4.16617	2.70684	2.17474	2.92627	3.30244	3.6108	2.68791	2.17552	3.23703	3.4689	2.99297	3.2774	3.39865	5.65585	4.69435	2.75791	2.65687	2.43565	3.29669	2.53168	4.49257	3.786	3.60136	3.68509	4.75277	4.00565	6.51234	7.9289	2.84515
PRDM6	1.86143	0.688907	1.28113	2.67444	1.27577	4.15834	2.97688	0.977872	1.9785	1.23712	0.947381	2.65881	0.927443	1.85712	1.52323	2.16107	2.287	1.84434	3.76673	2.00887	1.65695	2.71657	3.23388	1.13983	1.48927	1.02344	4.27922	1.82447	1.31624	2.43681	2.36312
WNT8A	0.0172109	0.0172109	0.0172109	0.0172109	0.0172109	0.0172109	0.0172109	0.0172109	0.0172109	0.0172109	0.0172109	0.0172109	0.0172109	0.0172109	0.0172109	0.0172109	0.0172109	0.13902	0.0172109	0.0527762	0.0172109	0.0172109	0.0172109	0.0172109	0.145216	0.0172109	0.0172109	0.0172109	0.0172109	0.0172109	0.0172109
SPAG4	1.54752	1.42777	1.58338	1.15139	1.52748	1.45463	1.64503	1.51157	1.39429	1.14328	1.59135	1.84872	0.71739	1.50205	0.727597	1.42687	2.39017	1.2353	1.21706	1.29756	1.29621	1.16351	1.73044	1.50067	1.32927	1.0559	1.80215	1.4194	1.96575	1.09259	1.43118
NCKAP1	313.337	272.961	266.842	295.455	225.659	254.885	230.782	298.392	250.812	260.078	275.455	210.042	223.164	218.934	233.422	253.051	242.025	257.734	247.485	230.48	237.353	247.027	229.939	153.054	242.203	219.668	208.091	236.021	241.721	248.659	162.431
MRPS35	29.3284	25.0043	22.6304	36.2462	29.3596	28.0811	24.1385	37.8744	23.7614	29.2638	29.9258	23.7212	27.3242	27.1962	20.9878	24.9212	26.1198	22.2473	24.2541	24.0593	24.4493	29.0076	24.5618	16.7362	25.3943	25.1081	23.4765	20.7384	27.0991	21.7552	18.6559
GUCY1B1	23.0895	21.2092	18.0144	10.4841	15.947	18.8405	12.1814	17.2735	13.6211	15.5946	13.2185	13.4013	11.6052	13.9618	13.1167	17.3443	12.4667	17.2836	13.9054	15.168	14.6437	14.7712	16.66	21.2267	14.9618	11.7999	18.0488	18.713	20.4345	20.603	14.3176
SFSWAP	81.9082	76.9264	77.9133	70.9845	69.4897	69.2186	67.5272	68.7935	74.0039	67.2375	71.211	70.1429	64.2936	66.3507	70.9137	72.7616	67.2167	77.6399	70.5081	68.0536	67.3449	61.1781	73.8607	65.2093	55.3155	65.0328	65.9508	66.7924	70.5882	67.9195	64.0958
TNK2	30.2702	38.8748	44.5293	29.3439	33.6387	31.9484	46.2176	30.367	41.9555	42.026	45.2736	58.1677	50.6051	34.9754	55.3989	38.4892	41.458	41.6149	40.9919	52.1559	36.3538	42.1346	50.0504	85.7372	39.1869	44.2914	42.3458	48.2213	46.415	46.8345	67.5022
MON2	227.091	204.146	207.246	171.894	188.657	190.92	169.458	191.367	205.452	212.032	190.917	165.875	165.96	165.964	176.278	180.865	168.635	203.56	173.245	181.862	171.108	169.485	167.913	147.521	163.64	164.942	176.69	168.373	165.812	182.562	150.123
CDH3	0.252643	0.252304	0.209547	13.9514	0.125087	0.0856593	0.0764042	0.301851	0.18413	0.14233	0.0887624	0.0876536	0.227265	0.210885	0.27295	0.222786	0.223555	0.260829	0.287176	0.301733	0.279569	0.0911659	0.0521747	0.337959	0.24122	0.276884	0.16292	0.0795303	3.94253	0.209242	0.113618
ARSF	0.0172109	0.0172109	0.0172109	0.0172109	0.0172109	0.0856593	0.0764042	0.088371	0.0172109	0.0172109	0.0172109	0.228539	0.0172109	0.0172109	0.0172109	0.0172109	0.0859923	0.0781153	0.0772031	0.0172109	0.14839	0.0911659	0.0172109	0.0172109	0.113215	0.0172109	0.16292	0.0172109	0.0736903	0.0940234	0.0172109
GPBP1	117.066	102.686	101.763	94.0894	98.7602	99.4728	84.4861	117.787	84.7702	103.147	102.336	83.7736	83.1635	81.9738	87.0821	75.6396	85.4438	86.1056	89.7056	86.7609	77.5113	90.871	81.9373	90.3881	76.4364	76.9453	75.8226	77.8853	85.414	82.9748	84.7591
DGAT2	586.085	329.686	268.628	664.323	1197.95	742.546	846.955	1100.01	662.809	1067.16	826.617	870.724	722.882	1067.2	917.495	709.693	792.964	771.524	728.023	894.946	708.253	1517.02	1641.53	290.615	1222.82	1326.46	583.001	872.364	967.989	602.074	596.07
ZNF112	9.70915	7.30511	9.82635	7.24357	6.16617	6.82783	5.72936	7.91598	7.40336	7.18029	5.81289	8.78733	8.13929	6.56986	7.71779	7.74098	8.82124	8.84835	8.05617	6.56122	6.9697	9.00275	6.83515	4.98881	7.31352	7.93723	6.20987	5.87523	7.38777	8.85065	4.19485
CS	209.394	199.309	161.662	247.56	330.623	249.204	262.865	292.592	230.907	191.262	210.2	176.723	163.544	199.211	159.03	182.627	160.863	156.359	157.227	158.247	169.435	201.767	189.311	93.6356	203.898	184.937	145.545	166.628	188.969	142.773	128.785
LTK	0.488074	0.420228	0.291977	0.244047	0.66447	0.359453	0.342774	0.159531	0.476237	0.330009	0.160314	1.49651	0.437318	0.598234	0.216119	0.545834	0.498681	0.626255	0.437157	0.230603	0.476338	0.423964	1.10109	3.06432	0.497231	0.698852	0.600049	0.0795303	0.751443	0.554899	1.36691
MRPS24	0.527313	0.21872	0.814032	0.600504	0.484676	0.633247	0.668337	0.373011	0.351048	0.455128	0.768502	0.26376	0.402309	0.695071	0.329781	0.927617	0.4299	0.473994	0.527145	0.657386	0.509133	1.05258	0.541667	0.498333	0.433228	0.471638	0.672904	0.546926	0.779682	0.478086	0.659925
ELMO2	29.917	35.4492	36.3962	31.6771	26.9863	35.5077	30.4722	25.3146	37.9912	31.4534	32.7163	33.1253	32.7856	32.0703	33.6611	34.9944	31.863	34.215	30.1333	35.1557	30.8115	35.4417	28.7574	37.665	28.8184	31.957	35.0239	34.5733	37.2371	35.0437	35.7843
WAPL	106.707	91.7709	94.1245	91.0433	81.8955	92.3199	81.0528	99.8193	89.8612	98.2046	93.4278	82.8226	85.6491	87.203	80.9728	77.1961	90.1553	89.8817	90.7855	85.7295	81.5778	94.3099	82.0073	80.4048	81.3646	84.6705	78.4818	85.1455	83.522	87.3915	87.8762
VMP1	65.8203	70.646	66.0434	55.3328	74.7397	67.9865	57.1091	50.1139	54.9334	91.4481	63.4119	96.1363	95.5216	94.4335	106.603	82.7173	87.7136	93.5055	90.5755	90.4953	101.648	81.2569	94.5593	182.242	86.9329	99.2122	128.606	75.2367	74.3158	91.4241	174.707
APPBP2	145.71	122.669	105.033	104.556	111.382	111.862	98.6037	138.281	133.218	131.048	122.013	91.4166	93.141	92.7227	98.704	97.8124	94.8325	113.33	99.5444	103.797	87.8744	101.668	88.2658	70.3413	91.413	95.9663	86.933	95.8956	82.1382	99.3742	73.6401
POLD1	6.33463	7.1036	8.17776	13.3681	6.41789	8.40215	8.0379	7.02648	7.7372	6.80493	7.92366	9.59742	10.7299	9.89461	8.59867	8.85696	9.44027	9.4574	7.57624	6.95244	11.7577	7.59761	8.40852	12.9674	8.65757	8.26182	10.909	9.98831	12.4144	9.734	10.2364
SEZ6	1.90066	1.93154	1.72076	1.1838	0.772347	1.24928	2.02978	0.622072	2.18715	1.98784	2.66462	2.72926	1.9427	1.85712	2.74509	2.48412	1.59918	2.05751	2.29692	2.04443	2.37844	2.08795	3.72337	3.66572	1.84129	2.12705	3.95137	4.16145	3.85781	3.97306	2.42739
EIF4B	701.721	610.522	524.875	753.243	725.99	584.499	589.76	653.054	511.206	543.786	693.996	487.763	502.781	486.818	493.394	384.62	415.113	454.852	496.633	445.223	401.425	515.114	469.721	304.327	429.699	434.287	408.186	421.359	448.266	438.271	374.912
SLC6A16	5.51062	5.96172	6.63907	5.5585	5.08741	5.01395	3.77599	3.68196	6.73569	4.6779	5.45513	6.70927	4.42834	3.8907	6.32544	4.89229	6.65462	4.98092	5.05656	3.8227	5.36276	4.71336	5.85616	5.30956	2.86533	3.75001	6.02773	6.65423	6.37114	5.73974	4.90184
BICRA	3.6664	4.98776	8.83719	6.40103	6.77747	5.59576	6.02533	2.79246	3.9398	3.33287	4.56073	6.99104	6.03875	3.95526	5.78554	4.4224	5.48534	4.55459	4.7866	5.70766	4.87084	4.67638	7.95399	9.75994	3.72937	5.53526	6.13701	7.80713	4.87444	5.08684	7.5691
SPHK2	9.356	13.3168	10.6506	11.0998	9.65418	10.2503	10.6424	10.9047	13.6628	8.27508	14.256	11.7811	11.7452	9.99144	10.5309	9.32685	12.0884	11.9545	9.16603	9.51314	12.2825	9.37253	15.4362	9.03826	11.6657	11.7674	12.4754	12.668	12.838	12.4224	9.75433
RPL18	186.871	203.272	140.038	212.206	244.106	167.271	147.527	197.593	172.653	189.51	178.109	141.537	147.51	157.959	155.165	135.286	140.125	149.05	140.549	133.351	131	135.281	139.907	145.356	137.239	158.385	145.363	144.598	148.389	146.23	136.112
CA11	2.56772	1.76362	2.46263	1.76709	1.31173	2.20756	1.49704	1.68947	1.9785	3.11391	1.37669	2.41226	2.50285	2.59954	1.8358	2.89527	3.59385	4.34143	2.08694	2.04443	2.50961	2.67959	2.21993	3.58554	2.2573	2.54902	3.36853	2.47883	2.10695	2.97449	2.55593
ISOC2	16.3405	18.2538	18.9486	24.0943	22.3477	31.7431	24.612	30.9719	21.4245	21.9131	27.6361	26.0106	23.8233	26.5829	21.7266	24.2458	26.1886	24.7444	22.7243	20.7162	24.4165	25.125	26.2051	13.7292	33.2026	24.1992	24.1686	21.3616	22.6372	18.5674	17.3705
U2AF2	42.2772	43.5767	53.9537	82.294	40.2911	50.0188	45.3593	54.2056	45.0435	44.1218	50.0675	51.8983	49.6599	47.3383	50.0284	44.0397	49.4023	46.4568	51.0706	49.8086	53.899	47.4964	50.6448	53.2614	46.2591	49.355	48.5021	54.5467	66.4652	45.6823	49.5383
EPN1	26.9349	32.225	37.3304	52.4164	37.81	41.0178	48.9109	28.1255	31.1893	27.4496	31.7861	52.7788	44.1635	33.6197	38.236	34.9651	36.9529	33.4537	37.5424	37.0051	45.9299	37.2536	48.8266	42.9574	46.7712	46.9206	42.3458	48.0343	50.4533	37.0409	35.1094
MED29	29.9563	24.9707	25.2957	32.6816	25.1884	25.9934	28.578	31.719	27.2667	28.0752	26.4555	28.8283	24.6985	25.9373	26.131	28.8565	28.6647	24.2876	23.9841	21.712	26.2858	25.051	26.31	22.1889	23.4742	28.9707	32.8747	26.6276	30.2619	24.7124	24.1833
AHRR	0.762744	0.621737	0.676649	0.373668	0.484676	0.359453	0.638741	0.693232	0.684885	0.392569	0.983157	0.439867	0.192256	0.791909	5.55822	17.1387	0.705026	5.62042	0.107199	0.870778	0.410748	0.239076	0.681523	1.09974	1.80929	0.211965	0.782186	0.578085	1.1468	0.74693	0.659925
GSC2	0.0172109	0.0172109	0.0172109	0.0172109	0.0172109	0.0514351	0.0172109	0.0172109	0.0172109	0.0172109	0.0172109	0.0172109	0.0172109	0.0172109	0.0172109	0.0172109	0.0172109	0.0172109	0.0172109	0.0172109	0.0172109	0.0172109	0.0172109	0.0172109	0.0172109	0.0172109	0.0900657	0.0172109	0.0172109	0.0172109	0.0172109
ZNF275	55.6576	57.5815	65.0543	48.0741	45.0017	43.79	37.6642	43.6028	45.7112	32.298	44.9516	45.5232	36.7766	40.1724	49.6874	46.5654	37.5375	38.387	38.6222	43.5491	37.6656	30.8195	42.6381	22.5498	31.8585	38.7085	42.3094	46.0712	49.8885	39.6525	23.7334
MTMR1	26.1501	30.9824	27.7136	33.0057	25.8716	27.6019	26.299	26.0974	29.8956	27.1681	28.4947	31.4699	29.8448	29.1329	28.2337	27.4175	27.3922	29.6472	28.5735	29.7142	27.696	28.268	24.6317	26.9601	25.0103	25.8871	27.8113	25.5682	29.8101	25.2117	34.2417
GPC1	28.8576	48.4465	50.9588	61.7491	18.6079	31.127	61.2231	36.38	61.1094	60.2309	39.6925	105.188	96.0818	83.0713	91.6286	74.3181	109.861	85.0702	69.3983	44.6161	136.083	83.9932	58.4417	56.3486	102.55	96.5506	84.3831	81.4375	68.8938	64.0021	51.8842
ADCK1	6.37386	7.37228	7.07869	7.01673	2.71412	8.98396	8.57064	5.42538	8.8639	5.71014	6.02754	10.4075	7.33408	11.0244	8.20085	9.88484	9.44027	7.56936	10.1559	7.84157	10.3148	8.96577	9.03786	6.03124	9.68162	8.3592	10.2533	10.6738	11.5672	11.5391	7.69765
HAGH	34.3118	35.382	39.8033	41.8199	31.0497	37.1163	34.7341	45.9155	26.3486	36.8648	41.1594	42.4237	37.8269	42.0446	39.6283	29.532	38.2253	38.4784	33.7929	45.8609	43.0768	36.9208	35.6803	74.1903	35.3467	29.4576	28.5763	36.8168	37.7454	33.085	56.6403
RNF4	44.5138	46.4986	45.8481	44.8984	39.6079	47.0071	42.7252	40.9699	46.9631	48.1569	42.4115	45.9459	42.308	50.1789	47.0732	46.2423	46.1352	43.7466	42.8817	44.2249	41.3386	41.2102	42.9877	43.3182	38.8668	43.4475	47.4093	43.5785	52.4018	51.4816	43.9146
CASP8	26.2678	26.2805	26.4772	25.8765	22.3477	26.8148	24.3161	22.0057	26.4738	24.9472	31.0348	30.3076	31.4903	37.7837	40.6229	27.2413	36.8497	26.8761	29.7734	29.0029	27.5976	30.6346	23.4779	52.7803	25.4903	32.8658	30.7255	23.0131	28.6523	23.253	71.7441
LIMCH1	342.335	178.487	260.77	346.429	201.243	313.1	309.805	244.915	275.308	415.038	459.056	415.911	276.063	297.017	310.03	327.617	357.131	356.034	420.893	482.745	300.417	375.191	329.935	145.517	375.681	286.404	280.472	349.909	358.633	292.251	213.655
INTS13	14.1039	16.2723	17.7396	20.1084	12.8545	13.9122	11.7375	14.8897	14.1218	14.187	13.5405	13.6831	17.2066	12.9611	12.6052	14.7305	16.5935	16.2178	17.8649	13.532	15.9227	16.879	13.0937	12.6066	13.5218	14.7861	12.7304	14.6934	15.662	16.4551	14.0927
TM7SF3	38.0787	41.6288	40.2979	57.0827	41.5137	38.6564	38.6112	40.1871	36.322	40.0867	48.6007	42.8816	37.3718	36.654	39.5999	38.2836	47.5452	34.1237	42.1918	39.139	40.486	41.0993	38.9669	30.4883	38.0028	32.8983	39.8688	36.9726	49.8038	41.688	29.3893
DLX3	0.0956881	0.0172109	0.072164	0.341263	0.0172109	0.0172109	0.0172109	0.0172109	0.0589405	0.0172109	0.0172109	0.298982	0.262274	0.275443	0.0740417	0.193418	0.0859923	0.0172109	0.0172109	0.195037	0.21398	0.165121	0.157066	0.0172109	0.0492122	0.147047	0.45434	0.11069	0.158409	0.0940234	0.0814823
SPA17	0.684267	0.554568	0.951415	0.859745	0.268923	0.633247	0.9939	0.444172	0.976993	0.767927	0.661175	0.932966	0.437318	0.72735	0.784428	1.01572	1.42723	0.565351	0.917095	0.728516	1.42739	0.682807	1.06612	0.658708	0.785243	0.666393	0.891468	0.484606	0.949121	1.24621	0.756332
TSPAN32	2.05762	4.14814	3.34188	1.89671	3.97268	2.6867	2.05938	1.54715	2.22888	2.42576	1.84178	3.43368	3.16802	4.6654	4.84783	4.48114	3.24994	2.97108	2.68687	2.96913	3.46066	2.67959	4.1779	16.4957	2.32131	4.0746	4.24279	4.22377	3.68837	3.51218	17.2098
CCN5	77.278	69.6049	61.5648	70.2068	22.9949	111.041	168.393	25.4925	118.196	137.555	57.6878	192.854	307.851	189.011	285.791	174.14	155.257	213.822	195.862	120.014	186.783	134.8	170.675	154.578	257.436	375.277	155.817	151.64	126.672	138.933	105.487
DMRT3	2.52848	1.86437	2.32524	3.22532	1.41961	0.530574	0.697934	4.71378	2.10369	1.14328	0.947381	1.56695	1.38256	2.89005	2.60302	1.60308	1.5304	2.08796	2.95683	2.72017	3.46066	4.3066	2.49964	1.58086	1.04125	2.4841	2.5307	1.04548	0.694963	1.59187	1.46332
ST3GAL6	42.8658	37.1284	31.3955	35.0796	47.4469	31.0244	24.1089	46.2001	31.9821	30.3586	45.0231	21.5375	23.0181	22.322	18.743	28.2692	24.2627	22.9477	22.7843	18.7601	23.3343	27.0108	31.3448	22.1488	19.378	20.6287	21.5094	16.9992	22.609	28.7067	23.5406
ATP2C2	1.86143	1.39419	1.06132	3.38735	1.49152	1.5573	1.31946	0.764392	1.6864	0.674087	1.59135	1.3204	0.612363	0.662792	0.898089	1.57371	1.66797	1.84434	1.15706	1.11973	0.83708	1.27445	0.576631	1.86151	0.337224	1.18574	1.36502	1.17012	2.98238	2.09115	1.01342
NGFR	1.90066	1.05834	2.07795	0.730125	0.66447	2.24179	1.73382	0.515332	1.60294	3.45799	0.267641	7.0967	2.46784	2.56726	3.39865	2.30791	4.07532	4.31097	4.39665	3.39591	4.28053	3.04937	3.7933	13.4886	3.79337	7.45034	4.53421	4.22377	4.59204	7.39121	1.68827
CDON	110.788	128.613	104.621	72.8965	76.6455	104.812	85.3444	71.462	104.091	103.491	116.324	78.4904	116.317	78.9718	79.3815	71.2051	108.279	69.8137	56.3499	93.5539	80.43	55.1137	77.8116	62.8037	86.3568	73.0177	173.994	54.9517	69.3174	73.7188	68.0485
TAF2	53.1463	52.8461	45.8756	45.8381	49.4966	47.0071	44.6194	56.5539	47.3386	53.2242	52.4645	43.7621	44.3385	51.3732	44.6579	45.0383	47.3733	54.2831	47.831	44.2604	44.9461	45.1668	46.0645	48.7309	44.8191	45.7845	48.5749	43.9835	49.4649	48.87	43.0469
HIPK2	202.92	380.466	276.487	258.643	242.703	409.921	420.97	242.389	318.832	212.657	269.015	401.4	229.046	306.539	314.491	269.028	281.574	198.809	245.416	282.334	246.798	235.897	363.64	157.865	283.357	201.815	310.816	364.648	387.55	341.026	179.27
TNPO3	80.4956	75.9188	73.1599	88.8398	70.4606	69.8346	69.9245	78.151	79.1784	69.4897	81.5144	69.4033	80.6778	66.157	66.3388	63.4226	71.1372	65.7635	67.8385	71.4323	74.363	66.3179	61.6234	55.3864	61.4918	63.5397	59.9403	69.3787	64.6296	64.8854	59.0184
BORCS8-MEF2B	0.0172109	0.285889	0.127117	0.179237	0.0172109	0.0172109	0.106001	0.0527909	0.0589405	0.0484907	0.0172109	0.158096	0.0872288	0.04949	0.0456263	0.105315	0.0516016	0.260829	0.0172109	0.123907	0.0500057	0.128143	0.261957	0.0573044	0.113215	0.0821291	0.126493	0.0483706	0.186649	0.13243	0.0493466
BORCS8-MEF2B	0.0172109	0.285889	0.127117	0.179237	0.0172109	0.0172109	0.106001	0.0527909	0.0589405	0.0484907	0.0172109	0.158096	0.0872288	0.04949	0.0456263	0.105315	0.0516016	0.260829	0.0172109	0.123907	0.0500057	0.128143	0.261957	0.0573044	0.113215	0.0821291	0.126493	0.0483706	0.186649	0.13243	0.0493466
RFXANK	11.4749	15.6006	12.9037	16.0902	14.5446	13.4331	12.6846	14.9608	14.7478	11.9974	13.2185	10.1962	9.64467	12.3801	12.9462	12.0581	10.3344	11.3759	13.0655	13.6031	9.10137	9.7423	11.6601	10.8826	10.7697	11.2156	12.5847	11.7021	13.8829	13.229	10.8791
TMEM161A	10.8471	10.4621	13.5906	14.5023	14.221	14.0149	16.0586	13.5021	16.6673	10.9651	15.3292	14.141	14.3359	12.3801	12.0369	14.0845	17.3845	13.3857	13.3355	14.3145	14.7093	12.5526	15.4013	11.6042	16.3699	15.8572	17.2109	14.9739	15.7185	13.7282	11.6825
LPAR2	1.82219	3.44286	4.38599	3.97064	3.79289	2.24179	1.94099	0.906712	3.18867	2.5196	1.23359	5.51174	4.49836	7.05405	10.3036	4.12872	4.79752	4.28052	4.24667	3.57374	5.06761	4.60243	3.54855	20.1843	3.66536	4.85362	4.24279	3.1955	5.07212	3.47378	26.2721
CTSA	63.8584	71.5528	78.7651	84.6919	64.3835	75.7554	83.8053	62.6737	89.1518	81.9078	73.3576	123.82	104.309	97.5646	96.7149	87.5043	113.06	83.639	95.6449	85.5161	98.1392	106.771	105.643	88.8645	94.6772	107.587	122.268	88.8223	102.16	91.2321	94.7212
SUGP2	72.4124	84.6173	95.0862	66.9663	69.1301	82.8398	78.5963	64.2036	86.7314	69.2082	70.8532	101.384	71.9606	80.8117	85.0078	98.253	86.5099	104.956	89.5257	79.7901	86.1035	69.7199	90.2237	88.664	72.7563	88.6955	100.193	86.7035	89.9041	88.2364	76.9822
SLC12A2	61.6218	76.0196	56.1244	60.1612	54.8545	61.5181	51.9297	73.0986	59.3985	53.0678	63.6623	50.3485	40.3125	55.2144	58.212	82.9229	69.6241	56.9324	66.3087	60.1225	45.8315	59.588	60.2598	42.5565	65.0439	50.3613	67.1165	67.6337	76.8856	84.8183	35.6557
SNX24	9.59143	8.8836	8.80972	7.17875	5.84254	7.30697	6.61726	5.85234	9.23947	7.08645	5.27625	13.3309	8.9795	8.37749	7.94512	8.9157	9.88735	8.08705	9.25602	7.59262	9.85565	10.0751	7.46449	6.63265	7.50552	8.42412	9.67047	7.12162	7.58545	9.19631	6.44435
EYA2	8.57123	6.02889	4.99047	3.93824	0.880223	2.5498	3.06567	3.36174	6.94433	2.11296	1.55557	10.5484	2.99297	5.73061	5.92762	6.88931	7.54878	7.23439	9.46599	7.27253	7.65839	8.30018	6.17083	2.86385	6.9615	3.9123	4.27922	6.65423	2.58702	6.54628	4.83757
CNN2	88.7357	71.4185	70.5496	131.679	95.6318	101.8	83.1246	98.5028	64.4895	61.4821	105.377	64.1553	68.9848	67.9001	85.5761	76.1095	56.8651	67.4993	60.3694	65.9197	67.804	58.9594	75.3292	95.3196	65.2999	82.3335	82.5617	73.6164	71.7743	68.4188	119.305
ABCA7	11.2002	18.0522	17.3275	15.1828	26.5189	20.9624	29.2291	19.0881	13.9966	11.4343	11.3224	30.061	14.0558	24.9367	38.2644	19.3119	21.2707	17.8013	19.6947	24.9129	17.0705	26.0864	30.9252	55.6671	24.8503	24.0369	27.0463	25.4435	22.9196	16.1478	59.7896
SNCAIP	12.7305	4.28248	7.62822	3.12811	6.74152	9.39465	7.35718	3.11268	10.0323	11.0277	3.73789	11.2176	11.3601	13.4453	14.9921	13.4971	9.40588	15.9437	11.7457	8.51731	11.4626	8.00436	8.51341	15.7339	7.76154	10.0795	10.0712	10.6427	9.59047	19.8733	7.21561
DDX20	17.243	18.2538	17.7396	15.5069	18.4281	17.0267	14.342	17.6649	15.3737	14.8751	15.9017	15.4089	14.966	16.8669	16.1572	13.7027	19.2416	18.6235	16.965	14.9546	16.4146	18.6539	14.1076	12.6066	17.746	17.3179	14.8432	17.4355	14.5607	17.0312	15.4424
BTBD1	80.5348	71.8887	71.0991	78.0489	70.0291	86.4676	69.4214	86.5835	79.9712	79.4992	74.7886	59.6822	78.8924	77.7775	67.6459	73.672	75.4705	86.4406	78.3071	83.24	69.083	78.1138	68.3015	49.0917	84.4047	70.0315	53.6383	68.7243	67.623	76.8682	50.7595
FAR2	36.1952	41.0914	31.6977	12.234	17.3134	23.0843	19.9949	25.03	46.5875	42.7142	16.2952	27.5251	60.5827	27.4221	39.1453	39.5465	34.2704	38.387	28.7235	27.7581	36.649	22.8323	19.7018	30.0072	31.7625	28.9707	30.1791	24.9138	21.2817	27.1704	24.3439
BCAS1	0.291881	0.420228	0.319453	13.3033	0.66447	0.872817	0.372371	0.693232	0.517967	0.20489	0.44652	0.686417	0.227265	0.630513	1.06858	0.898249	0.498681	0.473994	0.587137	0.443994	0.410748	0.534896	0.506704	0.538427	0.817244	0.569016	0.235775	0.359967	4.22492	0.785336	0.852739
POU1F1	0.0172109	0.0507957	0.621696	0.341263	0.125087	0.154108	0.283581	0.123951	0.10067	0.361289	0.0529867	0.0524322	0.0872288	0.114048	0.130873	0.164051	0.0859923	0.0172109	0.107199	0.266168	0.0828004	0.202099	0.0871384	0.097398	0.305223	0.276884	0.0900657	0.0172109	0.13017	0.362867	0.145754
CHI3L2	1.07665	2.87192	1.30861	2.54481	7.02919	1.96799	3.92397	8.44968	1.93678	5.83526	1.26936	8.75211	1.9427	7.79647	18.0042	3.30642	11.6757	8.63519	17.5649	6.52566	7.98634	3.45612	10.3665	9.75994	6.44948	12.449	12.2204	3.5071	7.52897	4.93321	4.51621
SBNO2	29.3677	36.0873	45.2986	41.6903	41.1541	43.6189	43.1691	32.9999	33.9017	35.5824	36.3296	45.5232	33.8359	43.3357	58.3541	31.5584	36.8841	45.5433	38.4123	46.6433	46.7826	43.3179	57.8123	109.593	40.7549	50.4262	39.7959	43.3603	51.2158	38.7307	107.608
PMS1	26.8564	23.2579	26.8069	25.0988	28.9641	23.3924	20.0245	30.0468	21.8836	24.5093	24.4521	23.2985	20.6375	20.5144	20.8457	22.6893	25.2944	22.0951	27.8236	27.438	22.4816	24.8661	23.2332	19.9437	22.4822	22.1219	20.4894	19.2116	23.7668	24.7893	18.2703
HMG20B	27.3273	27.3216	27.6312	29.5383	30.3665	28.1153	27.0981	31.8258	26.1817	26.2297	29.7111	34.675	37.8619	33.3938	36.7299	36.4041	32.8604	36.773	28.6935	32.595	37.2065	34.0365	36.2397	36.7429	34.7387	36.8907	30.1062	34.3552	35.4298	31.664	26.8827
CALCRL	268.135	187.857	168.723	140.17	300.274	114.087	82.5031	338.668	129.087	170.899	153.424	63.5565	107.74	81.1668	104.245	72.6735	63.193	92.6224	74.4376	65.9197	42.8144	90.1684	122.251	50.3346	79.7325	72.4984	62.9273	83.0578	53.0513	63.1187	67.8878
TAF11	22.2655	19.7315	19.4706	19.2011	18.6799	17.9507	15.1115	17.9496	20.7569	15.2818	16.4741	17.9097	17.5917	19.0296	15.2763	17.3737	18.4163	20.9683	19.1847	15.7726	18.7102	17.8774	17.1844	13.4886	14.4498	16.7012	16.4095	17.2174	15.8597	18.2218	16.6314
ANKS1A	56.4031	65.0038	59.5864	50.8609	48.7415	58.4037	76.7613	39.7601	72.3347	55.4138	53.0369	69.192	52.0405	54.7625	69.4361	75.5515	65.4284	65.1545	71.318	64.995	47.3729	51.8967	53.6516	59.5962	61.3958	68.9603	85.0752	82.5281	71.6331	72.7971	44.0753
AP3D1	74.3744	83.2403	83.9307	101.445	77.8322	86.4334	95.9696	71.6399	81.9325	76.0897	85.2709	103.145	88.0297	87.8163	86.0023	78.0478	92.7346	77.3354	73.5977	81.5328	98.9263	85.2874	93.0908	80.3246	80.6286	89.2473	96.0034	88.4173	101.144	78.558	71.2299
ZNF76	28.5829	23.2243	33.4013	30.9642	26.8066	27.9784	29.4955	24.0337	28.7689	26.5738	28.3874	29.7088	28.6895	27.6804	29.2283	25.1562	26.051	25.8711	27.6436	25.3397	26.2202	27.2697	30.5406	27.4412	26.0023	31.0156	26.6092	30.1486	31.7586	25.519	23.7334
SLC9A3R2	82.379	84.9531	88.1621	84.4327	49.2449	51.2167	63.6796	80.7484	54.0989	44.1218	57.5447	47.3547	38.8771	40.2369	51.1082	48.4449	77.9122	46.7005	62.4992	55.0367	47.9304	58.035	89.3846	41.3537	52.2434	45.4924	61.5067	94.9296	64.4037	59.7006	39.6405
NTHL1	4.21574	7.5402	5.40262	5.97976	4.54803	4.97972	7.06121	5.85234	4.77439	6.17934	6.09909	4.49032	5.30356	5.14958	7.23473	5.65585	7.37683	6.86896	4.7266	5.88548	5.1332	5.78571	7.18478	7.79536	6.03346	5.60018	6.02773	7.96293	7.72665	8.27456	4.3234
UHRF1BP1	89.4812	96.9765	77.089	87.9649	93.8698	79.0752	93.957	77.7952	79.3036	65.0792	74.4308	85.5347	64.1886	72.8711	66.9356	67.0348	66.6665	74.5947	62.4092	60.6916	70.2636	66.6507	67.3924	49.4526	55.0275	75.6794	79.6111	104.714	80.7262	79.0957	61.9749
GNAI3	106.04	94.6927	108.412	101.024	91.9999	113.779	91.2933	99.3567	103.298	111.78	107.774	109.063	102.768	112.187	106.802	121.982	123.274	109.615	106.383	111.941	116.34	116.607	101.412	110.675	100.693	102.977	100.812	118.86	111.197	121.419	115.899
IPO5	214.495	220.3	169.108	236.381	215.662	293.593	189.11	213.604	208.582	210.812	228.016	144.425	212.802	165.835	177.216	161.6	135.104	171.006	149.668	158.354	157.334	174.218	156.48	85.2561	164.632	150.465	140.809	152.326	156.804	149.302	115.063
OAT	65.9773	59.0257	56.2068	60.4853	47.3031	69.6635	60.9567	57.5502	65.4493	68.9579	64.5567	60.4923	63.2434	68.8039	58.7803	65.8308	67.6982	70.3618	64.3889	64.995	63.4751	74.9707	52.2881	39.349	62.3878	57.5347	57.4268	58.0054	58.5016	70.6847	53.2339
WDR3	39.0204	35.2477	34.7751	40.5561	30.5463	33.3516	34.083	33.0711	33.9017	37.6156	36.902	32.914	37.6518	34.5558	32.4392	35.5818	32.0006	38.6611	33.6429	42.5177	35.1076	37.8083	30.4357	27.3209	36.4987	36.3389	28.0663	32.174	34.3849	33.4307	25.7258
PKN2	173.02	140.301	141.549	157.571	156.798	136.469	120.357	170.837	122.661	138.743	143.228	116.811	117.752	113.93	118.708	115.58	123.48	134.068	127.381	121.437	115.029	128.218	118.195	105.864	108.118	117.519	109.992	112.192	106.453	120.037	110.725
WDR18	10.9255	11.1002	11.3101	15.6041	12.3871	9.90801	9.99128	10.9047	10.8669	12.2163	13.1827	11.3233	9.43462	17.9967	13.3725	11.2651	12.2603	12.0154	8.83607	12.5362	11.7905	13.477	16.625	9.15854	9.84162	10.0146	12.2204	12.7615	14.0806	15.9942	11.0398
TRAM2	51.0274	57.4808	51.5908	47.8797	34.1062	47.144	53.4984	26.8446	49.9259	45.5919	33.3245	77.9621	66.4292	65.8988	64.7476	64.8029	63.3993	46.8527	49.2109	47.4257	79.479	51.7118	65.7141	51.4973	53.1074	70.8105	101.54	52.8017	64.6296	61.6593	43.8182
NTN1	7.6295	4.51757	9.74392	3.80862	3.21755	4.97972	5.4038	1.93853	6.10974	5.02198	5.52668	10.9358	7.4041	3.69702	9.08173	5.12723	3.90336	15.7001	7.8462	3.28922	8.18311	2.64262	3.44366	5.91096	8.46556	6.50903	9.48833	4.41073	3.82957	6.39265	5.60882
GLP2R	4.01955	7.3387	7.60075	9.12307	5.19529	8.16258	8.80742	6.20814	5.40034	7.55565	6.88616	10.1962	8.13929	8.24837	7.5473	5.53838	6.55145	6.83851	9.07604	8.7307	6.74014	13.8468	9.42247	3.22469	7.21751	7.38543	7.55768	8.61729	9.47751	7.08396	4.3234
MCM10	2.21457	0.924	2.4901	3.12811	1.92303	3.06317	0.72753	2.25875	1.72813	1.70632	1.09048	1.21474	1.69764	1.27609	2.00629	2.83653	1.25528	2.48384	1.667	1.1553	2.77197	1.45933	1.41576	2.62329	2.67332	0.926066	3.04068	2.57231	2.69998	4.58756	3.16651
DGKA	9.19904	14.996	12.5191	8.05369	9.97781	7.64921	6.97242	5.14074	9.69849	8.52532	7.78055	15.902	10.765	17.9321	18.743	11.5001	12.7074	10.2187	10.4259	8.0194	9.5277	7.96738	12.2895	48.7309	7.44152	12.6113	15.3167	12.2941	16.4527	15.1493	58.8898
ERBB3	2.1361	1.7972	2.3802	21.4694	2.71412	1.62575	1.31946	1.51157	2.14542	0.736647	1.55557	1.3204	1.1375	1.01786	0.756012	0.340258	1.28967	0.778516	0.617134	1.08417	0.574722	0.978627	1.27591	0.578521	0.497231	0.76377	1.18289	1.38824	6.90769	0.74693	0.917011
ROPN1	0.0956881	0.0843805	0.0172109	0.0172109	0.0172109	0.0856593	0.0172109	0.0172109	0.0172109	0.0172109	0.0172109	0.0172109	0.0872288	0.081769	0.0172109	0.0172109	0.0172109	0.13902	0.0172109	0.0172109	0.14839	0.0911659	0.0521747	0.097398	0.0812136	0.04967	0.0172109	0.0795303	0.0172109	0.0940234	0.0172109
ANKRD44	46.8289	52.2751	55.987	44.1531	47.0154	42.0446	34.2013	34.3875	50.3432	46.4677	35.1848	61.7603	45.4938	67.9001	68.0153	51.8223	59.1693	51.6642	55.63	54.5032	49.0126	55.8903	47.4631	129.118	45.3311	49.9718	55.824	45.1676	54.0115	56.7433	164.038
KARS	92.3456	79.2773	67.0875	100.797	97.3938	84.2773	70.2205	97.8624	72.7937	75.2139	88.3834	58.9778	67.8645	64.5754	60.5137	68.5326	65.5659	68.4433	67.8385	68.1247	63.8031	68.6105	59.3857	47.8889	61.5878	60.1639	59.5396	60.1243	67.7077	70.4543	54.6479
ADAT1	23.4427	28.2284	24.3065	20.6269	27.6336	29.1078	24.7008	26.133	19.0877	17.0334	15.7228	25.6936	24.4885	20.7404	24.8239	27.4175	30.2123	19.4457	17.6249	26.2644	21.5306	21.0944	23.4779	20.9059	23.5062	18.8759	23.6222	29.7747	29.0476	25.9798	19.7485
PDIA5	10.6901	7.20436	8.86467	5.65571	9.25863	12.5091	8.9258	3.64638	10.8669	11.2467	6.42107	11.7459	9.78471	11.67	12.1222	12.0287	9.47466	16.3701	11.4157	8.30392	11.7249	7.63458	12.1846	19.9838	7.98554	13.1631	12.2932	9.86367	12.4709	14.9572	8.17968
TBC1D22B	10.4939	11.5368	8.45252	9.47952	7.56857	9.94224	9.16258	7.80924	9.90714	9.21348	8.71072	9.42131	7.61415	10.4434	10.3888	10.4135	10.5408	10.7668	9.67597	10.1889	11.233	7.96738	11.4154	18.8612	8.62557	9.20314	11.5283	10.2064	10.1553	10.5021	15.2174
NDUFB4	44.0037	39.3114	31.4779	50.6017	42.3408	40.0596	33.4318	57.3723	39.9525	39.6175	48.3503	29.5327	37.8969	42.6579	32.4676	37.99	36.1963	38.4175	38.9222	39.3168	32.6152	40.5076	30.6105	19.0616	43.315	35.8196	28.3213	26.7834	35.0344	33.2386	27.8789
SPEN	146.103	168.243	176.032	146.456	124.866	129.419	167.209	118.819	162.012	125.011	154.819	171.052	131.546	143.11	157.012	127.21	157.939	129.348	127.441	133.885	133.722	129.291	143.124	130.281	118.806	118.233	137.676	153.292	154.319	155.831	141.639
MYLK	174.354	182.215	129.322	159.029	87.541	171.173	172.27	141.555	198.692	160.545	197.929	185.775	258.663	190.464	228.108	251.789	209.56	206.361	209.06	158.816	230.433	154.103	205.499	139.222	209.402	240.247	333.437	418.461	269.932	234.603	147.681
ZC3H15	59.7776	53.8872	57.2509	68.8458	53.2723	59.3278	45.4185	62.6737	50.9274	58.2602	59.1188	40.4161	46.7542	46.8541	41.1912	43.6286	51.8784	50.842	52.1505	52.5827	51.8002	56.6668	41.2045	29.7265	49.3953	43.5449	42.4187	42.7683	52.2042	49.3309	36.3627
MAP2K4	40.0013	37.8673	30.1315	33.8806	37.8459	32.7356	31.0937	46.378	35.1953	37.6781	38.4404	31.6812	32.9256	33.2647	33.0644	29.0915	35.1645	36.7426	33.7629	36.7206	30.5492	36.3661	32.3937	35.0991	32.1786	34.6186	26.6092	27.9986	31.3915	31.7408	37.7445
TMEM206	5.86376	6.39832	9.30429	7.89167	6.34597	8.74439	6.35089	7.09764	6.56877	4.8343	5.84866	10.161	8.69943	8.15154	7.14948	9.12127	7.68634	6.19901	8.02618	5.38757	9.33093	9.03973	7.95399	9.35901	5.61745	7.45034	6.71985	6.84118	6.37114	7.85209	7.34415
SNAP91	0.0564495	0.0172109	0.237024	0.114426	0.0531697	0.154108	0.135597	0.0172109	0.0172109	0.14233	0.231866	0.0172109	0.0172109	0.04949	0.0740417	0.222786	0.0172109	0.199924	0.0772031	0.0883414	0.115595	0.0172109	0.157066	0.0172109	0.0492122	0.0172109	0.0536383	0.173009	0.158409	0.0556171	0.0172109
SLK	217.242	191.417	197.656	199.601	176.036	190.92	156.169	201.649	190.638	188.728	201.006	148.37	170.091	142.723	159.314	146.798	162.892	173.808	161.336	161.733	152.349	168.376	145.467	129.479	145.015	147.641	128.497	137.026	151.269	136.321	126.15
CYB5R4	24.6591	29.9748	32.6594	25.1312	22.1679	25.5827	20.7053	24.7809	26.3486	27.5747	22.7706	28.8283	28.2694	33.4583	32.837	32.0576	29.5589	35.0677	30.5533	25.3041	30.4836	32.5574	23.408	43.5588	25.6503	27.8022	29.3777	22.3275	27.2403	27.0936	52.7198
COL17A1	1.39056	1.15909	2.16038	8.41015	1.56344	1.89954	1.28987	0.799972	1.89505	1.80016	1.26936	1.39084	1.59261	2.05079	1.35274	1.63245	1.22089	1.47892	1.667	0.692951	1.29621	1.16351	1.59058	3.14451	1.61728	1.51033	1.98429	1.60636	4.76148	1.82231	1.55973
GSTO2	0.88046	1.52853	1.58338	4.3271	0.808306	2.03644	1.14188	1.22693	1.64467	1.29968	1.51979	1.17952	1.87269	1.17926	1.55164	1.42687	1.35845	1.26575	0.857103	2.04443	1.88651	1.49631	2.39475	1.05964	1.04125	0.990984	2.34856	1.35708	2.13519	2.20637	2.00962
SEC61A2	8.1396	6.90209	9.60654	8.63699	7.20898	7.54654	6.58767	6.88416	9.23947	7.18029	7.02926	9.35087	6.73893	8.11926	8.17244	7.77035	7.44561	8.39157	7.66622	8.30392	7.33045	8.596	8.40852	7.31424	5.96946	7.35297	6.71985	6.43611	9.78814	9.69559	8.34036
PRKCQ	9.66991	6.53266	5.73234	6.36863	9.79802	5.45886	3.56881	11.4028	6.90261	3.58311	14.1486	4.24377	3.55311	3.56791	4.39319	2.68969	2.49334	3.21469	2.4469	3.8227	2.96874	3.01239	3.23388	12.2457	1.77728	2.71132	2.49427	2.94622	3.01062	2.35999	10.0436
TLE2	12.6913	18.4888	20.5147	45.6761	13.6456	29.9634	34.1717	21.2941	26.8494	19.8173	23.5934	41.825	17.3116	29.3266	25.0796	35.523	35.7492	24.5921	46.1213	31.3147	36.1571	43.5767	47.1833	23.3517	46.8032	33.2553	29.0863	47.8785	44.4665	44.1844	26.7863
ASB1	41.8848	41.931	40.2704	46.1622	33.7466	40.436	46.5431	35.277	46.8796	41.8071	43.771	46.3333	43.1832	39.8496	34.5135	38.3424	36.8497	44.2643	35.8626	44.2604	43.831	44.0205	46.6239	28.5237	39.3789	42.8632	38.1203	49.4365	38.7056	42.6866	37.3268
FAM107B	116.438	96.8422	104.208	142.373	101.349	131.678	104.789	99.7481	123.161	173.933	124.803	131.182	145.129	127.745	81.4558	80.0742	93.7664	144.878	108.843	101.947	130.475	136.612	74.2103	73.8695	150.52	110.703	89.4465	92.5615	89.7912	86.4313	97.5491
ME1	121.971	93.8531	93.3552	95.5477	149.426	135.819	151.286	139.954	96.9552	86.5998	139.149	94.5866	115.162	138.462	112.002	109.148	132.903	118.02	100.774	118.058	137.821	146.67	125.537	39.9905	161.784	136.118	100.083	96.8304	116.421	108.784	88.0369
TBC1D1	79.3969	48.9503	73.627	57.4392	58.5582	54.3995	37.9897	78.578	50.6353	39.1795	50.3537	47.3547	41.6428	49.0814	52.5858	48.9148	41.9395	51.8773	41.0219	44.1182	41.8306	51.1571	44.4911	69.0182	35.5387	40.6235	52.2905	46.6944	43.9299	54.7077	67.0844
CDK13	115.693	108.328	113.935	107.505	98.7242	93.3809	88.452	111.169	93.8255	88.2576	100.583	95.2558	95.4166	95.5633	103.677	94.347	103.74	105.991	107.703	93.1271	97.1554	97.1942	89.6643	103.298	79.3805	88.3709	79.3925	96.3318	99.6468	97.0314	96.5529
MTHFD2	14.9279	18.6568	14.7721	10.2248	9.65418	6.41714	8.80742	10.6556	14.873	20.1614	12.3956	12.1686	14.5109	11.218	12.9746	9.0919	15.1835	15.9133	11.8057	8.26836	12.4136	11.6651	10.0169	20.2244	10.9617	10.534	12.5847	11.5151	13.9676	12.4224	12.4537
SLC9A7	8.45351	13.787	10.1835	11.7803	6.23809	6.75938	7.2092	6.95532	7.86239	11.9974	6.67151	21.1852	24.3834	19.4815	11.8949	37.5788	16.2496	18.928	14.9553	14.7057	23.9574	14.2905	15.0866	18.8612	11.9857	16.2792	17.1017	19.1804	13.9394	10.9246	20.4234
FOXJ2	36.823	32.9303	42.2212	33.6862	39.6439	41.1205	37.3386	31.1853	30.1043	30.7653	32.7163	39.7821	35.9364	23.8714	29.484	25.861	24.5722	27.3328	22.8143	28.4339	35.0748	29.3034	38.7571	34.6179	26.2903	32.7035	37.5374	37.44	30.2902	29.9741	25.7579
YBX1	255.029	258.788	255.11	344.517	203.221	250.128	243.272	271.6	262.497	276.75	252.415	269.848	287.651	300.471	235.78	253.668	289.518	236.235	286.39	289.199	291.989	314.252	216.198	340.532	279.101	257.028	236.65	232.998	241.241	263.292	273.846
AC011529.1	11.5141	15.0968	18.9211	14.2431	12.7466	17.9507	18.6039	7.3467	13.9132	12.3727	11.1793	21.9601	17.9068	11.1212	13.8555	14.6131	12.3635	14.3907	14.2654	13.8521	17.7264	15.178	21.3451	17.5782	13.6498	14.9809	19.178	22.421	15.5773	13.8435	13.3214
PPP2R5A	238.98	179.024	200.294	235.992	257.339	255.775	211.041	263.843	244.136	239.245	235.493	160.134	182.309	195.467	183.382	163.42	149.858	210.96	172.915	174.856	188.489	200.472	167.634	98.3667	207.45	157.704	107.332	143.819	132.772	146.691	133.798
CTNNA2	0.252643	0.0172109	0.0446875	0.146832	0.0172109	0.0514351	0.0172109	0.159531	0.0172109	0.0484907	0.0887624	0.0876536	0.157247	0.0172109	0.0172109	0.0172109	0.0172109	0.199924	0.25718	0.0172109	0.0172109	0.0172109	0.0172109	0.0573044	0.0492122	0.147047	0.0172109	0.0795303	0.0736903	0.324461	0.0172109
ELAVL1	28.8576	31.1167	31.7527	40.6857	30.1507	35.7473	33.9054	26.9869	27.684	26.9179	27.3499	32.9492	27.9544	29.8754	27.637	27.6818	28.8023	26.7847	28.6935	28.2205	32.7464	31.596	31.8342	25.2361	30.6105	30.6586	36.8089	32.5168	32.1257	32.6241	23.9905
TIE1	65.428	100.671	73.9567	54.944	63.089	104.093	70.1317	96.9017	78.0517	56.5711	70.2808	71.7983	48.1895	71.3217	97.0559	102.952	91.3934	84.1262	83.1065	74.9177	60.1956	59.8469	108.58	81.6477	57.3636	62.079	102.597	101.878	110.378	127.219	43.2719
DIP2B	80.6918	79.2437	71.0716	74.5815	62.6216	78.4934	67.2312	68.9002	75.0471	69.7399	70.3524	84.3019	72.4507	96.4671	91.7138	79.4281	102.123	73.2548	90.0956	75.8068	83.8079	81.3678	83.4408	80.7255	69.4601	70.2587	95.5663	86.2984	89.0287	85.8936	93.5643
SMARCD1	33.5662	36.5239	34.885	39.7136	32.524	36.2949	37.1018	32.573	33.8182	33.4241	34.7197	39.9582	35.0612	32.038	36.2469	33.3792	29.7308	33.6669	32.353	35.3691	31.533	29.3404	36.2746	29.4459	33.5226	36.696	33.8947	40.5248	36.2205	35.4662	27.911
KDM4A	56.4816	56.0366	58.2401	65.5081	44.2106	54.8102	49.9468	57.3367	60.1079	56.4773	50.8546	61.8659	60.0576	58.3455	62.6164	62.336	63.9152	66.0376	60.8194	53.0095	65.3772	59.5141	67.4274	53.502	45.1391	61.5921	67.9179	65.6395	62.1728	68.6876	52.2056
NFYC	29.4854	28.3628	30.214	36.5054	34.4658	27.5677	29.0811	32.0748	28.7272	28.3255	29.1029	29.427	28.2344	27.3253	31.0184	34.2309	30.5906	28.1246	29.4734	27.7581	28.0567	28.1201	33.7922	32.3727	24.0502	30.0419	30.252	27.874	32.4929	29.0139	35.8164
ZMYND12	1.35132	2.9055	1.85814	2.54481	3.0018	2.37868	1.17148	2.29433	1.6864	2.08168	2.27108	1.88394	2.08274	1.30837	1.86421	1.66182	1.46162	1.60073	2.02695	2.36452	1.88651	1.0156	1.90525	0.859175	1.52127	2.28935	2.09357	1.76215	1.57039	1.89912	0.884875
SLC9A3	2.76391	3.64437	4.2486	3.51697	6.59768	1.93377	5.16703	4.3224	2.3958	3.36415	3.38013	3.22235	4.6734	2.05079	5.7003	6.65436	2.94042	7.59981	5.26653	4.32061	4.18215	2.42075	3.16395	5.71049	4.33739	7.19067	4.24279	2.69694	5.01564	3.89624	2.78088
NGEF	0.370358	0.353059	0.154594	0.632909	0.197005	0.393677	0.194791	0.159531	0.643156	0.17361	0.267641	0.158096	0.192256	0.307723	0.471858	0.663305	0.154774	0.291281	0.25718	0.230603	0.246774	0.239076	0.122102	0.297866	0.145216	0.04967	0.235775	0.422287	0.610244	0.286055	0.627789
ASPM	1.23361	1.7972	2.81982	10.3545	0.880223	1.35196	0.490757	0.942292	2.35407	2.64472	0.983157	2.97581	5.23354	5.08503	5.89921	6.03764	3.0092	2.39248	2.71686	2.86243	7.98634	4.93522	2.01015	9.80004	2.57732	4.30181	4.13351	2.01143	7.35953	6.00859	6.09086
CD84	23.9135	20.2688	24.279	14.4375	3.6131	21.1678	22.4219	7.8804	24.2204	28.7634	12.6103	91.8041	77.352	79.5851	42.8108	49.8252	65.8411	36.8035	53.2303	38.6055	70.2636	80.8871	42.2884	62.6834	50.1633	58.9954	63.7652	38.0632	48.3071	45.7207	57.5723
ELOVL1	46.4365	51.7714	50.5741	53.2913	39.8956	53.2017	49.1181	41.4324	59.2733	60.8565	48.4218	56.9702	52.4956	61.1861	59.0645	67.0055	59.9603	56.6888	53.2004	58.202	61.2123	57.3324	56.7285	42.6366	56.5636	60.1639	52.9462	55.8554	66.4087	60.2766	42.2757
SPI1	5.27518	9.62246	10.843	3.35494	6.52576	8.94973	7.97871	2.93478	7.40336	10.277	4.66806	27.5251	19.4822	20.7404	28.7736	14.0257	16.5592	10.7973	15.7052	16.7329	21.7274	22.4256	13.7929	70.7021	13.4258	20.3041	20.0887	15.2543	15.1819	10.7326	72.6118
ZNRD1	11.5141	9.0851	8.83719	11.0026	11.9196	8.12835	7.53476	10.371	9.36466	9.05708	9.31891	8.0829	9.25957	9.05535	10.1899	7.5354	9.02758	8.33067	9.49599	8.05496	7.95355	9.07671	7.42953	9.51938	6.76949	8.52149	8.21338	7.27742	9.02567	9.46515	8.17968
MPPED2	6.80549	5.42436	5.75982	4.39191	2.822	5.49309	5.10783	3.00594	5.23342	3.33287	4.45341	6.9206	4.21828	2.79321	3.05766	3.65883	6.51706	3.24515	4.7566	5.4587	6.11704	5.19407	2.32482	2.5832	2.96133	5.08083	5.08062	2.66578	4.30964	3.16652	3.23078
CLDN18	10.1408	6.29757	7.76561	8.02129	3.0018	5.45886	13.898	4.00218	12.4109	7.33669	9.24736	12.4856	4.81344	12.9934	10.7298	11.97	13.292	8.97016	14.2054	18.5823	12.5776	16.9159	16.4851	4.90862	11.7617	10.2094	9.99832	10.2687	12.8098	14.0739	7.66551
ZBTB11	56.4816	50.5959	48.4859	43.5374	49.5325	48.6498	44.7082	56.6251	49.2165	53.7559	50.4253	43.2338	44.7236	46.4991	46.8458	43.0412	47.0981	45.2083	45.4614	43.3002	52.8496	50.9353	44.5611	50.2945	41.2989	49.3226	41.4716	40.556	46.0761	47.6794	49.4419
ATXN3	120.872	104.6	102.45	89.2287	83.9092	91.7724	75.1631	93.5928	108.681	88.5391	85.3424	74.2638	76.5468	75.2597	98.363	89.237	82.555	102.611	88.8658	79.8968	79.5118	77.4482	81.8324	83.4519	77.0764	68.0515	89.5193	90.8477	93.773	86.9306	71.2942
GOLGA5	55.8145	45.3567	50.4917	49.4675	35.8682	51.8669	42.2516	52.9248	50.7605	60.0432	50.2106	44.537	50.8852	50.2757	45.4535	51.2349	47.0981	59.8254	51.8205	49.9864	54.8829	48.4578	41.2745	35.4599	51.9554	52.7632	37.1367	46.0712	46.5845	46.6424	37.0054
FGFR2	56.6778	56.9098	45.6283	31.353	17.9247	17.2662	19.3438	36.38	68.2452	63.9219	28.1012	14.4932	55.6114	21.6765	51.0513	50.5007	22.7839	74.5033	12.0457	14.6345	26.9089	17.2857	12.0447	15.1726	35.2507	24.0045	16.4824	34.1059	20.0956	33.5843	19.138
LRRC40	25.1299	20.6719	23.2624	18.8122	24.7929	21.818	18.5151	24.3184	21.967	22.3197	20.8029	20.7274	16.5064	21.9347	19.9364	20.193	22.6463	21.1815	22.3943	18.5823	20.6451	21.5381	18.8627	13.5688	20.8821	19.8173	19.6516	17.2797	20.1803	19.4892	16.5671
ISOC1	35.8028	20.5375	31.8351	47.7176	46.3322	44.6798	42.8436	63.2785	31.8987	32.3293	53.1442	20.8683	24.6285	30.1981	25.2501	33.9078	27.7705	25.1403	31.2432	36.1871	30.3524	40.3597	41.8339	13.0075	41.555	26.2766	23.2579	32.766	29.7536	40.5358	18.5274
EML1	46.8289	43.4759	37.193	40.1996	27.1302	31.6746	33.3726	35.8107	42.039	36.1767	32.0008	36.0839	33.8008	38.5261	40.3387	40.5156	50.0213	38.387	35.5926	36.4716	34.1566	33.334	35.2257	28.5638	28.0184	34.9757	36.1532	38.8422	36.9547	37.6938	26.0471
TRMT11	21.7554	15.567	18.0693	16.5439	17.4573	19.6961	14.4308	19.4439	16.8343	19.0979	17.5473	16.1486	13.3906	12.2187	12.8326	12.7335	16.4216	13.6598	13.7254	15.986	15.0044	13.477	14.0027	15.6136	13.8738	16.5713	16.4824	13.8833	12.8663	15.1109	14.8639
THUMPD1	91.8355	80.0498	73.7644	69.8504	70.3168	70.9298	65.5146	82.5274	71.0828	80.3438	76.6489	55.7022	65.764	62.1867	63.4405	59.4579	68.0421	74.0465	72.4579	61.474	63.7375	71.8646	61.6234	47.8889	60.1477	62.9229	60.4138	63.9257	68.1313	67.4202	50.9202
MSANTD3	7.86493	7.70813	8.56243	7.438	4.94357	7.68344	7.00202	5.81676	6.73569	8.8694	9.14003	9.66786	8.13929	9.18447	8.42818	9.59116	9.40588	8.72654	8.83607	8.51731	12.6104	9.48346	8.19873	9.67976	8.72158	8.48903	9.92546	7.5267	7.61369	10.8478	6.34795
KIF26A	30.5056	33.3669	32.6319	34.95	24.3614	32.3249	28.4596	33.8538	20.7986	18.7225	28.2443	19.6355	16.8215	24.2588	33.5474	23.864	27.5986	27.9723	20.5346	20.4672	25.4988	19.2455	39.0018	31.8916	20.2101	25.8547	25.0793	39.9016	36.6158	32.2401	18.913
ATG2B	117.498	122.266	110.006	106.339	108.289	108.85	93.661	110.422	111.936	110.435	107.166	102.582	86.7694	103.859	110.894	104.156	103.017	127.216	103.354	100.987	101.156	99.3389	103.58	96.8832	92.7251	104.049	89.92	96.3007	100.522	104.482	98.0633
ARFGEF1	165.604	146.48	155.507	147.137	144.572	141.363	124.205	151.232	155.585	145.812	152.887	129.491	144.919	132.813	145.589	140.132	130.152	166.043	132.99	133.458	130.409	135.836	122.88	126.753	120.502	123.881	128.46	129.984	126.926	138.241	132.545
ACSM2B	0.174165	0.554568	0.18207	0.146832	0.376799	0.633247	0.461161	0.444172	0.267589	0.580248	0.303417	0.158096	0.227265	0.307723	0.528689	0.986353	0.395509	0.443542	0.707122	0.230603	0.640312	0.276054	0.366849	0.257772	0.305223	0.179506	0.45434	0.173009	0.582005	0.0940234	0.145754
ZFAT	19.715	19.3956	16.1185	21.4046	11.2364	12.5775	20.3797	15.3522	13.1203	13.186	17.1896	21.6431	21.3027	27.0671	19.5954	27.2119	20.2734	84.8875	28.6935	19.7915	29.1718	16.5092	25.9603	14.932	39.2189	27.8022	20.8901	23.7921	19.3896	20.795	20.9054
MTFR1	23.7958	22.1496	21.6138	20.9834	14.6525	20.8255	17.4496	23.1798	19.1711	22.8202	18.6564	19.8116	18.9921	25.5177	18.5725	22.3956	21.0299	18.319	21.2245	18.44	20.2188	22.7584	19.8766	21.1064	18.418	20.5963	20.3801	18.713	21.6771	16.7623	20.1663
STAG3	4.80432	5.5587	7.2985	4.68356	4.00864	5.83533	4.78227	3.00594	6.86088	3.95847	5.13315	6.88538	5.47861	4.08437	5.38773	5.83206	5.96681	6.74715	4.24667	5.42313	6.24822	3.08635	5.50652	7.63498	4.04938	5.3405	6.68342	6.84118	4.87444	8.73543	4.70902
FECH	27.7197	38.942	25.7078	28.469	29.6473	30.2714	23.517	29.94	28.8107	33.8933	29.6396	24.6722	29.4597	67.0286	59.9454	30.971	31.416	36.4685	30.3133	28.1138	30.5819	29.3774	28.7924	275.099	30.4185	31.4701	30.7255	30.2421	26.9579	28.5147	233.933
MYO9A	226.62	174.154	181.885	170.242	164.277	165.354	148.385	192.754	189.053	180.533	175.748	142.312	161.268	144.531	147.607	153.112	148.001	162.419	156.147	140.002	149.955	144.156	131.411	118.173	142.007	132.84	141.319	140.392	139.55	164.281	110.05
DDX3Y	117.733	88.446	100.087	3.97064	0.161046	0.0514351	0.0172109	0.088371	95.6616	95.0453	0.0172109	0.158096	97.097	0.081769	85.4624	0.0759468	0.154774	103.981	0.0172109	0.0172109	0.0828004	0.0172109	0.0871384	74.8719	0.0172109	0.04967	0.0172109	0.0795303	1.03384	93.3444	0.0814823
PFKP	16.8898	18.7911	24.1142	24.4183	14.4008	23.2897	13.7797	16.811	19.3798	20.0676	15.6512	25.8345	16.9615	20.9018	20.6752	31.206	26.9452	25.993	17.055	22.8501	21.6946	14.0317	21.1353	30.4883	15.0578	23.193	21.0358	23.3558	26.506	31.0495	23.2192
IDI1	32.7814	25.0715	25.5155	40.8477	30.9059	26.8148	23.3394	35.8107	25.7227	28.8572	30.2835	25.6231	28.1294	32.845	26.7277	30.6773	33.2731	31.6266	28.9035	32.2394	27.4009	30.8565	26.4848	23.3116	29.4584	27.8022	23.3307	20.5203	32.7752	33.0082	30.3855
SP100	102.783	99.2267	111.655	89.974	88.7636	99.1306	87.4753	96.4747	104.174	99.4558	96.1109	101.701	94.8564	98.1456	106.319	101.454	133.35	100.479	115.862	118.058	101.386	104.812	99.1395	146.118	90.581	96.1935	91.2678	104.527	100.974	108.361	121.972
KLF6	148.692	178.319	150.809	127.726	138.746	127.263	152.322	115.297	125.957	115.283	111.208	181.231	164.594	137.365	169.146	136.784	135.104	128.708	130.41	149.96	155.104	119.824	133.509	147.842	127.479	134.982	149.442	110.541	116.732	113.008	150.38
PLPP1	64.0154	64.7687	77.2539	92.5664	55.214	97.4878	97.1238	81.1753	62.57	68.2698	83.2317	122.588	97.5871	122.839	79.0405	120.367	175.685	104.377	149.518	129.261	151.3	159.834	122.286	66.8131	152.12	104.471	113.379	182.644	151.241	129.792	69.0126
NEO1	40.1191	33.602	42.5784	31.0614	27.9572	30.3399	29.5251	29.0505	51.8872	41.3066	39.1917	40.0639	44.0935	32.4577	43.5212	39.0766	23.5061	49.5021	30.5533	38.7122	25.8595	31.3742	28.9672	18.0192	32.0506	30.6261	26.2449	24.9761	29.8101	43.6083	19.8771
TRAM1	135.037	124.516	120.612	128.082	110.591	135.408	110.945	123.338	107.68	130.986	112.675	125.405	116.912	132.2	121.408	151.086	137.339	128.373	142.139	136.944	130.016	137.204	118.3	118.373	136.983	127.646	133.05	111.133	126.785	128.947	112.46
PHKA1	19.3226	17.8172	14.9095	16.0578	20.4418	18.8748	9.07379	19.7286	18.2113	15.9699	16.5814	11.5346	11.5702	11.6054	14.4238	15.2004	11.7445	17.4359	12.8256	11.2558	12.2825	12.5156	10.821	11.7646	10.7057	11.67	9.34263	13.5094	13.8547	14.1891	7.9226
TNFRSF1A	75.8654	73.2656	84.3154	79.3775	70.7842	83.935	81.112	74.9844	79.387	88.6955	76.5774	100.574	90.4103	93.6265	97.1412	82.3062	98.925	76.5436	88.9257	96.079	101.091	98.0447	107.776	104.661	87.6049	106.061	98.444	81.5933	98.8279	93.4597	122.422
CACNB1	5.903	4.18173	6.77645	2.83646	2.57029	5.49309	2.29615	1.86737	6.48531	4.55279	2.62884	8.01246	5.47861	4.98819	4.87625	6.41942	4.31605	6.0163	3.70674	3.21809	5.39555	4.12172	5.15689	9.55947	4.01738	6.54149	8.43194	5.81291	5.60867	3.66581	5.54455
EVI5	73.0795	58.2197	59.6963	59.9668	51.0428	65.0432	61.3711	72.2091	56.1019	60.4498	61.4084	67.3957	66.8843	61.7348	57.2743	73.0553	65.9786	66.3421	69.2483	64.7105	63.9342	80.8131	67.4274	55.8675	63.2199	61.0728	67.4443	64.362	72.9321	64.3861	64.0958
STOML1	12.4166	18.7575	14.8271	14.0487	17.4932	14.2545	17.0057	14.1069	16.6673	14.969	14.1486	18.6493	17.1716	13.7358	16.6971	18.0198	19.8263	16.1264	16.2751	19.5781	18.8742	18.0992	17.5341	10.6019	17.842	17.3828	20.198	15.5036	17.5258	15.4565	14.1569
PKM	107.57	99.5961	122.947	307.445	95.2362	145.059	94.5489	119.317	141.189	129.922	83.983	188.064	179.718	193.111	135.616	202.157	157.217	140.493	141.719	124.069	206.362	187.826	147.774	247.635	180.121	167.928	204.448	131.947	204.473	142.697	165.966
DHX29	68.4886	64.3657	61.7296	68.3921	55.0342	67.5758	55.3334	77.6173	60.9008	68.8641	72.6778	53.131	60.4076	55.4081	50.483	51.9985	59.3068	62.9315	62.0792	57.3129	56.3914	65.3935	55.3649	38.4669	59.0277	55.2951	50.3963	55.7619	56.4401	56.5128	46.5497
DNTTIP2	46.2795	36.356	43.5951	45.2224	37.1987	39.9569	35.0892	40.0448	38.1164	42.3701	39.6568	37.1405	36.0764	37.6869	34.9966	30.1781	42.4554	37.1994	41.3519	37.2541	37.3049	40.8404	34.6313	28.2431	36.8508	39.2927	30.7255	34.2929	37.6325	36.3111	26.8827
METTL22	21.1276	24.9035	23.2349	18.1317	21.9161	21.3047	22.2443	18.6256	22.1757	18.9102	21.5185	21.9601	17.4867	17.0928	20.0217	18.4309	16.3528	17.0095	16.1551	18.3689	18.3495	16.0655	22.0094	19.8635	17.2339	17.8697	21.4365	21.7667	22.5525	15.6486	20.5198
TP53BP1	80.9664	61.6117	68.6812	67.9709	58.774	75.8581	65.2186	66.7298	72.2095	60.6375	69.8158	69.8259	68.0046	58.8942	60.7978	74.6999	69.8992	67.6516	62.9491	64.746	65.3116	67.7231	69.3504	60.2778	55.4755	65.7144	75.0941	66.6678	70.5882	70.9152	56.5118
TRO	19.0087	26.8515	18.1792	20.8537	20.6576	25.7538	18.1304	14.2492	30.6051	21.6628	18.9784	27.7012	15.6312	22.774	34.0305	31.7052	19.2072	26.5106	17.6549	24.166	21.2354	21.723	31.7294	17.8187	23.2502	29.5225	26.7185	25.8798	27.7486	24.2516	16.6635
RRP15	30.3094	21.9145	21.4764	30.1864	18.5001	25.7881	18.9591	21.6143	22.8433	30.8591	22.5202	21.9601	20.7075	25.2594	17.8053	23.4528	24.4346	23.0086	24.884	24.8773	26.0235	25.1989	19.1074	18.7008	26.5463	23.3228	17.4295	23.1377	23.5409	22.9842	20.809
RHOA	375.923	345	427.196	390.338	247.846	389.934	363.079	326.749	403.209	436.84	357.381	403.161	500.68	456.766	392.718	449.435	401.839	447.847	427.882	376.049	484.527	471.555	374.654	301.922	449.892	437.533	411.61	349.13	368.009	359.577	316.2
DHX8	50.9489	61.914	54.0636	57.1475	43.0959	56.9321	47.6086	49.0465	60.8591	52.2858	46.4184	56.0544	56.2416	54.3106	53.4098	53.9367	54.3546	53.9176	45.2814	53.3296	48.3239	52.3774	52.1832	56.9901	46.8672	53.2826	55.3504	54.9206	57.2026	57.2041	62.7783
PRKCZ	0.213404	0.353059	0.34693	1.15139	0.448717	0.188332	0.0764042	0.444172	0.1424	0.23617	0.0172109	0.545531	0.437318	0.888746	0.869674	0.575202	0.705026	0.717612	0.347168	0.372864	0.574722	0.202099	0.436776	2.82376	0.273222	0.633934	0.927896	0.578085	0.807922	0.516492	2.13817
ZFY	39.8836	33.6356	36.9732	2.02633	0.0531697	0.0514351	0.0764042	0.0172109	35.1119	39.5862	0.0172109	0.0172109	27.3242	0.0172109	31.0753	0.0172109	0.0172109	34.6718	0.0172109	0.0883414	0.0172109	0.165121	0.0172109	29.4058	0.0492122	0.0172109	0.0172109	0.0172109	0.723203	35.1974	0.0172109
IARS2	161.17	130.225	127.289	155.951	171.073	161.898	123.85	212.75	143.15	143.466	162.332	122.2	131.476	126.551	113.48	130.91	129.395	125.968	130.35	123.464	125.818	146.596	128.474	70.8224	129.463	124.4	111.849	119.483	121.787	119.345	90.5435
SYT1	1.97914	0.252304	1.11627	1.28101	0.592552	1.62575	2.00019	0.373011	1.2691	1.23712	0.911605	2.02483	1.03247	2.92233	2.80192	2.51349	1.9087	0.808968	2.4469	0.799647	2.77197	1.27445	1.17102	2.42282	2.48131	2.22443	1.76573	1.5752	1.4292	1.66868	1.10983
NAV3	83.8309	65.2725	62.9111	50.8285	40.9743	44.2007	66.5505	80.7839	51.0109	77.1845	55.2908	57.428	68.5297	59.217	65.5148	74.4062	82.4862	77.3049	62.7691	63.0389	76.9866	86.6926	74.6299	39.5895	58.2917	56.2688	86.933	71.3729	72.5367	53.8244	42.7577
IDH3G	25.4831	27.8926	25.6529	26.1358	22.7432	27.7388	22.0371	23.6068	29.1445	27.6686	24.4521	25.13	22.668	23.9037	24.966	22.1019	23.5749	24.2572	22.2143	21.8543	24.6789	25.088	23.373	17.6584	24.7542	23.8097	23.2943	23.8232	25.8	21.3711	21.3875
ROGDI	4.96127	4.55116	3.69907	2.73925	3.68501	3.78188	5.72936	3.71754	2.72964	7.64949	4.0241	5.05387	4.49836	5.21414	5.41614	5.45028	5.31338	5.22454	5.05656	4.99635	3.69023	3.56705	5.15689	9.75994	3.53736	4.98345	6.17344	5.2832	5.72163	3.78103	8.14755
PDZD4	2.60696	2.70399	2.43515	1.31342	1.67132	2.58403	2.29615	1.65389	1.89505	2.42576	0.732726	1.77828	2.04773	2.14763	4.73417	2.07297	2.69969	2.36203	2.56688	2.22226	1.42739	1.86609	1.80036	9.67976	2.00129	1.77	2.27571	3.69405	2.3611	3.93465	3.13437
ATP2B3	0.0172109	0.0172109	0.127117	0.0820212	0.0172109	0.0172109	0.0172109	0.0172109	0.0172109	0.0172109	0.0172109	0.0524322	0.0172109	0.081769	0.102457	0.0759468	0.0859923	0.0172109	0.0172109	0.195037	0.0172109	0.0172109	0.0871384	0.097398	0.177218	0.0821291	0.0172109	0.235329	0.0172109	0.0940234	0.0814823
ROCK1	195.582	164.717	192.079	166.547	146.945	155.258	147.024	173.15	154.751	172.682	162.761	169.855	168.025	168.966	167.441	155.755	171.421	174.904	175.195	162.622	161.597	180.357	157.144	161.314	160.92	158.742	154.579	158.215	167.111	170.656	158.286
CBFB	31.0942	27.3552	26.5871	28.955	26.411	24.7271	21.9187	28.4101	25.9313	30.1084	28.459	31.8221	27.2892	30.3918	27.978	25.5086	30.3842	28.7641	28.4535	28.9318	24.9084	28.4529	23.373	29.5662	24.1462	26.6661	24.4236	22.0471	29.0476	28.4763	26.3364
PDK3	6.57006	7.13719	6.50168	6.49825	5.19529	5.49309	4.10155	6.06582	5.35861	6.55469	5.99177	9.42131	8.2093	9.11991	10.9003	6.74247	8.9588	9.18333	8.17616	7.13027	7.65839	8.44809	7.07989	13.0476	7.37752	6.86608	7.12055	6.59191	8.46088	6.93034	15.4745
HYAL2	86.2637	62.7872	51.9205	35.0796	28.3528	24.2137	51.8113	50.612	46.1285	46.3113	35.149	30.8007	25.2237	40.366	55.5694	46.1542	58.5502	43.168	45.1614	38.2499	34.6157	28.416	37.9879	62.8037	34.1946	43.7721	43.8758	47.7227	52.6842	55.9367	30.4176
HDAC4	47.4567	39.2778	44.7216	37.2184	36.1199	44.8167	52.4625	34.1385	45.1687	36.4895	37.5818	53.131	36.9867	45.0465	53.012	40.7799	38.0534	42.9548	35.0527	37.503	43.2079	36.2922	44.9806	65.089	39.4429	38.8707	60.341	56.167	47.5728	46.796	62.9711
RASSF1	35.6066	32.4937	35.2147	27.0431	21.3768	27.1228	31.2417	25.4569	35.6543	29.7018	28.459	37.9506	35.0262	35.4274	35.3376	30.5892	41.3205	34.3064	35.6526	30.3544	42.552	32.9272	35.6453	46.3253	32.0826	34.8134	33.5668	37.627	39.7505	35.5814	40.9902
FGFR3	4.45117	3.98022	1.61085	22.8953	1.81515	0.633247	1.34906	3.00594	1.9785	0.517688	1.44824	1.07385	1.03247	1.37293	2.46094	0.927617	3.0092	1.41801	0.947091	1.08417	1.329	0.682807	1.90525	0.378053	0.817244	0.536556	1.65644	2.91506	7.21833	1.97593	0.402839
IFI35	14.5355	16.8432	17.4923	14.2431	11.2723	15.4866	14.5196	16.2417	17.8775	14.8126	15.0788	14.458	13.5657	12.832	15.9014	14.3194	24.5722	15.8524	16.0351	23.7037	15.1684	15.8436	16.8697	20.1442	14.1298	13.1631	16.0453	15.0362	14.4477	14.842	16.0851
HEATR6	20.8137	20.6719	18.2342	22.4416	24.3614	20.9967	16.1178	19.6218	23.5527	17.4401	18.7637	15.4794	18.0118	18.2549	17.5495	17.0212	17.247	19.3848	12.5556	17.1241	17.628	15.8066	18.7228	15.8141	14.9938	16.8635	19.7609	19.8036	20.4345	18.4906	15.3459
COASY	21.4415	26.8179	23.5097	33.2325	27.7774	28.1153	25.1744	24.7098	29.1862	22.7576	22.5202	24.9539	23.5782	23.2904	23.8862	21.3971	24.8129	23.5872	22.4243	21.6765	24.9084	23.5349	25.9953	21.4272	23.6342	20.434	29.0134	22.9196	25.1788	21.4863	24.8581
PLEKHH3	28.4652	31.2175	35.9566	39.0654	46.0086	42.3184	30.6497	47.6945	37.6991	34.5189	44.9516	33.9002	29.7748	32.264	34.8829	30.8535	27.5642	35.6768	28.3936	28.505	32.3857	34.1105	42.9877	23.3517	33.6826	36.6635	27.7749	39.9016	36.6441	34.9669	22.1909
MEF2A	114.79	96.5063	114.512	97.492	77.8322	85.8173	80.1649	100.211	103.382	99.4558	94.1075	106.351	94.0512	99.4367	100.096	115.903	110.859	107.392	107.823	91.8112	114.405	102.186	90.8181	95.7205	105.174	106.808	88.9365	98.0144	92.1916	105.711	85.1126
OTUD5	34.7434	40.0839	46.2328	44.6391	39.3562	40.0938	37.7825	39.1197	37.7826	37.3966	47.4201	42.0011	41.9579	36.2343	42.1573	33.6729	42.2834	40.1532	37.9623	34.4444	37.0097	33.9996	36.7991	41.2735	32.0506	34.7484	36.4082	41.7712	40.9648	33.2386	39.2549
TFE3	63.1914	66.0785	73.5171	90.9137	56.3647	84.3457	100.735	52.0352	70.5403	69.7399	70.2093	96.3124	92.3008	88.6555	77.2219	77.0493	96.1737	71.6713	89.6157	89.784	117.423	107.918	104.069	59.6764	103.19	80.6456	104.382	111.008	109.079	98.7981	84.4699
TBC1D25	12.4166	15.6677	16.2833	15.8633	13.322	12.4064	16.1178	11.1538	16.2083	11.7471	15.043	12.6265	12.5504	14.7687	11.9801	13.3209	12.6042	12.7158	11.5957	12.3584	12.3153	10.8516	16.2404	13.5688	11.6017	12.7087	14.3332	14.8181	13.7135	11.7695	14.896
ACSL4	133.86	102.619	97.9987	178.019	102.895	127.468	100.883	127.18	88.8179	98.0482	152.744	113.677	97.062	129.295	94.8963	122.775	115.123	106.661	141.479	132.284	138.575	144.784	120.188	87.5815	119.83	122.842	134.944	101.38	116.308	92.1154	108.764
INPP5A	32.1536	26.1126	28.2631	39.5515	25.584	27.8757	30.413	32.4306	27.3501	25.8231	32.0008	18.9663	21.3377	21.741	20.0217	25.8023	27.5642	23.1609	25.304	25.9087	21.465	24.3484	26.7295	20.946	21.4901	20.5638	24.1686	24.6645	27.7768	24.5972	23.7334
GPKOW	16.929	17.5485	18.2617	21.437	13.1062	15.0759	18.012	17.914	15.332	18.0969	17.5116	16.7474	17.4517	16.415	15.39	16.9038	16.284	15.5783	17.5949	17.3019	17.8576	19.0606	15.7509	12.7269	16.5619	17.0907	18.9595	13.6652	17.8365	17.5689	14.0927
GRIPAP1	32.8207	35.4492	39.3087	33.5566	33.8185	31.6746	31.5968	31.5411	32.5246	27.606	29.7469	33.5832	29.3547	31.457	32.6097	31.1766	32.4477	30.2867	28.9035	34.7645	32.7136	29.7841	37.0788	38.5471	30.4185	33.2553	37.3553	32.8595	33.34	37.9626	34.5631
FTSJ1	14.7709	15.8021	18.8936	19.2335	12.0275	19.833	17.1241	16.4552	16.876	16.3766	19.193	20.2695	18.0118	18.1258	17.0096	18.6071	18.3131	18.9889	16.7251	18.9735	19.5629	15.3259	17.0096	15.0523	16.1459	17.9022	19.9066	16.563	20.9428	19.7196	14.2533
PRR11	0.841222	1.69645	1.63833	7.50281	1.09598	1.72842	0.845917	0.764392	1.60294	1.76888	1.01893	2.51793	2.57286	2.3413	1.94946	3.36516	1.87431	1.47892	2.35691	2.36452	2.96874	2.014	1.83533	3.66572	1.61728	2.28935	3.14997	2.44767	4.4226	2.20637	2.55593
REEP1	3.6664	3.07343	3.7815	3.51697	4.40419	2.96049	1.97059	4.89168	3.18867	4.17743	1.59135	2.41226	1.48759	1.63116	2.46094	1.86739	1.46162	2.75791	1.33704	2.08	2.21446	2.05098	1.90525	3.62563	1.64928	1.73754	2.49427	2.91506	2.05047	2.32159	1.94535
ATP11A	41.4532	40.9907	43.5676	32.0011	36.6233	41.497	39.5583	26.2041	42.8736	31.9852	29.9258	53.4128	40.5226	45.6921	53.4098	42.4832	39.6353	36.4685	38.9822	32.9862	45.0772	33.5928	42.9527	79.9637	34.7387	39.5199	63.0366	55.0452	47.7423	48.5627	80.3565
POLR1A	35.3712	58.1189	50.0246	60.6473	23.9298	53.6808	49.8284	37.8032	62.57	42.1199	42.7335	58.0972	60.4076	58.4423	57.2459	50.5007	66.976	58.3028	58.7196	61.3318	73.9366	56.8887	63.6862	46.4856	43.283	65.2925	68.6829	60.8098	75.5019	50.2526	43.304
LAPTM4A	203.901	172.442	188.836	199.763	167.873	254.543	243.272	229.117	209.584	218.444	241.253	197.715	187.91	196.532	172.158	231.26	201.341	218.786	221.209	203.593	182.455	189.638	177.878	126.993	211.578	219.7	215.34	191.774	184.479	185.635	171.397
TTC7A	34.4295	36.759	41.9739	42.5976	22.4915	30.8875	39.1736	26.2397	45.1687	34.7378	34.3977	62.6408	43.4283	56.086	47.4994	49.326	47.7859	43.6552	42.1018	57.2417	53.4727	41.2472	52.4978	55.1057	44.5951	48.5436	52.9098	42.519	51.7806	42.8018	47.5781
IP6K2	60.0523	58.7234	58.982	48.0093	50.7911	48.6498	50.1243	52.9603	62.5282	54.9446	47.0981	43.6917	45.4238	38.8167	53.4666	42.2189	48.3362	49.7457	42.6417	43.1579	38.4855	41.6539	43.8268	37.224	42.003	33.6448	44.0579	46.5075	44.41	47.4874	37.7124
STON1-GTF2A1L	0.174165	0.756076	0.484313	1.05418	0.592552	0.73592	0.135597	0.622072	0.351048	0.361289	0.661175	0.228539	0.0172109	0.40456	0.159288	0.252154	0.154774	0.260829	0.287176	1.1553	0.377953	0.165121	0.926269	0.177585	0.0172109	0.114588	0.0536383	0.671564	1.0056	0.209242	0.274297
SRBD1	33.7232	28.3292	32.4945	31.2882	29.1798	31.127	26.0623	34.1385	22.9685	28.607	29.4607	22.8407	26.729	22.9031	26.2447	25.4498	25.4664	23.1304	25.7539	25.482	24.4821	29.2664	27.9533	22.9908	21.8101	20.3041	25.7714	20.8942	25.8	27.0168	23.4441
KIF2A	40.9823	39.748	40.2979	36.0518	42.4846	32.3933	31.7152	35.5973	30.5633	35.9264	30.212	30.061	33.8008	30.8114	31.3026	23.8933	25.9478	31.4134	26.4738	28.256	26.8761	27.0848	28.6525	48.6908	26.0663	29.4901	28.3213	27.7182	30.4031	32.1249	50.0204
RASGRP2	15.1241	25.273	18.7013	11.4562	21.3048	10.2503	12.5958	14.3916	12.1605	11.9974	12.5745	12.3799	9.92474	17.8675	30.2512	12.3224	15.046	15.3042	14.1754	12.0738	10.6427	9.15066	19.5969	59.1151	8.40156	8.48903	13.2039	15.9087	16.3115	18.9131	69.9124
PSME4	89.5597	85.5577	95.6357	99.0474	74.3442	87.5628	91.974	86.0498	68.7042	89.9467	77.0782	95.9602	96.0468	100.018	87.281	77.9891	94.3166	82.3905	92.9452	82.0307	100.828	95.9739	94.7341	102.296	83.7007	91.1948	86.3501	85.3324	82.5618	93.1908	104.747
IFT80	13.5153	8.74926	9.44168	7.438	8.10795	10.4556	9.54733	10.3354	11.785	12.3727	9.71245	8.54078	11.2551	9.92689	11.8949	10.9127	12.3635	10.645	9.376	8.58844	11.4626	10.223	10.1217	10.9627	9.87362	10.0795	9.88904	8.33685	10.4659	11.5007	8.59745
SIRT2	46.2795	48.8159	43.7874	60.1936	56.7243	60.2176	60.1576	55.1663	59.941	48.7512	59.8701	49.2215	44.1985	59.5721	46.0786	55.2289	58.4815	46.0305	50.5307	43.3002	48.4223	57.1475	56.6236	33.2147	49.4593	52.0167	54.2212	55.388	61.4103	50.0606	43.7539
ERLEC1	56.717	52.2416	55.5474	50.8933	41.0463	52.6541	50.1539	58.5108	55.935	58.3541	60.7287	47.6013	54.5611	52.9549	47.8404	52.1747	58.3095	60.0385	50.9806	48.137	56.6866	57.5912	47.3931	35.3396	54.4195	46.4013	50.2142	46.7256	51.6394	52.3265	39.1585
PPP2R5B	13.79	19.0262	20.2949	14.7292	14.6525	20.0042	17.42	17.5938	20.2978	17.3775	15.687	19.706	14.896	19.4169	19.3965	15.4647	19.448	16.0655	17.8949	19.9338	20.35	18.2841	19.6669	22.3894	19.794	19.3628	18.7045	20.9254	22.7502	23.5603	22.705
PYGM	24.2667	15.1304	17.2725	19.5251	41.4058	37.5954	14.3124	40.1159	20.5065	18.3785	18.4417	8.82255	8.9795	11.8959	9.96261	9.59116	13.1889	8.42202	9.79595	6.73905	7.88796	14.0317	12.4643	4.22703	11.5697	7.6451	12.4754	17.4043	10.6353	17.4537	14.8318
PAGE1	0.0172109	0.0172109	0.0172109	0.0172109	0.0172109	0.0172109	0.0172109	0.0172109	0.10067	0.0172109	0.0172109	0.0172109	0.0172109	0.0172109	0.0172109	0.0172109	0.0172109	0.0172109	0.0172109	0.0172109	0.0172109	0.0172109	0.0172109	0.0172109	0.0172109	0.0172109	0.0172109	0.0172109	0.0172109	0.0172109	0.0172109
PITX1	0.0172109	0.21872	0.42936	2.48	0.0172109	1.14661	0.372371	0.159531	0.267589	0.0172109	1.01893	0.651195	0.0522198	0.598234	0.216119	0.164051	0.0859923	0.565351	0.137195	0.657386	0.574722	0.645829	0.506704	0.257772	0.785243	0.666393	0.381485	0.453447	2.10695	0.785336	0.0493466
TRPC7	0.0172109	0.0507957	0.0172109	0.0820212	0.0172109	0.0172109	0.0172109	0.0172109	0.0172109	0.0172109	0.0529867	0.0172109	0.0872288	0.081769	0.0172109	0.0759468	0.0172109	0.0172109	0.047207	0.0172109	0.0172109	0.0541884	0.0172109	0.0172109	0.0172109	0.0172109	0.0172109	0.0172109	0.0172109	0.0172109	0.0172109
MAST4	173.138	185.875	169.191	188.129	159.423	169.564	213.024	159.345	166.477	133.019	177.715	190.283	134.522	156.377	161.644	186.973	191.058	178.68	188.213	220.806	203.41	167.415	174.172	106.867	169.048	138.066	173.557	238.202	200.717	202.457	130.649
ADGRF5	306.078	311.852	304.018	248.597	249.608	251.257	210.035	340.234	245.93	224.857	295.418	194.228	136.482	199.921	229.87	259.219	285.873	245.218	280.391	245.24	161.794	173.368	248.4	151.09	205.658	158.645	234.865	260.294	306.587	346.327	125.957
SDK2	0.684267	0.756076	0.594219	0.114426	1.45556	1.00971	0.431564	0.942292	0.309319	0.298729	0.303417	1.24996	0.437318	0.436839	0.613935	0.487098	0.670635	0.260829	0.467153	0.47956	0.804286	0.313031	0.611595	2.02189	0.337224	0.471638	1.80215	0.858523	0.638484	2.20637	0.724197
ADAM7	0.0956881	0.0172109	0.0172109	0.0172109	0.0172109	0.0172109	0.0172109	0.0172109	0.0172109	0.0172109	0.0172109	0.0172109	0.0872288	0.0172109	0.0172109	0.0172109	0.154774	0.0476631	0.0172109	0.0527762	0.14839	0.0911659	0.0172109	0.0172109	0.0172109	0.0172109	0.0172109	0.0483706	0.0172109	0.0556171	0.0172109
NUP133	72.0985	72.6611	68.6262	72.3132	69.6335	67.5074	62.3182	77.475	66.6178	74.5883	76.1838	50.5951	57.0818	53.4714	59.4623	62.1891	65.222	71.3058	62.7691	63.3945	57.7032	65.0607	58.8263	43.4385	56.9796	60.3911	56.6982	59.2829	59.0382	60.968	47.9958
NUCKS1	415.397	315.278	301.463	343.123	326.056	351.432	312.143	362.364	310.653	353.198	350.906	294.08	333.512	298.34	257.603	324.327	309.052	315.533	291.4	306.625	308.747	316.73	277.175	195.754	320.767	301.627	302.947	292.513	287.751	295.707	235.508
VPS35	142.924	118.202	123.937	138.647	137.164	130.754	112.129	150.556	114.064	129.328	136.323	104.096	118.838	111.509	111.917	110.822	115.88	117.532	118.622	111.194	114.537	126.406	108.405	87.0603	112.374	105.25	101.249	101.193	115.913	114.391	103.88
DNAJA2	103.293	83.0388	77.1714	104.103	89.0513	96.29	77.7676	119.282	80.5137	95.2955	118.292	72.3619	76.0566	88.5587	76.682	79.3987	85.994	85.0093	87.246	79.1855	80.9875	102.001	71.3783	55.8274	90.933	78.7954	61.2517	77.5425	77.9587	72.9507	65.799
BCL3	3.11706	4.0138	7.82056	5.68812	5.73467	6.2118	3.59841	2.43665	4.98304	6.83621	3.59479	8.99866	6.03875	7.53823	7.34839	4.51051	6.7234	5.3768	5.5665	5.31644	8.08473	6.7841	8.16377	22.3493	4.81741	7.28805	5.5906	7.49554	7.07713	6.27743	13.2893
KCNAB2	8.8459	13.2496	14.0852	6.07698	5.84254	10.6952	9.69532	3.9666	8.4466	13.5614	5.0616	48.9045	31.7703	28.907	23.602	22.4837	20.2046	16.431	18.4048	16.9107	27.0729	24.0896	25.1212	62.8037	21.0101	26.6986	39.0674	18.1833	18.5707	16.6855	46.614
ABCC9	234.429	226.95	236.426	328.768	256.152	312.656	305.928	289.852	237.417	182.128	316.382	152.702	111.066	169.87	137.377	150.939	209.629	168.844	226.728	189.687	162.155	208.238	244.239	112.319	215.546	157.963	288.377	185.386	285.888	215.63	144.403
GAL	0.0172109	0.0172109	0.072164	0.0172109	0.0172109	0.0172109	0.0172109	0.0172109	0.0172109	0.0172109	0.0172109	0.51031	2.08274	0.372281	0.102457	0.193418	0.154774	0.382637	0.287176	0.159472	0.279569	1.23747	0.226994	1.09974	0.401227	0.244425	0.30863	0.0795303	0.0736903	0.0940234	0.0493466
CLEC2D	30.5448	33.6356	32.2472	23.4462	19.3631	20.3122	24.8784	23.9982	26.6825	28.2629	24.0585	34.5694	27.6743	29.262	32.0698	30.971	33.5826	36.7121	28.6335	32.5594	34.9437	36.4031	29.9812	61.6009	21.5861	36.1766	24.1321	23.4493	30.4314	24.3668	70.9729
FUNDC1	5.51062	5.7938	4.27608	5.52609	3.90077	5.86955	5.22622	7.48902	4.60747	5.33478	5.27625	5.51174	6.10877	6.37619	4.4216	6.85994	5.93242	4.7373	6.73634	5.31644	6.14983	6.85805	5.12192	5.10909	5.58544	4.52903	4.53421	5.1274	5.63691	6.0854	5.12679
MAOB	115.928	92.409	92.0638	121.569	105.341	96.7691	109.88	95.5852	70.29	101.301	118.292	56.794	78.8924	44.0459	58.7235	50.5007	52.5663	57.3283	72.0679	84.7337	52.7512	69.7938	78.0913	25.9176	65.46	61.8193	62.4173	64.5178	53.7009	49.6765	46.9032
RORA	110.199	109.974	96.4051	69.7207	85.4195	71.1694	67.024	90.5684	90.2785	99.4245	90.5299	65.8107	78.7523	80.0047	76.1422	71.3813	65.2564	78.1271	64.5689	54.8944	59.6381	61.5848	60.8542	89.4258	59.3477	63.6046	68.9378	64.1127	65.9851	79.1725	80.8064
DRD4	0.252643	0.688907	0.731602	0.632909	0.952141	0.393677	0.668337	0.479752	0.559696	0.267449	1.23359	0.651195	0.262274	0.243164	0.64235	0.545834	0.46429	0.717612	0.707122	0.621821	1.03385	0.276054	0.226994	0.418146	0.497231	0.893606	0.709331	0.484606	0.553765	0.74693	0.756332
TGFBR3	329.072	387.216	340.617	306.214	369.746	407.285	508.34	236.34	389.772	361.675	386.503	272.877	332.042	261.478	269.111	257.838	307.952	344.858	345.963	329.85	255.489	268.363	278.678	189.86	278.781	236.319	334.712	277.12	316.471	288.179	237.886
PLA2G10	0.370358	0.252304	0.484313	0.146832	0.268923	0.119884	0.135597	0.266271	0.267589	0.23617	0.231866	0.158096	0.0872288	0.307723	0.585519	0.281522	0.361118	0.321733	0.25718	0.337298	0.21398	0.0911659	0.0871384	0.257772	0.177218	0.147047	0.126493	0.14185	0.327847	0.286055	0.145754
HES2	0.0564495	0.0843805	0.072164	0.114426	0.0531697	0.0172109	0.0172109	0.0527909	0.0172109	0.548968	0.0887624	0.932966	0.787408	0.243164	0.471858	0.545834	0.498681	0.565351	0.557141	0.443994	1.16503	1.12654	1.17102	0.939362	1.10526	0.439179	0.0900657	0.391127	0.186649	0.631711	0.274297
ATP1B3	44.1999	28.4299	43.4852	56.467	52.8408	56.761	36.0067	69.0425	27.8092	24.1652	39.943	40.8035	37.8969	40.818	30.0239	48.0044	44.8971	33.2406	41.4119	38.3921	42.7816	45.4626	42.1835	29.5662	40.8189	36.7934	41.5809	33.2023	38.0843	40.7279	28.9072
NEDD4	55.2652	46.7001	44.3369	46.7131	42.4846	47.6916	26.9206	43.3893	40.2446	41.3379	36.6874	32.28	33.0306	38.1388	43.4928	34.8182	35.5428	40.8841	39.5821	32.5239	32.9432	29.6362	36.1698	31.4906	32.4986	30.9183	37.2824	38.5617	37.7737	50.5215	23.3156
PIGB	16.5367	12.6787	15.6239	12.9145	12.1353	13.5358	14.2532	13.8223	16.417	16.2202	14.6137	18.8606	17.5217	18.5777	16.9528	16.9331	17.7972	17.2532	18.1049	17.053	18.9726	17.5446	14.8419	17.1772	17.0419	18.3566	15.426	17.2797	16.1703	18.2986	23.6048
MAPK6	45.4163	36.5239	40.4353	44.8336	31.0497	39.0671	28.0748	36.2733	38.4502	42.9644	37.6891	27.4194	38.492	36.5571	30.1092	34.877	32.4477	32.5402	33.5529	30.2477	38.7478	33.9256	32.044	23.9531	39.3149	29.8147	33.494	30.2421	35.1474	33.6227	23.2513
GNB5	10.7293	9.21944	8.91962	9.90079	9.36651	9.73689	8.9554	7.73808	9.94887	7.77461	7.49435	10.5484	8.31433	10.5725	12.8326	11.1183	10.9191	12.0458	10.3959	7.2014	9.75726	10.0751	11.1357	14.7315	8.94558	9.69002	10.7633	7.65134	12.4427	10.963	12.6144
RAB27A	15.3595	13.8541	15.2392	6.66027	10.8408	9.66844	7.26839	12.0433	11.6181	11.4031	7.27969	12.556	9.3646	10.637	18.6861	13.7614	11.6069	10.4623	9.85594	10.4023	7.82237	7.63458	9.07283	32.7335	8.49757	9.7874	10.2897	12.263	9.7599	12.8065	30.514
HDHD5	19.8327	19.8322	21.2291	20.9834	18.9675	18.6694	15.0523	25.8127	25.8061	20.1927	15.7228	14.4932	16.0863	17.803	16.8107	14.0257	16.4216	14.0861	14.7153	12.9274	15.2996	16.2873	16.2404	15.7339	16.4339	15.2081	16.4824	14.2883	15.3796	17.4537	14.2533
UFD1	34.7434	31.1167	31.6153	39.4867	23.6422	28.7998	28.0748	28.0899	34.8615	32.4231	33.074	33.6536	36.8466	34.8463	32.2119	38.8416	40.4263	43.3507	36.0426	33.5553	39.0102	35.8854	31.5196	29.3657	36.1787	38.4488	32.4376	31.3327	32.9729	33.4307	32.0887
LRP6	121.029	103.861	101.104	112.204	88.6198	128.495	122.873	101.634	113.647	118.724	117.863	114.346	98.3924	98.5329	108.507	107.739	114.057	101.271	122.731	110.056	107.781	117.273	116.656	71.6644	97.2693	98.7578	110.101	115.557	114.529	124.914	73.8651
GUCY2C	7.51178	5.49153	5.81477	8.31294	5.73467	7.37542	7.35718	6.84858	7.44509	7.43053	8.71072	5.89918	7.4041	5.50465	5.5298	6.94804	6.13876	5.65087	7.42626	6.52566	5.69071	6.34037	6.06594	2.94404	5.84145	4.56148	4.7892	7.5267	5.46747	4.31871	5.28747
SCT	0.0172109	0.15155	0.374406	0.0820212	0.232964	0.0172109	0.224387	0.195111	0.1424	0.14233	0.160314	0.228539	0.0872288	0.081769	0.358196	0.252154	0.292337	0.321733	0.25718	0.0883414	0.21398	0.0172109	0.226994	0.297866	0.113215	0.211965	0.30863	0.0483706	0.13017	0.0172109	0.0814823
PHRF1	56.4423	66.1457	68.5988	62.7212	53.2723	52.3461	59.2697	49.9716	65.9501	56.3835	61.2653	62.1125	57.747	55.1499	55.7115	55.9925	52.3255	64.3932	51.4906	57.7397	53.3415	55.5205	57.9871	55.4265	45.6831	60.1964	58.0096	60.4047	64.912	55.1686	50.631
ELP1	56.1284	55.9695	57.3334	62.0083	53.7397	54.468	51.8705	54.4903	55.6846	54.6005	58.6179	45.6641	51.6204	54.0524	52.1595	49.6784	54.9392	52.5777	53.2903	49.9864	58.4247	51.6748	55.0502	44.08	48.9153	46.6285	60.086	55.3568	58.0498	60.2766	42.1471
NUCB2	38.0394	29.3703	37.0007	27.9181	18.1045	30.8532	27.6013	34.4943	32.5246	36.1767	31.965	34.4285	35.3062	35.3305	32.5245	41.103	43.7278	40.0923	36.2825	33.7687	41.2075	39.1764	30.2259	29.3256	35.4427	34.5537	35.4611	34.6668	33.2553	37.6938	31.0282
PFN2	23.0895	27.9933	26.5046	46.6807	19.0754	24.4875	27.6605	24.7098	26.2652	30.0771	26.4197	27.5251	31.5253	25.9373	23.8578	26.0078	22.9214	27.1501	34.1528	25.5886	26.745	28.6378	27.3938	15.4933	27.3144	28.0943	23.7679	19.2116	30.5443	24.7508	21.4839
PTPN3	50.8704	36.188	36.039	37.9637	64.851	53.407	43.2875	50.8967	46.9214	32.9861	51.3912	14.8806	25.6088	22.1284	21.1299	14.4956	15.1491	22.6432	17.325	29.2163	17.464	33.4079	33.1279	5.069	17.3939	14.5264	16.5188	20.8007	24.5857	18.337	20.5198
SPTB	6.88397	8.54775	17.1076	50.1156	37.2346	13.57	8.0971	31.7546	5.23342	2.61344	31.1779	2.27138	2.25778	7.34456	10.9287	2.16107	3.49067	2.36203	2.4169	4.14278	4.05097	3.53008	4.98207	81.7279	1.64928	2.32181	3.36853	3.56942	3.40597	3.0129	65.1563
DAPP1	2.48924	5.76021	5.37514	2.86887	2.60625	1.62575	2.53293	1.86737	2.02023	6.05422	1.69867	11.4994	6.80895	11.0889	12.3495	5.36218	7.68634	6.92986	6.67635	6.20557	6.18263	10.1491	7.63931	37.4245	5.20143	7.51526	7.99481	4.41073	6.25818	4.8564	41.2795
FGF10	48.3592	47.8755	48.0463	12.4608	25.8716	8.88129	14.6676	48.2993	28.3934	49.4706	21.4827	5.89918	41.3628	5.18186	17.0665	6.88931	12.2259	30.2258	12.2556	10.1178	12.3808	9.26159	7.63931	7.39442	6.06546	15.7599	21.4365	13.2912	15.2384	10.2717	7.18347
SLC44A1	102.705	107.992	104.181	95.0292	72.9777	91.875	77.9748	75.4825	94.6601	92.1676	81.2998	87.7888	91.6706	89.4948	81.6263	98.4879	101.848	92.9878	88.9857	75.878	74.5597	84.9916	81.273	76.235	77.4925	76.6856	86.3501	74.9874	86.826	87.3531	79.778
TMEM260	36.4306	31.4862	29.9667	29.7652	30.0788	29.9976	25.9439	28.8371	26.0565	32.6108	32.9309	22.4884	25.9588	21.0632	27.7791	25.4498	25.9134	27.546	28.0336	29.3941	25.1052	28.1201	25.1212	25.2761	21.6501	25.6599	24.1686	27.0327	32.4081	25.3269	29.4857
SMG6	44.2391	49.3197	49.9422	43.2457	42.8082	49.3685	48.4965	35.4905	53.8902	39.5862	48.8154	54.9273	45.2488	41.9154	39.5999	47.0646	44.2781	40.275	36.8225	41.7353	46.1267	42.2086	54.246	45.4031	39.6669	39.5524	53.5655	54.0793	51.4982	53.786	38.3551
EXOC5	137.431	120.553	113.056	113.079	99.8749	133.355	111.241	130.062	120.449	134.239	116.61	94.5513	120.413	123.84	105.524	105.947	115.501	129.439	110.073	108.527	112.831	124.853	110.992	84.6547	128.983	113.17	103.653	106.085	107.3	122.341	85.9802
CLTCL1	25.1692	44.5171	31.3405	18.8122	19.5069	20.1753	40.5646	27.2004	40.0777	38.0222	20.8387	26.0458	27.5693	24.8398	25.5627	36.4041	26.1198	30.1649	19.3347	25.9443	22.6128	18.9867	20.1563	24.1936	21.0741	25.8222	24.46	35.1342	26.6472	25.5958	17.9489
FGF22	0.0956881	0.487398	0.621696	0.892151	0.232964	0.427902	0.461161	0.515332	0.517967	0.20489	0.589623	0.158096	0.262274	0.243164	0.159288	0.134683	0.223555	0.382637	0.137195	0.159472	0.377953	0.386986	0.226994	0.097398	0.46523	0.374261	0.235775	0.328808	0.186649	0.324461	0.0493466
FSTL3	51.7729	60.9736	97.4766	70.7901	19.9025	66.1726	129.828	78.3289	78.0934	123.573	131.744	116.424	108.055	132.426	110.212	97.4307	144.665	100.844	122.671	128.941	132.705	137.093	133.054	48.8912	145.783	123.135	85.2573	145.813	126.587	101.755	65.3491
DGCR2	63.623	64.9366	65.2191	75.1324	62.9452	63.1267	66.9056	57.4434	70.7073	55.2887	64.4852	65.3528	57.3619	60.7987	69.152	62.9233	62.2988	64.0887	57.0099	51.3379	60.9499	58.8854	69.5951	83.8127	56.8836	66.4934	66.3151	72.1831	74.7959	60.968	81.5455
RNF126	10.337	11.2345	12.1344	17.192	11.7038	13.1251	16.1178	11.7586	10.3662	11.4343	14.0771	13.2252	12.2353	13.5744	13.7134	13.3796	14.3581	13.6903	12.1057	14.9902	15.9883	11.7391	17.9187	18.0994	16.0819	15.0458	8.75979	14.8181	12.8098	11.4239	17.1134
MNT	15.9088	20.2353	26.5871	19.5575	16.3785	17.9849	20.5277	12.4346	21.2159	17.3462	15.5081	26.4332	18.677	15.7048	19.3397	18.3722	16.6967	18.1667	18.4948	17.3731	21.1043	17.3967	23.6877	22.1889	22.0981	18.1294	21.7279	22.9819	19.7003	17.108	24.0547
ZXDC	52.9501	78.74	56.1244	60.8417	48.0942	57.9246	48.4965	48.2282	63.7384	53.7872	65.9162	54.2933	49.2748	51.6314	55.2	46.9472	56.6244	59.7949	49.1809	47.7458	52.6528	41.6909	50.1203	63.1645	39.2189	43.2852	43.3658	50.1532	57.0331	50.9055	51.9807
JMJD6	14.9671	15.3655	18.9211	16.6087	12.6747	15.2812	13.7797	13.2886	13.9132	15.313	16.4383	14.9511	10.5899	16.5441	12.6337	12.3517	14.7708	14.5734	13.9054	16.7685	14.6765	18.6169	14.737	14.2103	13.3618	13.9422	11.8561	13.6652	17.8082	17.2616	14.1248
POLB	13.3191	12.1077	11.0078	10.5165	12.6028	12.8513	10.5536	11.8298	11.4511	12.4979	12.1452	9.49176	9.25957	11.4763	13.1736	10.5016	10.7127	14.4211	12.1356	9.22862	9.82285	9.59439	10.4364	15.2929	8.97759	9.04084	10.7997	10.2999	11.0024	11.0782	12.4216
ST6GALNAC1	2.60696	4.31606	2.62749	0.503289	1.99495	1.28351	2.97688	1.01345	3.27212	1.86272	0.911605	1.67261	1.73265	2.30902	4.67734	2.7778	4.17849	5.22454	4.57662	1.65321	1.59136	1.42236	2.70942	3.38507	1.87329	1.57525	3.14997	5.78175	4.19668	1.97593	1.81681
WIPI1	27.9943	27.9598	25.7353	27.6588	19.0754	33.7965	29.2883	33.2846	26.599	31.8601	29.2818	32.8787	31.3152	29.9076	29.9387	33.6729	35.8867	35.1286	35.0227	38.9968	37.9608	29.0076	30.5056	28.0426	33.9386	31.6973	26.0264	35.6639	36.5029	32.4705	29.8713
FRMPD1	2.41077	1.05834	1.0888	1.7995	2.78604	3.8161	2.29615	2.57897	1.89505	0.736647	2.23531	2.62359	4.42834	1.27609	1.21066	1.36814	1.04893	1.11349	1.06708	2.75574	1.9521	1.94004	3.0241	0.578521	2.28931	0.828688	4.57064	1.13896	0.949121	1.55346	1.2705
GBA2	46.7896	57.6487	58.1577	50.2452	49.4606	49.0947	44.9153	51.1102	55.4759	47.1246	44.3792	52.9197	43.7434	49.3074	51.3071	50.1776	47.2013	54.3135	42.1318	51.5157	50.9147	39.6202	48.5819	50.3747	42.035	53.5747	46.9721	48.1901	51.2722	54.1701	44.6858
NDST1	116.163	161.594	149.765	130.124	122.925	182.98	220.719	115.581	176.617	152.225	163.87	233.711	182.449	194.789	186.081	213.111	171.696	167.109	160.167	181.614	204.722	188.677	232.561	174.865	190.585	213.241	243.134	239.324	249.741	240.978	155.426
ASNS	10.18	10.8315	10.211	9.57674	7.78432	9.70267	6.61726	8.02272	11.9519	10.3708	7.88788	9.10432	10.87	7.24772	10.6162	9.88484	12.1915	9.76192	8.23615	9.90436	14.0206	9.66835	10.3315	11.0429	7.85754	8.97592	11.929	8.46149	10.24	11.0782	9.04735
AP3M2	23.8743	26.3813	26.8344	26.6543	27.5976	26.8148	21.534	22.6105	32.0239	33.1113	27.6361	23.5803	23.5082	23.8069	26.5572	26.9476	25.0881	26.9674	23.6842	20.0049	24.023	26.5671	23.7576	22.3894	25.2343	22.0894	25.735	25.1631	26.6472	27.9386	21.4839
CNGB1	0.0172109	0.0843805	0.0446875	0.0820212	0.0172109	0.0856593	0.0172109	0.0172109	0.18413	0.0172109	0.0172109	0.0172109	0.0172109	0.081769	0.0172109	0.0172109	0.0516016	0.0172109	0.0772031	0.0527762	0.0172109	0.0172109	0.0172109	0.177585	0.0172109	0.0172109	0.0900657	0.0172109	0.0454506	0.0940234	0.177889
ST6GALNAC2	52.7931	63.3245	51.0687	61.0038	49.0651	58.7118	51.8409	56.8386	59.5654	60.6688	69.0287	45.8402	45.3538	51.7928	48.0677	56.1981	39.0507	51.1769	51.0106	52.5471	54.6205	62.5092	58.6515	39.79	46.6432	46.3688	44.7501	40.4313	41.0495	47.641	49.6669
CHAT	0.0172109	0.0172109	0.0446875	0.0820212	0.0172109	0.0172109	0.0172109	0.0172109	0.0172109	0.0484907	0.0172109	0.0172109	0.0172109	0.04949	0.0172109	0.0172109	0.0172109	0.0172109	0.0172109	0.0172109	0.0172109	0.0172109	0.0172109	0.0172109	0.0172109	0.0172109	0.0172109	0.0172109	0.0172109	0.0172109	0.0172109
PABPC1	275.472	321.76	275.497	420.896	352.378	345.819	339.343	232.782	221.351	261.298	242.005	380.478	300.289	253.828	273.914	240.129	223.591	218.725	229.068	240.794	282.577	291.807	291.755	290.294	246.3	263.877	319.813	312.736	287.413	266.403	294.348
TESK2	6.68777	5.86096	5.70486	5.04001	7.49665	6.55404	4.78227	5.35422	7.65374	4.77174	4.88272	7.4137	5.8637	8.76484	8.2861	6.27258	6.68901	5.19409	6.40639	3.89383	5.65791	5.37895	5.71631	7.5147	4.68941	6.34673	7.81267	5.56364	6.65354	6.54628	7.0228
CFAP20	13.4368	13.1824	9.11196	11.6183	15.4076	11.0032	11.0568	12.15	12.4526	10.9964	11.7159	10.5836	8.90948	13.058	9.28064	11.2064	9.57783	10.1883	8.83607	11.6471	9.19975	10.5558	10.1217	8.47695	10.3536	11.313	10.2169	9.39628	9.9011	9.38834	7.40842
CSNK2A2	72.02	78.169	73.1599	74.4195	86.3904	78.0827	73.9792	70.3234	66.4926	67.5816	76.2196	68.7341	64.2936	59.3784	63.8383	59.3404	60.5793	61.0739	54.8801	61.2606	57.8344	68.6105	62.987	48.1295	50.8993	57.1452	64.9673	62.1185	65.0815	57.1273	43.3683
AL162171.1	65.8203	72.1909	84.1505	80.3172	51.1147	64.4272	83.7165	54.6326	78.7194	60.6688	77.7937	70.953	75.2514	73.323	71.823	65.0966	65.4628	70.3314	73.3578	66.0975	77.9704	67.2054	72.7419	33.7359	68.5001	41.6298	67.2986	74.8628	77.874	73.7188	42.8862
EIF2B3	38.0002	28.7322	31.6702	36.7323	31.5891	37.3558	34.2013	39.938	33.1923	36.0828	35.6141	41.7545	35.9714	36.4926	26.7277	35.6111	36.0243	30.439	37.8723	36.685	39.4037	46.461	33.9321	19.9838	37.6828	31.0481	26.5728	37.44	32.0693	29.0139	23.637
CAMK2A	0.252643	0.15155	0.2645	0.0496161	0.0891286	0.154108	0.135597	0.0172109	0.1424	0.0797705	0.0529867	0.228539	0.122238	0.598234	0.187703	0.222786	0.0172109	0.169472	0.0772031	0.159472	0.21398	0.165121	0.122102	0.0172109	0.0812136	0.147047	0.30863	0.0795303	0.158409	0.209242	0.210025
TCOF1	29.4462	33.9043	35.1323	50.4721	28.8562	35.8842	36.2435	28.3745	36.8645	26.4487	34.4693	33.4423	30.0899	29.0684	30.0807	30.3837	32.4477	33.6365	29.7134	27.2958	33.763	31.0783	35.0159	29.927	28.6264	29.9445	37.3189	37.5646	43.1957	29.4748	30.1284
CDC42	205.431	190.577	212.027	208.771	187.686	190.407	192.159	217.981	220.725	239.496	214.851	183.45	214.132	232.814	203.415	221.598	217.263	235.139	216.889	219.099	200.065	220.181	164.906	188.617	224.571	214.507	189.877	187.007	199.926	211.175	207.164
OSBPL3	13.0837	8.51416	8.89215	10.6785	4.44015	8.71016	9.34016	6.13698	10.4496	11.1528	6.5284	32.3856	17.1366	23.6132	17.237	18.6071	21.7522	12.7462	20.9545	15.5592	24.187	26.5301	19.1774	23.0309	16.5939	22.3815	29.0498	16.3449	21.8465	19.374	20.3591
EPHA8	0.0172109	0.0172109	0.0172109	0.0172109	0.0172109	0.0172109	0.0172109	0.088371	0.0172109	0.0172109	0.160314	0.0876536	0.0172109	0.0172109	0.0740417	0.0172109	0.0172109	0.0781153	0.0172109	0.0527762	0.0500057	0.0172109	0.0172109	0.0172109	0.0172109	0.0172109	0.0172109	0.0483706	0.0172109	0.0172109	0.0172109
SLC12A3	0.0956881	0.0172109	0.0172109	0.0172109	0.125087	0.0172109	0.0172109	0.0172109	0.1424	0.11105	0.0172109	0.334203	0.227265	0.081769	0.329781	0.0172109	0.154774	0.108568	0.347168	0.0527762	0.21398	0.165121	0.0172109	0.378053	0.273222	0.179506	0.16292	0.0795303	0.299608	0.0172109	0.402839
RAD18	12.0635	10.9994	13.5082	12.8821	11.3802	11.6534	9.51774	10.5133	13.1621	12.1225	12.2525	12.239	13.3556	12.6706	11.8096	12.9978	13.292	13.3857	11.8957	10.3667	12.4464	12.4047	13.3734	12.366	10.4496	11.3779	13.3132	9.02236	12.2732	13.0369	14.0927
ATP2B1	50.8312	49.6219	45.0788	53.9394	37.81	40.1965	39.4399	47.6589	41.0375	51.5038	37.0451	72.221	57.852	84.3947	66.0547	63.0995	67.1135	61.3175	71.258	52.227	76.9866	76.117	61.7283	91.631	58.8677	73.2125	67.7722	53.5807	61.7209	61.7745	91.1862
TRPM5	0.291881	0.453813	0.484313	0.146832	0.0891286	0.359453	0.165194	0.444172	0.434507	0.23617	0.339193	0.228539	0.3673	0.275443	0.358196	0.193418	0.498681	0.321733	0.467153	0.159472	0.509133	0.460941	0.331885	0.217679	0.24122	0.147047	0.345057	0.0172109	0.214889	0.286055	0.274297
NCK2	29.5639	28.5307	29.7469	39.3571	27.5617	35.1313	31.4193	31.47	29.1862	24.5406	31.7861	32.1391	24.1734	32.264	33.5758	33.6435	37.7438	35.1591	34.9327	31.1724	32.5496	30.3388	29.7015	39.0683	25.0103	31.5999	30.6527	32.6726	39.8634	36.3879	42.0507
MAP4K4	188.598	199.746	200.871	164.927	174.957	190.338	157.56	175	186.716	185.6	193.815	196.623	209.651	227.133	230.949	218.75	232.258	234.56	202.161	176.35	223.218	192.411	208.192	162.877	184.473	208.599	199.821	191.369	212.351	236.446	186.726
MGAT4A	49.1439	48.2786	52.3326	35.7277	37.7021	37.4927	44.4418	42.7844	44.2924	51.3787	33.6822	63.0987	37.9669	61.8316	59.2918	48.1513	68.7987	47.4009	61.0893	49.5952	43.7327	55.9642	54.316	91.2701	44.5311	69.8692	56.7711	49.7169	55.9318	75.5623	78.6854
RPL31	309.571	286.428	255.632	322.546	299.842	238.937	223.679	322.017	236.207	282.349	321.069	215.466	254.532	235.913	230.523	197.928	214.856	227.16	249.465	220.7	203.246	233.198	197.213	192.667	220.122	207.366	188.347	226.642	201.846	228.458	197.427
WDR1	123.815	115.818	128.718	142.373	99.5153	125.449	98.8996	108.465	110.809	101.395	105.735	118.502	123.564	128.165	118.112	139.133	111.753	115.705	115.502	114.039	141.855	108.472	102.776	162.957	110.518	114.371	123.98	100.351	121.533	120.843	158.768
SNX13	136.803	118.001	128.827	117.227	154.425	112.957	100.32	184.464	120.658	130.11	135.536	104.625	104.099	107.7	105.012	102.041	118.837	114.639	109.203	104.544	106.699	109.286	109.104	92.6734	106.358	97.2647	101.65	87.7006	107.159	101.525	103.109
AP001034.1	0.0172109	0.0172109	0.0172109	0.0172109	0.0172109	0.0172109	0.0172109	0.0172109	0.0172109	0.0172109	0.0172109	0.0172109	0.0172109	0.0172109	0.0172109	0.0172109	0.0172109	0.0172109	0.0172109	0.0172109	0.0828004	0.0172109	0.0172109	0.0172109	0.0172109	0.0172109	0.0172109	0.0172109	0.0172109	0.0172109	0.0172109
ARHGAP10	103.019	124.718	111.627	111.75	93.6181	98.9937	113.52	79.6098	117.862	109.684	114.893	103.427	98.4624	78.5522	78.8416	96.8727	99.7847	103.859	103.714	123.286	95.1549	98.7472	86.7973	60.6787	99.2854	74.9003	93.1256	92.1253	115.913	94.0358	67.3737
RPS6KA2	47.6136	87.875	62.8836	45.6761	46.2962	60.5941	50.1243	43.7095	60.1497	49.4706	40.0145	69.8612	57.2918	56.9575	72.2208	70.1772	54.836	72.8589	48.9709	41.4152	46.9793	42.0607	68.0917	74.1101	35.6027	61.3974	66.2422	59.6257	60.3089	72.5282	36.0092
ING3	14.6924	17.4477	16.3658	15.3773	15.1918	12.9882	11.2047	16.3129	13.2872	15.0002	17.5831	13.2957	13.7407	15.3498	16.2993	14.1726	15.1491	14.7561	14.6253	16.2705	13.1679	14.1426	13.1636	14.2905	12.8177	13.0333	12.3297	13.821	13.8829	15.6102	12.1324
VASH1	12.809	18.7575	21.5314	14.8588	12.3151	24.3164	25.2336	13.2174	20.4647	17.4088	15.4366	34.358	25.8888	27.9709	30.3365	31.2647	32.0694	24.3181	28.3036	22.779	25.0396	24.0526	30.2958	38.0259	24.5942	30.3989	38.6303	29.7124	36.757	43.0322	18.6881
LMCD1	72.8048	99.3946	82.7492	60.4205	68.5188	96.8718	119.321	57.6925	71.9591	56.1019	76.2912	89.6556	69.4049	60.1208	64.5771	90.5292	104.909	98.0733	148.228	97.7506	62.6224	78.4096	97.3564	57.7519	90.357	64.6433	133.305	106.459	117.071	97.3003	79.2639
BUD23	22.7364	23.7617	26.3398	26.9459	20.4418	21.7496	22.7474	22.575	23.511	23.1017	23.6292	23.9677	23.3332	21.1923	21.3572	24.98	24.8817	24.7444	22.4543	23.4547	25.6955	22.8323	22.464	18.5404	21.9061	23.5176	24.0229	23.1689	27.4662	23.445	20.1342
SEL1L	218.419	206.026	201.723	208.707	169.204	181.44	209.532	207.093	215.509	220.102	205.656	251.251	240.214	255.312	229.898	259.131	274.937	238.915	231.437	225.643	239.616	279.382	206.338	167.207	256.412	242.454	258.652	219.194	227.855	230.416	195.37
TRIP13	0.998176	1.05834	1.5559	7.27597	1.13194	0.804368	1.46745	0.764392	1.2691	0.830486	1.6629	1.88394	0.682381	0.824188	1.21066	2.0436	1.1865	1.20485	1.15706	0.586255	2.08328	0.978627	1.06612	1.42048	1.32927	0.926066	1.18289	0.546926	3.74485	1.32302	1.30264
ATP6AP1	36.2344	38.4382	43.5951	47.8148	42.2329	40.8467	41.8669	37.1984	39.5352	43.59	37.6176	66.9026	63.8735	56.3119	54.5464	54.7003	58.7222	48.9235	52.0905	47.8525	57.0145	58.1089	51.4489	57.9123	51.3474	57.3724	63.1823	48.5017	53.249	55.8215	49.1527
TCF3	21.2061	16.9775	21.971	37.2508	19.2192	24.2137	26.743	18.5188	20.1309	18.7225	21.9478	27.6308	24.6985	23.2581	23.943	21.9551	22.6119	25.2316	21.5844	19.8626	26.581	22.0558	26.5198	33.8562	25.0743	26.1468	24.6786	27.3131	31.7869	24.1363	32.6028
TRIB2	47.2605	46.3642	52.525	44.0558	46.7278	53.2701	34.3789	51.7862	33.3592	31.735	35.5068	31.963	25.7488	42.1091	46.7038	44.862	39.8417	31.1394	36.5225	51.3023	36.2882	32.2616	56.0292	40.7923	32.0826	35.7222	37.756	46.1336	56.0448	63.618	33.1491
DAZAP1	59.0713	54.9955	75.0008	75.9101	56.4366	69.8004	63.4132	53.8854	63.4046	53.1616	63.3046	64.5427	55.3313	50.6631	55.4841	53.1144	59.1349	55.288	51.3706	59.269	62.1961	54.5961	63.1268	56.8699	50.2913	55.5547	57.9732	59.4076	60.8737	50.3294	49.6669
MBD3	31.2904	28.3964	32.0824	41.3986	32.4881	38.0403	44.5898	34.2096	39.1596	35.9577	41.2309	41.4728	37.1967	45.0465	37.5256	44.5684	42.5929	49.0148	37.9923	42.7667	46.6514	48.2729	42.0437	27.4011	50.6753	50.5236	48.6478	47.9097	48.7872	39.3452	37.5839
PRLH	0.0564495	0.0172109	0.0172109	0.0172109	0.0172109	0.0172109	0.0172109	0.0172109	0.0172109	0.0172109	0.0172109	0.0172109	0.0172109	0.0172109	0.0172109	0.0465788	0.0172109	0.0172109	0.0172109	0.0172109	0.0172109	0.0172109	0.0172109	0.0172109	0.0172109	0.0172109	0.0172109	0.0172109	0.0172109	0.0172109	0.0172109
HLTF	69.3126	60.4027	51.3709	62.8184	56.9041	84.0377	55.1854	74.9844	55.5177	67.3939	62.9468	54.1877	59.9175	66.0602	70.999	57.3141	63.021	60.2517	64.1789	64.2481	64.131	76.3019	57.148	41.1532	65.748	56.3337	55.7511	52.9887	68.2725	57.5114	45.2
FAM50A	36.7838	40.5876	52.0853	48.5602	29.9709	35.6446	35.1484	35.5617	42.957	44.2782	41.9822	42.3181	51.9005	35.4274	40.9354	30.2074	40.1512	38.4784	40.482	40.5261	39.5677	36.0333	32.5685	23.2715	36.1147	33.5799	37.6467	32.8907	37.1524	39.1532	25.8543
FAM3A	22.5009	31.6205	25.0759	26.7191	31.661	26.6094	25.9439	24.5674	32.7333	33.0174	27.2784	25.3414	34.6061	27.9709	24.5397	28.0342	23.9532	28.0942	22.9343	21.8543	24.2526	27.3066	30.2259	20.9861	27.7624	26.4389	27.3378	30.9588	28.737	25.519	21.0661
CPSF1	38.0002	44.1812	62.9111	54.4903	27.8853	41.0178	35.5628	45.5597	45.6277	32.079	38.6193	56.1601	34.0809	55.3435	60.9115	45.5081	30.1779	55.3489	41.3819	41.024	48.3567	41.543	50.435	54.2237	41.4909	49.7121	57.2447	53.7365	55.1128	38.3467	46.3248
MYO3B	0.488074	0.319474	0.18207	2.38279	0.0172109	0.222556	0.0764042	0.0172109	0.225859	0.20489	0.303417	0.26376	0.0522198	0.243164	0.0740417	0.252154	0.189165	0.382637	0.0172109	0.0883414	0.181185	0.239076	0.296921	0.257772	0.0812136	0.179506	0.527194	0.0483706	0.864402	0.209242	0.499247
CYBRD1	707.332	525.821	613.707	729.263	432.566	536.208	490.138	382.218	676.163	583.793	637.47	521.434	642.957	534.946	410.62	478.127	612.275	468.403	556.925	490	567.367	571.764	484.475	245.029	439.396	517.87	648.206	532.349	514.855	505.943	418.81
CDH19	3.94107	1.66287	2.8473	1.66987	2.89392	1.45463	0.638741	2.65013	1.72813	0.611528	0.87583	0.228539	0.297282	0.598234	0.670766	0.281522	0.842588	0.991682	0.497149	0.0883414	0.443543	0.386986	0.506704	0.498333	0.273222	0.341802	0.600049	0.173009	0.582005	0.554899	0.210025
PDCD2	51.6945	37.6658	42.3586	43.4077	41.3699	36.6714	32.0112	50.3274	34.319	36.5208	43.7352	34.2172	35.8314	35.4596	33.519	34.1134	45.4474	44.4774	38.0523	42.1621	41.4698	41.9128	32.1489	28.4836	35.1867	30.7884	29.0863	29.837	35.7404	36.0039	36.7483
SLC6A15	4.29422	5.59229	1.83067	4.26229	0.448717	0.325229	1.23067	1.29809	4.77439	7.58693	2.73617	0.932966	1.20752	1.24382	3.99537	1.36814	1.56479	1.96615	0.617134	0.906343	3.59184	2.16191	0.716486	0.257772	0.849246	1.15328	0.672904	0.266488	0.497286	0.0556171	1.55973
RDH11	19.6758	22.4854	21.5588	28.5338	18.1405	24.1111	18.9887	25.5637	22.7599	20.5055	21.4827	22.3123	20.3924	23.5809	19.3681	22.4543	25.9822	21.7905	21.6144	20.894	20.5467	23.1282	19.7717	25.4365	19.506	23.615	21.6915	20.8942	28.7087	25.0197	20.0056
PRKACA	36.7053	30.9152	45.2162	42.5652	47.8425	64.6325	54.771	35.7396	32.3994	34.0184	29.8542	52.9549	43.3583	30.6823	29.6261	38.9004	30.3154	29.4036	29.2934	37.3252	42.1913	37.4015	39.9458	39.5895	42.931	41.1753	56.5161	47.6915	36.3617	30.3582	34.5631
ADGRL1	65.9773	67.657	77.5012	69.5263	75.8544	88.3499	110.649	66.9433	79.3036	56.6024	76.2912	100.504	75.1114	73.1616	76.4831	77.5486	74.4044	72.8894	70.0282	75.1311	99.451	90.945	99.664	67.7753	93.3651	104.795	102.415	107.331	98.376	81.0928	66.4739
SPP2	0.0172109	0.0172109	0.072164	0.0172109	0.0172109	0.0172109	0.0172109	0.0172109	0.0172109	0.0172109	0.0172109	0.0172109	0.0172109	0.081769	0.0172109	0.134683	0.0172109	0.0781153	0.0172109	0.0172109	0.0172109	0.0172109	0.0871384	0.0172109	0.0172109	0.0172109	0.0172109	0.0172109	0.0172109	0.0172109	0.0172109
ACTN1	113.299	112.694	151.193	185.245	114.546	226.102	206.809	103.875	139.728	134.208	139.435	265.692	191.166	198.308	209.666	226.033	189.304	186.324	194.572	180.973	279.396	189.86	192.108	217.765	213.658	233.593	202.954	235.958	205.546	207.834	218.154
ZFYVE26	93.1304	106.179	100.279	91.0758	81.0325	93.0387	87.8897	74.593	100.085	80.4064	87.7394	112.092	95.9417	98.1456	95.4362	90.5292	89.6051	99.2914	80.5568	80.8927	88.1368	91.3147	97.3214	88.223	69.8441	83.4371	103.143	97.4847	98.1501	94.4198	75.7611
RPS6KA6	3.27401	2.33456	2.13291	2.57722	1.81515	1.35196	1.20108	1.40483	2.27061	1.64376	2.12798	2.27138	1.80267	1.27609	1.32432	2.10233	1.87431	1.38756	1.72699	1.11973	1.59136	1.71818	1.48569	1.70114	1.00925	1.80246	1.7293	1.82447	1.31624	1.32302	0.884875
EPN2	58.4435	52.9133	52.8272	33.0057	49.137	39.2724	33.6686	33.3913	51.5951	40.6184	34.8628	35.8373	36.9867	31.7153	42.2141	43.9223	31.863	38.3261	29.6234	30.0343	28.1551	30.1539	38.1627	30.0874	26.3863	32.1517	41.0345	48.2213	39.7787	47.7178	19.8449
PTPN18	38.1571	40.1846	46.4801	33.0705	33.7466	37.6296	38.8776	27.9476	38.8675	38.7416	30.8202	51.053	34.6061	40.592	45.4819	35.6405	51.1218	34.3369	41.0519	43.229	43.9294	39.7311	42.7429	59.4358	34.6427	38.5137	60.2317	47.7227	44.9466	40.8047	53.8445
LIMS2	54.1665	74.7098	82.5569	49.8888	57.4075	44.3718	57.4939	44.1721	57.9797	37.5843	46.9193	46.4742	26.554	41.4958	51.2218	59.8397	50.9843	37.8084	43.7816	48.7772	42.716	34.924	66.5533	71.6243	31.8905	44.9081	52.3998	69.7214	63.0764	57.0121	40.219
ASIC4	0.33112	0.285889	0.566742	0.211642	0.376799	0.0856593	0.194791	0.444172	0.517967	0.330009	0.303417	0.369424	0.0872288	0.210885	0.329781	0.222786	0.154774	0.260829	0.0772031	0.0172109	0.115595	0.239076	0.122102	0.257772	0.0812136	0.0821291	0.16292	0.14185	0.497286	0.209242	0.274297
SPEG	6.53082	2.4689	6.22692	0.989366	3.90077	2.72092	1.52664	1.04903	2.06196	0.924326	1.30514	2.37704	1.59261	1.56661	1.63689	1.63245	1.22089	3.00153	2.47689	1.29756	1.23062	1.05258	1.45073	5.55012	1.55328	1.15328	1.3286	3.5071	1.23152	2.24477	2.29885
LNX1	23.4819	38.2367	26.2024	21.2102	32.7398	20.2095	18.9887	35.1347	26.0148	18.2846	32.2512	15.6555	10.1698	15.9308	23.8862	26.9182	33.4106	23.9222	30.3433	19.8271	10.9707	17.2487	18.583	12.2056	16.5299	12.7736	22.3108	23.7609	25.7718	23.3298	14.0605
ALDH3A2	222.461	176.472	184.632	206.697	131.986	182.535	206.217	263.381	233.161	240.34	262.325	247.764	283.625	312.317	220.976	277.368	259.564	272.565	270.672	209.746	265.622	261.818	213.156	120.137	334.623	238.527	184.886	215.081	189.195	227.421	146.556
TFRC	35.6851	36.9941	70.7969	143.28	30.9418	43.2082	61.8446	49.687	47.0883	77.9352	27.3141	96.3476	142.679	93.8202	65.0885	92.0563	85.4782	65.3981	68.8883	77.1939	115.029	143.157	90.3636	140.906	108.598	80.7105	103.252	65.92	89.5935	70.4927	93.4679
SREBF1	102.234	48.7152	69.5879	149.859	212.57	56.8979	211.041	75.4469	190.68	132.612	116.682	85.429	131.056	113.091	100.608	93.8184	125.922	162.48	91.5654	124.531	192.129	203.394	133.544	83.1712	213.37	298.414	128.642	96.3941	129.157	72.1442	140.772
TRPC5	1.82219	1.49494	2.16038	1.66987	1.06002	1.65997	2.02978	1.08461	1.6864	1.95656	1.77022	2.37704	1.69764	1.46977	1.32432	1.77929	1.46162	1.96615	1.57701	1.36869	1.52577	1.16351	2.08007	1.54077	1.80929	1.73754	1.91144	1.98027	1.40096	1.89912	0.981282
AFF4	239.176	204.28	197.684	193.184	193.584	196.396	184.108	210.366	206.162	208.622	206.515	189.931	180.803	180.134	181.109	184.389	180.981	194.942	186.173	180.475	179.569	198.439	185.535	151.21	173.848	181.464	175.087	185.573	182.615	180.335	149.577
UBE2D1	14.6532	13.9885	15.2942	13.3681	11.0206	14.2203	12.4478	14.1781	11.2842	13.2173	10.428	13.6831	9.78471	16.0276	13.344	11.8525	14.1862	12.0458	13.9954	11.7893	10.9051	15.141	11.9049	25.0757	12.8497	15.7599	10.8361	11.3905	13.2051	13.613	28.7787
MPP5	61.8572	48.9503	51.3435	49.7592	43.06	53.9546	49.2068	53.2806	52.5549	54.6318	54.5037	50.1724	56.4516	57.8936	52.0743	52.2628	51.3282	57.511	58.7496	51.2668	55.2436	64.3581	50.8895	33.9764	53.1714	50.978	51.3798	50.714	51.5829	55.4759	38.6122
RHOBTB1	42.4341	44.0133	49.5025	43.8938	44.6062	51.3878	39.5879	53.7075	38.4085	41.0563	51.9636	54.2229	42.238	49.3719	41.5037	51.7635	43.6247	46.7918	50.4707	57.0284	60.2284	53.006	43.0227	27.7619	36.9788	47.8944	43.0015	43.0176	40.1458	57.4346	31.7673
SMC1A	70.4505	66.8174	72.8301	84.6271	74.7757	80.3415	71.1084	74.593	68.3704	62.4205	75.039	80.4276	67.1994	81.8769	61.5366	81.6894	81.3169	60.9216	77.0173	72.5704	78.0032	78.7794	69.9098	60.5184	64.8839	68.7331	83.0353	74.2708	86.5436	69.1485	75.5683
HSD17B10	27.0918	27.2545	23.0426	36.0518	29.1798	32.6671	25.4999	37.7676	34.2355	26.9491	28.7094	24.003	23.7533	24.4525	19.9648	24.7156	31.072	24.9576	25.064	24.166	25.466	30.4127	21.485	16.0546	29.2344	23.9071	25.0428	26.1602	31.448	26.0183	15.6994
MARK2	14.8494	20.1345	26.3673	21.7935	19.6507	23.1186	22.2147	14.7829	18.42	15.9699	16.331	26.9616	19.9023	23.4195	24.3692	17.8729	19.6199	17.7099	20.5346	18.8312	22.9408	20.059	25.6107	43.4385	17.97	21.7648	22.0558	22.4522	23.0043	21.3327	39.8012
HMMR	0.252643	0.856831	0.237024	3.80862	0.161046	0.599023	0.490757	0.337431	0.392778	0.455128	0.374969	0.862524	1.20752	0.791909	1.4664	0.868881	0.808198	0.473994	0.197188	0.621821	1.49298	1.57027	0.47174	2.82376	0.689239	0.569016	1.18289	0.889682	2.72822	1.86071	2.65234
CHFR	27.2096	35.2477	41.6442	27.2376	30.9778	37.082	30.6793	27.3783	35.5709	31.3909	25.8115	45.4528	31.4903	33.2324	38.3496	34.6126	37.847	35.1591	28.7835	32.7373	39.1086	33.0012	39.4563	50.6153	26.9303	35.917	37.9746	41.8024	40.6259	43.6467	43.6254
TRHDE	122.834	121.93	144.352	157.992	183.12	104.88	118.759	209.975	101.462	106.744	175.748	63.2396	126.89	75.0015	104.046	85.3604	97.7901	141.376	95.015	122.682	102.894	115.868	101.412	31.0496	96.7253	87.0725	74.7298	118.985	103.77	88.9661	59.9182
P4HA2	14.8102	15.6677	17.877	17.4188	5.8785	18.7036	17.42	11.6875	21.4245	18.0344	17.0107	25.8697	20.0073	23.4518	18.9135	18.3134	25.1568	17.1314	19.7847	16.3061	22.9408	24.0896	15.646	13.6089	24.2102	18.7461	17.8666	17.3108	20.0674	17.9529	14.0284
FCGR2B	14.4963	8.51416	15.4041	14.0487	4.76378	10.9347	18.8111	8.34294	15.3737	21.3813	9.64089	71.6927	30.1949	29.6171	24.6534	21.6614	55.1799	17.6795	38.8022	18.44	21.0387	61.9176	33.023	14.7315	25.2983	42.0193	47.9921	26.7834	30.629	26.0183	21.998
NFATC3	85.008	95.7003	78.7926	91.0433	83.9092	90.3692	83.9237	82.7408	91.2383	84.8168	83.7683	76.835	80.0127	85.5567	94.6122	78.9582	83.6899	78.7057	85.0562	78.3675	77.7736	81.1089	85.7134	88.5839	73.2363	78.1463	87.3337	92.9043	87.8426	89.235	89.9329
TRNT1	24.6198	22.8885	22.5205	20.238	20.334	24.4875	21.682	23.0019	21.4663	25.0411	20.5167	20.4808	20.0073	20.5144	20.249	23.8933	22.0617	26.267	22.5143	22.1032	20.6779	23.461	19.8067	26.1181	20.4021	20.5638	20.1616	19.5855	22.8066	22.6769	23.2192
ACADVL	290.383	309.568	303.029	357.187	362.986	423.679	381.814	485.365	341.241	386.386	400.384	462.579	407.871	422.55	372.373	392.461	436.951	378.538	447.08	420.292	458.685	443.452	438.603	268.363	455.588	398.258	432.483	391.227	404.184	387.114	309.709
STK10	40.0406	60.4698	63.7904	33.9778	46.8356	53.4755	34.7341	40.8987	44.7514	40.9312	36.9736	76.1658	54.4911	77.8098	82.7629	60.3683	61.3703	50.2938	53.1104	59.4112	59.3102	52.969	66.5533	154.578	50.9953	61.5921	64.9673	56.759	68.5832	78.5964	154.204
FBXW11	76.611	74.3068	72.5554	77.4656	66.8288	80.8548	69.1846	82.9543	79.3036	76.9343	82.373	64.6836	75.7066	75.4534	69.5214	67.4754	77.1556	77.7008	71.318	65.1017	73.1824	76.7456	68.6161	47.3276	76.2444	71.2649	62.818	68.9113	67.4818	68.9181	56.4154
ACAP1	14.7317	22.0824	23.8944	22.6684	23.2826	14.3914	19.1366	19.7997	21.0907	19.2856	23.9512	21.467	19.8673	26.0341	29.9955	17.0212	19.7919	23.3132	23.1742	19.6137	18.4479	16.768	21.6248	56.1081	17.746	23.9071	21.6187	24.0725	25.2635	23.8291	57.7651
CRMP1	12.8875	12.3092	11.9146	8.83142	8.10795	7.68344	10.5536	7.3467	12.4109	8.11868	9.89133	11.3233	10.4499	10.5402	9.79212	9.03317	8.61489	9.48785	7.81621	5.67209	10.5771	7.4497	8.96794	5.63031	9.13759	8.32674	12.2204	10.4557	9.92934	11.9616	7.4727
EVC	49.1047	48.5136	48.4584	45.8381	39.0685	40.3333	45.5961	30.2958	51.7203	43.1208	41.374	62.3942	44.9337	41.6249	43.7486	40.0751	39.1883	47.5836	37.9323	32.2749	51.2755	36.4401	41.3794	33.6958	44.6591	39.5848	60.7053	54.9206	46.5845	47.2185	32.8278
DERL2	35.6459	32.3929	30.0766	32.6492	29.7192	31.1955	28.1932	35.1347	30.8972	36.0203	30.3551	27.9125	30.545	31.4893	30.2228	27.5937	31.4847	32.2357	28.9635	30.2477	30.5164	33.5928	27.289	28.9648	28.0184	32.8334	29.3413	26.0356	30.3466	28.9755	28.618
SIDT1	4.1765	6.86851	6.22692	6.239	4.33227	4.67171	2.41454	4.10892	3.73115	3.48927	2.95082	5.22997	3.23803	6.60214	7.66096	3.39452	5.03826	4.34143	5.11655	4.28504	4.57569	5.00918	4.87718	11.925	4.11338	5.82739	5.5906	5.03392	5.49571	6.31584	10.9755
NDE1	12.2989	16.2723	16.8329	12.9145	12.6028	10.2845	10.7608	8.02272	13.6628	10.7775	8.24564	14.2819	11.8502	15.0593	19.567	12.1462	10.8503	12.1981	11.2058	12.0383	12.6432	9.77928	13.0237	30.7289	9.00959	12.2867	13.0946	12.1695	12.5839	15.4181	31.4138
MRVI1	37.9609	30.0084	33.5386	21.1454	38.8168	31.5719	17.8344	22.3259	31.5648	23.7586	24.4521	27.1729	21.6877	24.8721	25.0512	28.5041	20.7892	32.8752	23.2342	16.6618	17.9888	16.1394	24.317	43.5588	18.354	20.2717	30.9805	33.2023	32.6341	46.1047	33.2777
TMEM38A	2.25381	3.84588	2.3802	4.16507	4.33227	4.74015	2.7697	3.89544	4.94131	2.89495	3.09393	1.88394	3.30805	3.21284	3.08608	3.512	2.80286	3.70193	2.35691	1.93774	2.37844	3.27123	2.67446	1.86151	3.31335	4.36673	2.23928	2.82158	3.82957	2.62884	2.36312
AP1M1	47.1428	56.8763	53.047	70.2068	41.6216	53.099	59.4769	46.4848	59.1899	54.8195	54.5753	58.6256	51.3403	54.6334	56.6207	55.8163	49.643	58.0896	56.4099	56.0325	54.8501	52.9321	56.8333	48.9714	51.0914	62.1439	56.0061	56.2605	57.0049	51.3664	54.4551
PVR	12.8482	14.3243	18.7013	20.4325	11.1645	13.9465	15.5259	11.8654	14.4557	14.8438	12.7892	18.2619	13.9158	13.5744	15.1342	15.0536	15.5274	14.5734	13.4855	15.3814	19.1366	16.768	18.1284	15.8141	14.5458	15.9871	16.2274	16.6253	18.4295	21.2559	13.3857
XRCC1	14.7317	15.4326	14.2776	15.9282	12.7826	13.2278	13.5133	13.3953	14.9982	13.9367	14.7568	13.5422	13.5307	13.5421	13.1736	11.7938	13.0513	13.4466	13.0955	12.1094	13.0367	10.8516	12.5342	13.3283	9.74562	13.8448	12.0747	14.413	15.549	12.384	9.97928
SCARB1	80.888	83.9456	105.637	74.4195	80.7448	100.876	86.9722	73.9881	68.8294	53.2555	91.2454	148.933	63.6635	79.4883	114.19	115.815	109.414	106.874	127.531	104.828	92.5969	91.8324	141.026	92.513	139.255	103.172	154.943	150.581	118.426	105.212	66.5381
CYP2W1	0.291881	0.252304	0.18207	0.114426	0.520635	0.0514351	0.579547	0.123951	0.267589	0.267449	0.303417	0.51031	0.0872288	0.243164	0.329781	0.516466	0.154774	0.230376	0.347168	0.266168	0.246774	0.128143	0.296921	0.618614	0.305223	0.471638	0.0536383	0.266488	0.271368	0.170836	0.177889
MCM2	7.70798	8.48058	7.40841	22.4092	6.16617	5.32197	5.58138	5.46096	7.94585	7.52437	5.27625	5.89918	9.92474	6.6667	7.03582	8.00529	5.38217	6.83851	5.20654	8.44618	9.92123	6.41432	6.10091	6.47227	4.81741	5.53526	8.06767	6.15567	12.2732	7.00715	6.76571
MOV10L1	1.86143	1.09192	2.51758	2.80406	3.14563	2.8236	0.81632	2.08085	1.76986	1.08072	3.38013	0.404646	0.647372	0.598234	0.0740417	1.95549	1.56479	0.443542	1.18706	1.54652	0.869875	0.904672	1.20598	0.378053	1.68128	1.12082	0.417912	1.38824	1.06208	1.24621	1.91322
PANX2	0.174165	0.688907	0.759079	0.730125	0.484676	0.188332	0.72753	0.230691	0.1424	0.642807	0.840054	1.35562	0.857426	1.8894	1.26749	0.722041	1.04893	0.748064	1.12707	1.29756	1.65695	1.20049	1.27591	3.8261	1.13726	1.0559	0.45434	1.51288	1.09032	1.20781	4.06631
SELENOO	16.6151	22.1832	25.3231	27.0431	23.0309	20.3806	22.5107	19.6218	21.5914	21.0685	27.2068	21.3966	19.5872	19.2555	22.2949	18.9302	22.5775	22.6737	20.5946	20.3961	22.3177	18.9497	25.5408	25.5568	18.194	20.0769	22.2379	24.166	21.4794	19.8348	20.5198
TP63	1.11589	0.487398	0.2645	19.2335	0.700429	2.61825	1.43785	0.835552	1.14391	0.986885	1.806	0.968188	0.647372	1.53433	1.01175	1.07446	0.980151	0.626255	0.737118	0.799647	1.29621	1.49631	1.27591	0.137492	1.20126	0.536556	0.927896	1.51288	7.41601	0.785336	0.402839
ALPK1	55.5398	46.0284	49.7223	35.7925	52.9486	39.9227	32.3368	47.1964	44.2924	44.8412	39.0486	49.151	44.5136	42.2382	51.3355	47.5345	44.9659	49.6848	43.6616	41.3085	39.8301	41.506	39.6661	66.6928	34.0986	41.3701	51.3798	38.032	44.0429	39.0764	73.3188
LLGL2	4.05879	8.24548	6.77645	19.3631	5.59083	4.9455	6.23251	6.06582	6.77742	3.58311	3.88099	5.65263	6.07376	6.63442	6.0697	4.62798	6.03559	2.69701	4.7566	3.96496	5.62512	3.93683	7.95399	10.2411	3.98538	3.71755	4.97134	6.84118	10.1553	4.74118	5.89805
PDE8A	115.457	108.194	99.4	125.522	112.856	82.9767	91.2341	122.27	93.0744	80.9068	117.612	88.2115	86.8744	79.4237	78.2449	79.9861	89.9146	89.5772	85.8961	92.2024	89.547	93.1266	82.6016	56.3085	77.5565	64.838	74.1105	91.1281	94.5072	91.8082	61.5892
CLCN4	18.7733	18.0522	17.1351	16.0578	15.5514	12.4064	19.1662	18.7679	14.4557	16.9083	20.8029	22.4532	15.4912	13.7358	16.9528	18.1079	18.485	11.4368	17.115	18.5467	15.4636	17.8404	18.8627	9.92032	20.9461	17.3179	15.6081	25.3812	16.9045	18.9899	14.7354
NLE1	13.4368	14.4587	13.1785	18.3261	13.7894	13.6042	15.0523	13.3597	14.9982	15.4694	14.9715	13.9296	15.2111	12.6383	14.5091	14.1432	12.845	13.203	13.6055	18.4045	17.1361	18.8758	17.9187	10.201	15.3459	13.5527	17.7209	16.563	18.7684	15.6486	11.0398
SDHA	118.282	113.5	102.395	134.466	136.229	138.42	126.395	213.071	125.331	115.033	118.471	104.167	103.364	111.219	99.1586	105.008	127.607	125.633	105.934	105.966	98.9591	123.485	117.775	69.78	136.311	92.6879	98.5169	113.563	112.665	103.945	77.9142
SMARCE1	65.3102	56.8091	51.9754	57.7956	58.774	57.7535	45.0337	60.361	53.6398	55.8204	55.2192	49.5737	51.4804	46.8219	43.8906	50.5301	52.4631	54.9835	50.8907	52.5827	49.3734	51.1571	45.1904	39.7098	46.7392	44.5511	49.1942	45.1053	48.7589	54.4773	38.4194
FNDC8	0.0172109	0.0172109	0.072164	0.0820212	0.0891286	0.0856593	0.0172109	0.088371	0.18413	0.0172109	0.0172109	0.0524322	0.0172109	0.081769	0.0456263	0.0172109	0.223555	0.0172109	0.047207	0.0172109	0.0828004	0.0172109	0.0871384	0.097398	0.0492122	0.0821291	0.0536383	0.0483706	0.0454506	0.0172109	0.113618
GSDMB	55.5791	63.291	73.3247	89.7795	151.476	81.8816	46.484	86.8325	67.4106	25.5103	83.1959	25.4823	21.1976	26.1633	26.2162	26.742	23.3341	28.1855	22.9043	38.4633	18.7758	30.6346	44.8408	17.9791	23.9542	21.9596	24.4236	19.3674	33.0294	28.7835	33.7276
KDM5A	207.943	194.507	203.179	218.104	177.87	182.603	172.122	196.882	190.972	195.266	191.668	181.161	175.412	166.093	185.343	168.648	192.846	190.009	192.472	183.676	175.863	180.837	176.374	172.74	143.127	151.049	173.12	178.033	173.917	188.976	199.034
ADAM11	1.46904	0.890415	1.28113	1.41063	1.27577	1.21506	1.0235	1.93853	1.22737	0.486408	1.73445	1.53173	0.892435	0.921025	1.23907	1.80865	1.25528	1.9357	1.27705	0.586255	0.935465	0.534896	1.17102	1.58086	0.977251	0.828688	1.91144	1.69983	0.920881	0.74693	1.2705
PPP2R3A	55.4221	44.114	47.4693	48.5278	39.6798	46.3568	45.1521	51.5371	45.586	46.0611	54.7184	41.1205	41.8529	45.918	42.9529	43.2468	45.3442	43.2289	39.9121	39.7081	40.1252	43.7986	37.0089	25.9176	41.811	40.3963	31.1991	37.627	35.3451	39.3068	30.739
FERMT2	432.387	337.578	391.861	505.959	449.107	357.695	347.156	454.125	357.724	376.97	421.241	248.433	359.174	283.266	276.67	270.408	301.246	368.367	319.536	329.423	286.48	355.63	333.991	113.843	334.975	273.355	237.415	305.631	301.278	319.673	189.907
ABCB11	7.51178	27.7582	15.1568	4.10026	2.24666	1.18083	3.50962	3.11268	5.85936	11.2467	2.02065	2.90536	12.7605	0.824188	13.0315	1.92613	2.45895	13.2944	3.1668	1.86661	1.9849	1.6812	3.19891	2.86385	2.0653	2.58148	1.76573	1.2636	1.96575	2.66724	1.94535
DHRS9	7.23711	5.35719	5.32019	1.92912	1.23981	3.47386	3.56881	1.22693	3.02175	6.86749	1.44824	27.349	26.729	20.579	14.026	17.1975	20.8924	7.59981	17.235	5.03192	23.1703	32.4465	14.1775	17.4178	10.0976	20.1419	12.6211	10.0818	12.1603	5.4709	14.2855
CD5L	0.0172109	0.0172109	0.0172109	0.0172109	0.0172109	0.0172109	0.0172109	0.0172109	0.0172109	0.0172109	0.0172109	0.0172109	0.0172109	0.146327	0.0172109	0.0172109	0.0172109	0.0476631	0.0172109	0.0172109	0.0172109	0.0172109	0.0521747	0.0172109	0.0172109	0.0172109	0.0172109	0.0172109	0.0454506	0.0172109	0.0814823
PTGS2	0.645029	2.13305	1.41852	1.99393	2.53433	1.21506	0.313177	0.871132	0.392778	1.5812	0.589623	0.439867	0.892435	2.72865	4.47843	0.956985	1.49601	1.66163	0.767114	1.01304	0.96826	1.42236	1.55562	9.55947	0.913248	1.47787	1.00075	0.733884	1.65511	0.74693	10.0436
IGF2BP2	19.4796	21.4443	19.4706	15.993	21.0172	13.57	14.6084	13.6444	12.5778	15.313	18.3344	11.7459	15.9463	13.8004	16.1572	10.2666	12.0196	16.2178	9.91593	11.6471	11.561	9.33555	11.3804	32.3727	9.64961	9.49527	13.5682	15.005	14.9842	9.04268	33.2134
MAP3K13	21.5984	20.1681	23.1525	21.275	25.8357	27.0543	21.09	19.6218	23.5945	23.1956	25.8831	18.6845	20.8475	21.4505	17.0665	23.5409	19.0697	18.5626	21.3445	22.53	19.8908	21.4642	22.2891	12.366	17.2019	17.3179	19.7609	21.4239	22.6654	24.6356	18.8809
ST6GAL1	35.9205	43.8454	41.9739	24.8072	44.8939	48.7183	37.0426	37.3051	46.5875	40.9312	40.8016	60.2457	42.7981	51.3409	56.4503	47.2409	60.5105	49.7761	51.0106	38.9256	41.6994	50.9353	45.54	73.0276	35.4747	47.6672	70.6499	52.6459	66.0981	65.4615	62.1998
TBX21	0.33112	1.73004	1.03384	0.276452	0.520635	0.325229	0.461161	0.444172	0.559696	0.361289	0.303417	1.14429	2.39782	3.60019	2.54618	1.57371	1.1865	1.20485	0.917095	2.15113	0.804286	0.460941	0.856341	11.6042	0.529232	0.861147	0.745759	1.79331	1.25976	1.28462	3.68068
FRY	91.0508	93.8195	85.7167	78.8266	83.1541	97.8985	83.6869	73.5612	94.5349	69.8651	69.3864	95.8545	47.6994	101.858	110.724	132.232	119.663	110.681	101.944	92.238	93.3512	85.0655	92.3216	143.472	81.3646	85.7092	118.552	120.2	131.049	133.901	134.377
PICALM	364.073	297.075	354.3	283.562	299.015	295.201	310.101	373.999	313.324	374.405	346.899	402.28	328.366	366.449	344.981	415.162	343.718	374.184	361.411	433.914	368.467	372.418	303.957	374.01	379.073	363.754	290.016	327.848	299.019	358.54	381.661
NSF	14.3001	13.8206	15.7063	18.5854	11.3083	16.0684	14.7267	14.8541	14.1218	14.2495	11.6801	21.0091	18.9571	18.8036	17.8621	21.6026	17.6253	19.3544	15.2552	16.0216	22.0881	19.5413	17.0096	19.3824	19.954	20.3366	20.9265	15.8152	18.486	15.1109	17.9168
GLI2	3.70564	2.23381	4.19365	1.96152	1.67132	4.05567	2.56252	1.01345	3.06348	2.676	1.98488	4.17333	4.53337	2.30902	3.00083	2.98337	3.11238	1.47892	2.59688	3.43148	4.54289	2.60564	3.82826	5.83077	4.27339	3.65263	7.55768	6.06219	4.14021	3.93465	4.06631
CLASP1	144.023	173.819	141.164	127.143	124.291	126.989	118.345	123.907	137.642	125.418	138.112	110.366	123.144	110.412	123.511	125.242	118.253	135.256	118.502	110.021	104.337	105.736	111.167	96.0012	98.8374	102.231	122.195	121.509	125.147	124.646	95.0746
MRPS34	21.1668	17.3134	22.3831	30.9642	27.0583	23.9399	22.7178	29.5842	20.8403	20.6932	26.384	26.2219	29.7398	23.2904	23.2894	21.5733	25.879	26.4193	24.3141	22.2455	26.6794	28.0092	25.4009	16.3353	24.3062	22.9983	18.4495	19.8971	23.1173	20.1037	19.5557
NOTCH3	137.274	120.184	195.925	101.283	144.068	173.842	168.304	88.2913	101.337	103.585	88.3118	571.484	121.288	154.182	230.978	281.245	144.837	176.122	176.454	176.457	278.183	217.371	248.715	308.096	201.722	185.456	174.14	509.229	248.781	256.609	146.588
CLNS1A	54.7158	49.1853	47.3319	55.268	47.0154	50.9086	46.1288	56.8386	46.5458	47.8441	57.3658	39.5004	41.1877	41.7863	44.2316	48.6505	42.9368	45.4519	47.3811	45.6119	43.5687	52.7842	41.764	36.8632	43.699	40.0717	43.6937	46.9749	49.0413	36.5416	44.2681
PPP2R2C	0.841222	0.420228	0.896461	0.146832	0.125087	0.154108	0.490757	0.123951	0.267589	0.423849	0.625399	1.46129	0.437318	0.75963	1.04017	0.516466	2.11505	0.473994	0.947091	0.977473	2.05049	2.93844	1.48569	0.578521	0.977251	0.666393	1.03718	0.796203	1.06208	1.39984	0.306432
TEAD2	19.9504	16.0372	26.2299	19.0715	19.5788	28.6629	22.2739	28.4457	22.1339	17.6278	21.8404	22.2419	17.3816	18.3194	17.7484	15.4354	20.3077	17.5577	16.965	17.5153	19.4973	19.0237	23.1283	16.5358	17.2339	17.9346	23.2579	24.3841	19.4461	22.5233	14.8639
EED	28.426	19.2613	25.3781	25.1636	18.0686	20.0384	18.0416	25.8839	22.0922	24.3842	23.4861	16.5008	20.1123	20.934	18.5441	18.6659	19.2416	22.1864	19.8147	19.4359	17.8904	23.7198	19.3871	21.1064	18.162	20.3691	17.2838	18.6195	22.9761	21.1023	17.3705
CDHR2	0.252643	0.319474	0.374406	0.373668	0.844264	0.49635	0.253984	0.515332	0.225859	0.423849	0.374969	0.475089	0.682381	0.501397	0.329781	0.398994	0.361118	0.260829	0.467153	0.47956	0.312364	0.350009	0.75145	1.01955	0.529232	0.179506	0.0900657	0.515766	0.440806	0.43968	1.1741
SNCB	0.0172109	0.0172109	0.0172109	0.0172109	0.0172109	0.0172109	0.0172109	0.0172109	0.0172109	0.0172109	0.0172109	0.0172109	0.0172109	0.0172109	0.0172109	0.0172109	0.0172109	0.0172109	0.0172109	0.0172109	0.0172109	0.0172109	0.0172109	0.0172109	0.0492122	0.04967	0.0172109	0.0172109	0.0172109	0.0172109	0.0493466
TSG101	38.3141	34.9454	33.7035	39.6487	38.5651	31.4693	26.6542	38.159	31.69	38.335	37.7249	25.8345	30.545	32.845	28.6315	33.9078	35.5428	35.4027	30.0133	30.1766	30.6147	30.9304	29.2469	21.4272	29.4904	29.8471	27.6656	32.7972	31.5327	33.2002	28.0717
NCBP3	51.4198	60.9736	55.6298	52.1571	46.4401	50.3268	42.1628	49.8293	49.6338	46.499	49.7455	46.6151	44.5486	47.1769	51.2786	49.326	44.3813	50.9942	44.0815	45.8964	43.4047	41.9128	48.1973	42.2357	38.4828	39.5524	43.6937	48.5329	47.7705	55.3222	41.633
ATP2A3	9.8661	15.1975	12.6564	11.9099	12.3151	10.4556	9.93209	9.94405	6.52704	6.05422	12.3956	16.5008	6.98399	18.6422	24.0567	8.97443	11.8476	13.3857	8.44612	8.80184	9.23254	8.74391	12.2895	57.7519	9.16959	9.39789	11.0183	14.0079	15.0407	11.6927	71.712
CA12	7.04092	5.42436	5.29271	44.3151	2.71412	7.3412	10.0505	6.59952	8.82217	5.24094	7.95943	15.1624	14.1258	18.0935	12.2074	17.1975	16.3528	16.7355	13.8754	3.46704	16.8081	7.15388	7.18478	8.67742	11.9857	24.751	18.1945	6.46727	19.785	7.35281	5.41601
MGLL	585.183	580.362	584.664	756.516	636.309	985.949	818.246	783.668	809.03	684.701	792.737	627.31	629.443	710.221	580.488	716.889	644.912	604.281	592.021	684.115	637.613	659.659	797.576	383.191	963.546	662.442	709.441	816.495	844.695	738.147	496.964
NTN4	38.6672	36.591	35.1598	35.6305	29.3956	38.5195	20.2317	15.459	33.0254	28.0752	21.8404	42.6351	27.6743	30.7146	27.2676	39.194	31.0033	45.8173	30.0733	27.3313	27.0073	21.9819	25.9953	32.2524	23.0582	28.5163	35.3518	26.5029	33.9331	40.8431	23.7334
BCS1L	15.281	14.9624	16.4757	17.2244	14.2569	14.2545	13.0989	14.7118	15.8745	14.5936	14.8999	15.5146	13.2156	13.9618	14.7648	12.293	12.9137	14.7256	15.1353	12.6785	15.1684	12.9224	15.8908	10.7222	13.0418	10.7287	13.8596	13.1666	15.3514	14.0355	11.329
NUAK1	47.4959	73.7358	62.0593	39.0979	71.3596	85.2013	71.3747	38.9418	63.6132	50.5028	48.8869	87.2957	58.3421	71.3217	65.9126	78.459	99.5784	78.858	90.2456	101.805	77.5769	58.4787	86.8672	63.5254	79.7325	75.0302	72.4349	88.3549	101.793	150.531	60.2074
DPP8	109.061	101.947	88.0797	93.4737	80.8167	107.721	85.1668	97.471	105.927	106.588	102.551	95.8193	97.2721	106.603	98.022	105.272	106.869	120.669	102.994	94.4075	96.4995	100.744	94.0698	90.0272	99.4454	94.5706	91.6321	96.8927	99.8727	106.94	95.0746
SLC24A1	24.0705	25.3066	24.6637	19.6547	21.7004	25.0693	19.1958	19.4439	24.5125	21.9756	22.0193	26.1515	21.8628	20.5467	27.5802	26.9182	22.4744	27.7592	23.9241	22.1388	22.5472	18.2102	23.4779	21.7479	20.2421	23.7448	22.2744	22.0783	26.5625	23.0226	21.1625
ZNF532	98.153	87.0018	85.0297	89.4231	87.2174	102.621	93.2467	67.5126	91.6973	70.9286	91.5674	91.8745	76.9669	77.0351	82.3367	83.5984	86.2004	78.4012	83.1365	84.0224	78.1672	75.4514	82.4268	52.7803	69.5241	74.1862	98.7355	89.4144	91.768	101.333	67.3094
SCARF1	29.8778	46.7001	43.9248	36.6027	34.7894	38.6906	34.8525	41.0766	35.404	28.7946	32.0723	37.1053	30.0549	37.4609	51.9322	46.5654	44.1405	42.1631	38.6222	38.9256	37.5016	34.7021	56.9033	59.9972	26.8663	44.2265	42.8923	49.6546	51.3005	59.3165	43.0148
LMAN1	139.589	132.241	113.825	130.221	130.692	139.139	113.58	132.695	122.535	134.176	123.658	104.66	111.731	111.864	104.643	101.953	117.943	106.052	107.013	118.592	111.159	114.574	105.538	72.0252	115.478	96.9401	107.296	105.181	114.444	114.698	80.2279
HACD3	45.9264	41.2258	39.5835	64.5359	50.5034	55.2551	42.0741	62.9227	42.5397	42.7142	50.0317	39.6765	49.2398	44.4009	33.9737	42.6301	49.2647	41.6149	49.5408	40.5972	43.3719	48.3468	42.7429	30.4883	43.9871	42.4412	47.5914	39.8393	50.0579	59.0092	29.9677
IPCEF1	0.88046	2.26739	1.5559	0.535694	1.09598	0.770144	0.401967	0.622072	0.434507	1.33096	0.768502	2.44748	1.5226	4.82679	5.84237	1.33877	1.56479	2.33158	1.57701	1.33313	1.16503	1.75516	1.27591	14.6113	0.977251	1.44541	1.91144	1.1078	1.71159	2.05274	16.1493
ZZEF1	140.217	162.366	164.025	124.907	136.481	136.503	142.643	115.119	163.264	114.908	135.572	187.923	149.225	170.515	176.136	171.174	172.108	171.25	139.829	145.124	165.532	131.14	161.655	172.74	130.583	159.099	174.213	167.937	165.022	160.133	165.259
NOX3	0.0172109	0.0172109	0.0172109	0.0172109	0.0172109	0.0172109	0.0172109	0.0172109	0.0172109	0.0172109	0.0172109	0.0172109	0.0172109	0.0172109	0.0172109	0.0172109	0.0172109	0.0476631	0.0172109	0.0172109	0.0172109	0.0172109	0.0172109	0.0172109	0.0172109	0.0172109	0.0172109	0.0172109	0.0172109	0.0172109	0.0172109
ENO1	267.978	326.965	304.925	372.482	204.767	369.262	360.356	286.757	382.803	348.443	271.484	340.361	434.163	483.719	343.56	412.079	418.724	419.801	365.31	341.906	445.01	473.33	395.562	255.854	483.557	403.062	410.445	366.424	393.114	340.374	302.446
SLC12A1	2.05762	0.621737	1.33609	0.406073	0.592552	0.49635	1.58583	0.408591	1.51948	0.642807	0.947381	2.69403	2.08274	6.69898	1.04017	1.83802	2.287	0.991682	2.62687	1.11973	1.49298	1.90307	0.961233	24.1134	1.00925	1.77	3.36853	3.13318	1.25976	3.24334	36.1699
MYDGF	16.105	13.8206	18.8112	28.955	19.1833	15.7946	19.551	22.0768	18.5869	18.7851	20.3021	22.9111	24.6285	20.8049	18.9135	21.6907	22.6807	19.3848	23.8341	27.118	25.2036	23.8677	19.6319	18.3801	21.7461	24.0369	23.695	20.6138	21.4229	21.7168	15.7637
ANO8	10.3762	14.6938	16.3933	13.2385	19.1114	16.0684	17.716	17.7361	15.5824	12.5291	16.8318	17.0996	13.0055	11.6377	16.8107	12.7335	14.7021	12.9594	13.6655	20.325	19.1038	12.6266	20.6109	11.8047	13.4898	13.4877	17.8302	16.2203	19.5308	15.5717	13.9641
TUBE1	27.445	29.4039	26.2848	24.1915	28.0292	31.6062	21.8891	33.498	27.0998	28.1065	26.5271	17.3813	19.9723	22.2252	22.6359	29.9138	23.9876	22.4605	21.4045	22.8146	19.6613	19.9481	20.4011	17.0169	20.9141	18.3566	20.4894	18.7442	25.4329	20.8334	16.1172
ARHGEF10L	46.515	48.6144	54.2835	46.0326	35.185	42.3526	54.0903	27.3071	54.3492	49.0327	47.0266	81.0263	57.4669	57.4094	60.7978	52.6446	50.9499	59.8863	54.9701	55.6057	65.574	55.2986	60.8891	48.0493	64.2119	76.6207	65.7322	63.9257	54.1245	47.2185	44.1074
TXK	1.50828	2.33456	2.3802	0.730125	2.46241	2.48136	1.52664	0.799972	1.64467	1.2684	0.947381	4.80732	2.29279	4.69768	7.23473	2.8659	1.87431	2.69701	2.98683	3.36035	3.06713	2.8275	2.5346	14.7315	1.96929	2.25689	2.67641	1.38824	2.61526	1.93752	24.3439
WSCD2	4.3727	2.4689	3.94636	8.0861	1.34769	4.56903	2.7401	0.515332	5.31688	2.95751	1.34091	3.04625	1.38256	1.14698	0.926505	1.2213	1.01454	1.47892	1.27705	2.86243	0.90267	1.31142	2.15	1.58086	0.913248	0.76377	6.06416	1.79331	2.84118	2.20637	3.10224
KCNQ2	0.0172109	0.0172109	0.237024	0.0172109	0.0172109	0.0172109	0.0172109	0.0172109	0.0172109	0.0172109	0.0529867	0.0172109	0.0172109	0.178606	0.159288	0.0465788	0.0172109	0.0172109	0.0172109	0.0172109	0.0172109	0.0172109	0.0871384	0.0573044	0.0172109	0.0172109	0.0172109	0.0172109	0.0172109	0.0172109	0.0493466
TACR2	1.23361	1.39419	0.923938	0.859745	0.772347	0.907041	1.34906	0.728812	0.351048	1.45608	1.05471	0.897745	1.69764	1.21154	1.58006	1.04509	1.39284	1.2353	1.39703	1.08417	1.23062	1.20049	0.786414	0.658708	1.04125	1.12082	0.745759	2.01143	0.97736	0.938961	1.2705
ACTR6	18.1454	17.7164	16.5032	18.2289	19.1473	18.3956	14.1052	21.2585	14.7895	18.5349	16.7245	9.98486	14.826	14.2846	13.4009	12.7629	15.2867	14.0557	14.9253	14.4567	14.5781	16.3983	12.9188	11.1632	13.6498	11.8972	11.8561	12.7304	13.4028	15.6486	12.518
TIPIN	5.31442	4.51757	5.48505	4.58634	5.23124	4.77438	4.01276	4.5003	4.69093	5.27222	8.31719	4.34944	4.39333	3.76158	4.70576	4.56924	4.8663	5.16364	6.67635	4.24948	4.96922	5.74873	3.05906	5.0289	3.66536	3.39296	2.78569	4.09913	5.49571	4.43393	3.35932
SRI	54.5981	50.6295	52.0029	53.4858	38.1336	46.8017	38.7	54.3835	46.6292	51.0346	47.2055	41.2262	41.7829	40.818	36.3605	43.981	43.5215	43.2898	43.0317	45.6119	40.0596	44.1684	36.939	32.1722	43.507	37.9294	38.5938	35.3835	38.9033	49.2925	32.2172
EIF4G3	103.646	91.3343	100.719	82.8772	79.6661	117.201	90.7309	91.2089	100.168	81.7514	97.6135	102.617	91.0055	89.8821	102.341	103.833	99.6128	102.946	99.3644	84.0224	89.3502	89.9466	93.9998	81.4873	92.6611	90.1561	106.531	100.601	99.5056	105.558	76.7894
NUP37	11.3179	9.65605	10.0462	14.956	11.0566	10.2845	8.62984	10.5489	9.2812	12.404	10.3922	9.38609	9.71469	9.79777	8.14402	9.79673	12.0196	8.54383	9.22602	10.4378	10.3476	10.1121	8.47844	6.59255	9.80962	8.87854	9.99832	8.8354	11.426	8.88906	7.53697
SEMA3A	36.4306	46.6329	55.1902	57.9577	42.9161	64.8379	69.303	42.3931	63.6967	49.5332	50.4611	29.6736	59.9175	30.9728	48.0393	49.7078	38.3973	50.2025	58.5697	48.2437	36.4522	49.0494	32.5685	13.8896	53.6515	36.6311	39.7595	34.8849	33.7636	32.2401	27.7182
GTSE1	0.370358	0.487398	0.676649	4.06786	0.232964	0.770144	0.490757	0.123951	0.434507	0.517688	0.0887624	0.475089	0.682381	1.21154	0.841258	1.66182	0.842588	0.473994	0.737118	0.372864	2.08328	0.904672	0.926269	0.939362	0.625236	0.698852	1.69287	0.235329	1.99399	1.01577	1.46332
SEMA3C	285.4	228.629	438.269	227.34	138.315	331.924	476.494	306.682	346.457	410.502	411.904	417.743	484.646	574.714	394.168	558.449	445.549	425.191	494.203	420.008	473.607	453.842	307.034	237.13	980.442	382.58	478.564	599.312	346.518	518.079	279.534
TTC38	36.4306	43.2408	37.248	40.1024	38.5291	42.4895	47.1943	58.3329	46.0033	42.9331	52.7865	31.1529	66.1491	39.1717	55.0863	35.6405	37.0904	66.5248	62.8591	33.1996	35.37	32.8163	37.4984	33.375	44.2751	36.2091	32.8019	37.4712	43.2804	31.6256	19.62
ACAT1	132.997	118.975	107.835	176.075	157.517	182.877	122.074	213.498	124.497	114.939	158.468	89.6556	94.7164	97.6937	85.4056	90.7348	97.5837	91.922	108.933	98.6042	92.7936	123.078	114.559	40.3914	105.526	73.4721	66.7158	79.2875	92.8128	86.4697	70.523
GRAMD4	46.1618	33.0646	42.8532	45.19	47.6627	48.9921	49.4732	53.3517	37.9495	56.2271	65.63	44.3961	50.9902	52.2125	49.801	38.7829	43.8654	48.1926	46.4512	40.5261	43.6343	63.8035	60.015	38.7075	57.7796	55.6196	39.7595	46.1336	41.5296	39.6525	35.9128
CELSR1	2.09686	3.20777	2.65496	5.36406	2.49837	3.30274	1.76341	0.906712	2.47926	1.51864	1.73445	11.2176	8.45437	5.66605	8.00195	6.12574	3.59385	4.92002	3.31679	4.28504	5.1332	3.75194	5.68134	22.7102	3.88937	6.2169	4.86205	3.66289	6.08874	5.62453	4.64475
WNT8B	0.762744	0.520983	0.42936	0.114426	0.340841	0.427902	0.431564	0.337431	1.18564	0.23617	0.482296	0.475089	0.787408	0.501397	0.557104	0.663305	0.705026	0.68716	0.197188	0.657386	0.312364	0.239076	0.366849	0.578521	0.177218	0.40672	0.855041	0.765043	0.469046	0.362867	0.306432
ZNF638	333.938	267.419	308.469	239.232	280.316	263.099	236.021	293.908	259.284	268.617	246.298	232.936	228.626	221.581	216.259	236.458	247.596	263.155	245.776	242.999	211.511	246.103	214.765	220.452	225.083	229.828	227.798	221.874	216.023	246.701	207.839
SLC25A40	14.7317	13.8206	12.2992	11.3914	14.2929	13.3989	10.6424	14.8897	12.5361	15.8761	10.2491	11.4642	12.1303	13.6067	11.2981	14.4075	12.9481	13.2335	13.0055	9.29975	11.4626	11.887	12.4643	14.6514	10.3216	11.9946	13.1675	10.518	10.8048	14.2659	13.1607
TIMM21	18.4594	15.2983	14.6073	17.2244	16.9179	20.0042	14.6971	19.6574	16.25	17.9093	17.4042	14.1762	14.6159	15.9308	15.4468	15.6703	18.1411	17.7099	15.6752	17.7643	16.3818	16.9899	15.5761	10.0807	15.9859	14.429	12.439	16.0956	16.8763	14.3427	9.8186
ADD2	2.05762	1.89796	2.10543	1.05418	3.03775	4.32946	1.79301	0.586492	2.89656	1.4248	0.911605	3.15191	2.60787	4.76223	3.62597	1.69118	2.11505	2.66655	3.34678	2.25782	2.70638	1.79213	4.1779	5.14918	2.89733	3.71755	6.28272	2.7281	4.47908	6.81512	4.96611
FGF4	0.0172109	0.0172109	0.0172109	0.0172109	0.0172109	0.0172109	0.0172109	0.0172109	0.0172109	0.0172109	0.0172109	0.0172109	0.0172109	0.0172109	0.0172109	0.0172109	0.0172109	0.0172109	0.0172109	0.0172109	0.0500057	0.0172109	0.0172109	0.0172109	0.0172109	0.0172109	0.0536383	0.0172109	0.0172109	0.0172109	0.0172109
RASAL2	106.236	86.1622	100.636	100.732	82.6866	104.196	77.8564	125.899	81.8491	95.8273	104.876	102.511	76.6168	106.215	109.843	139.897	122.242	126.942	131.01	84.2002	84.8573	86.2118	99.5591	105.223	82.2607	97.6217	102.961	99.0116	107.328	115.889	63.2603
VPS9D1	7.94341	7.7753	8.37009	7.92407	9.54631	9.05241	9.8433	9.44593	10.4079	6.55469	11.9305	11.7459	10.3799	10.9275	9.70687	11.6763	10.472	13.0203	7.30627	9.86879	11.5282	7.37574	10.6812	15.9343	9.87362	11.1182	13.1311	9.17816	9.33631	7.85209	15.6673
ZNF37A	64.2508	55.8687	55.6573	55.0088	48.3459	48.9921	41.6005	55.5933	52.0124	48.2194	51.4628	50.4542	45.6689	42.3996	45.8229	46.8003	55.0768	45.9087	56.8899	32.9507	50.4556	46.7938	48.0225	46.0446	40.6269	42.4737	44.9322	53.3003	53.7856	59.4317	36.8769
MARK3	97.7606	96.2041	106.159	96.0986	82.0393	91.6697	85.6107	96.4392	88.1085	86.8813	96.6834	92.5437	78.6823	83.9751	93.4756	79.9861	91.2902	94.8454	92.6453	89.6062	84.9229	84.8807	82.287	115.286	66.452	78.0489	81.9424	87.8564	87.0237	96.4554	106.194
SLC25A3	291.678	254.388	234.392	319.338	308.113	297.22	262.747	332.406	264.917	264.895	290.91	222.44	249.876	283.524	227.795	249.615	261.112	258.861	238.486	233.29	252.767	280.122	220.359	144.875	263.484	234.177	190.241	211.654	240.083	210.368	179.752
FNDC3B	248.986	310.005	277.091	348.276	214.656	272.613	366.335	250.963	328.93	306.122	371.441	307.394	303.23	291.497	289.684	328.204	309.19	278.625	285.82	282.868	309.534	277.497	267.7	185.57	291.581	236.514	338.756	341.06	314.607	344.022	255.721
FOSL2	80.4956	97.5474	115.391	102.709	106.563	62.7844	89.843	52.9959	74.0039	91.323	99.1161	83.7032	86.6293	68.578	89.0712	63.2757	75.9176	98.6824	78.3971	94.7631	68.7223	53.7086	74.2103	133.328	73.0443	84.8328	88.1715	84.6781	79.3143	75.1399	111.849
CACNG5	0.0172109	0.0172109	0.0172109	0.0172109	0.0172109	0.0172109	0.0172109	0.0172109	0.0172109	0.0172109	0.0172109	0.0172109	0.0172109	0.0172109	0.0172109	0.0172109	0.0172109	0.0172109	0.0172109	0.0172109	0.0172109	0.0172109	0.0172109	0.0172109	0.0172109	0.0172109	0.0172109	0.0172109	0.0172109	0.0172109	0.0172109
CACNG4	0.252643	0.15155	0.18207	2.86887	0.232964	0.154108	0.372371	0.159531	0.18413	0.14233	0.518072	0.0172109	0.157247	0.081769	0.358196	0.0759468	0.0172109	0.0781153	0.107199	0.0883414	0.279569	0.0172109	0.0172109	0.097398	0.145216	0.0172109	0.0900657	0.0483706	1.4292	0.0940234	0.0172109
FRYL	203.077	209.754	204.635	165.024	193.224	213.987	156.347	209.37	179.037	175.591	185.157	161.507	158.363	174.937	185.797	196.224	190.026	172.773	185.453	173.007	166.975	158.281	163.403	182.162	156.376	153.873	182.664	183.953	187.444	215.86	160.278
TMEM131	79.2792	80.6543	81.4303	77.2387	81.9674	73.4282	65.8698	70.2522	74.755	66.1428	72.8209	79.0187	71.7856	71.8704	77.6766	73.0259	75.7456	74.9906	71.078	71.2189	74.035	66.244	69.2804	75.794	62.6118	62.4036	76.0776	66.2627	77.1116	74.2565	73.6723
FSCN1	18.734	16.8768	20.4048	26.5246	15.5874	39.1355	26.5654	20.1199	18.0027	20.224	17.1896	38.0211	33.5558	32.5545	30.1092	42.4245	34.1672	20.2375	29.7734	30.4255	40.9451	33.1861	44.631	26.3988	33.3946	34.6835	41.6173	35.8509	39.8917	69.6094	20.4234
ACTB	950.415	990.063	1381.57	1283.49	825.74	1513.04	1103.2	840.169	998.942	1006.82	861.569	1548.84	1665.6	1503.74	1360.04	1667.56	1304.73	1352.61	1195.3	1185.55	1822.03	1193.91	1150.4	1875.95	1362.73	1455.81	1613.61	1140.99	1339.34	1460.45	1993.72
MOCOS	17.3214	16.5409	18.4265	12.6228	10.6251	6.55404	11.2935	18.59	16.7508	15.4694	16.009	5.9344	14.4409	8.15154	8.39976	10.0317	7.78952	14.482	8.68609	7.37922	9.00298	5.41593	5.47156	10.2812	7.12151	9.43035	7.15698	7.62018	6.03226	8.08253	3.52
PLD1	87.9509	56.6748	73.7369	66.1238	62.1541	45.5354	48.9997	59.2936	61.2764	51.2848	51.5343	47.3195	64.0836	40.818	55.9956	44.4803	50.1933	49.8066	53.8303	35.6181	39.5677	45.8694	41.4493	30.769	42.899	33.4825	59.0296	40.7429	40.0046	55.8599	29.6463
ATP12A	0.134927	0.0172109	0.0172109	0.0172109	0.0172109	0.0172109	0.0172109	0.0172109	0.0172109	0.0172109	0.0172109	0.0172109	0.0172109	0.0172109	0.0172109	0.0172109	0.0172109	0.0172109	0.0172109	0.0883414	0.0172109	0.0172109	0.0172109	0.0172109	0.113215	0.0172109	0.0172109	0.0172109	0.0736903	0.0940234	0.0172109
WDR62	1.03741	1.22626	1.06132	2.93368	0.412758	0.907041	1.05309	0.337431	1.06045	1.45608	0.804278	1.42607	1.10249	1.92168	1.32432	1.42687	1.32406	0.869873	0.557141	1.08417	2.608	1.42236	1.24094	2.5832	1.48927	1.57525	2.05715	1.2636	1.93751	1.09259	2.00962
DLG1	160.778	118.773	134.79	122.347	98.3287	124.491	121.719	137.178	129.88	123.197	126.592	117.833	126.4	115.867	102.767	100.602	123.618	122.009	129.96	125.527	119.718	144.082	123.964	68.497	180.601	94.9276	126.275	136.715	113.456	122.725	88.294
RAB7A	78.102	71.4185	79.507	89.8768	72.762	86.6387	81.9111	64.7017	67.2437	73.5561	61.6946	101.807	89.5701	79.4883	68.5836	78.8995	76.0551	65.6722	82.8365	79.0433	87.4809	86.5446	85.0141	69.9003	78.0685	87.9164	89.5558	83.681	84.115	74.7174	74.3471
BCAP29	93.4836	68.8996	69.6154	68.619	61.0753	67.7127	63.65	92.5609	77.5509	72.0859	66.2739	61.6898	57.4319	71.5476	54.2907	65.7133	70.1743	68.4738	81.0068	77.1583	67.3777	78.4466	59.5256	40.7122	69.5561	55.9767	57.1718	59.875	68.8091	66.3448	51.3379
SEC31B	18.1062	23.3922	24.0043	17.2568	24.3973	22.9474	25.1744	18.9458	22.8433	15.6571	20.481	20.516	11.4301	19.6429	20.1922	21.8082	15.0116	20.3593	16.3951	24.1305	16.349	16.6201	21.9745	21.9083	15.2498	19.655	21.3637	25.0384	21.4511	19.1819	22.7693
SART3	55.1867	45.894	48.6782	50.9906	44.5343	42.6948	42.2812	52.8892	47.3386	46.9057	46.2753	45.8754	43.2883	43.2712	42.6972	42.0427	48.9896	47.7054	42.1018	40.7039	42.88	41.8388	38.3725	42.1154	35.9867	39.5199	39.8324	45.9154	49.2955	48.6395	42.3399
ARHGAP15	8.76742	11.5032	11.7497	4.26229	9.58226	7.44387	6.3213	6.13698	9.69849	12.3727	5.63401	18.0858	10.2048	18.4163	22.3802	11.177	15.5618	14.9997	14.2054	12.5718	12.1841	15.141	12.4993	43.7192	14.5138	11.4428	14.5882	11.484	12.1603	15.3029	63.0996
TUBA3D	0.684267	1.39419	1.00637	0.956961	0.66447	0.872817	0.490757	0.337431	0.768345	0.893046	0.696951	0.721638	0.507336	0.469118	0.585519	1.07446	0.601853	0.68716	0.527145	0.372864	0.738696	0.423964	0.611595	1.42048	0.46523	0.471638	0.855041	0.733884	1.06208	0.900555	0.531382
PAX2	0.0172109	0.117965	0.072164	0.0820212	0.0172109	0.0172109	0.0468075	0.088371	0.0589405	0.0484907	0.0172109	0.0876536	0.157247	0.0172109	0.0740417	0.0465788	0.154774	0.0476631	0.0172109	0.0883414	0.0500057	0.0172109	0.0172109	0.0573044	0.145216	0.0172109	0.0900657	0.0483706	0.10193	0.0556171	0.177889
EXOSC7	18.1454	18.5224	17.9319	15.9606	14.7244	13.6385	16.8281	13.8223	18.9625	20.1301	14.8642	16.1486	17.8018	15.4789	14.8217	18.4896	19.9294	17.7709	16.965	13.8165	15.1684	14.5124	12.9888	14.932	15.1858	17.61	14.0782	15.4724	14.4195	19.4892	12.1966
KIFAP3	53.0286	48.4129	47.8814	37.6072	34.7535	40.6756	33.8758	42.571	40.2446	47.6251	36.437	39.9582	43.4633	37.6223	36.6731	41.1617	41.63	43.2594	41.7718	40.8817	38.7151	40.3227	36.2746	32.0119	37.7788	39.5199	42.273	33.545	37.0112	40.3438	27.8146
MKRN2	35.4889	37.1284	32.3846	32.4548	33.1713	33.3174	29.8802	39.6534	35.1953	32.1416	33.1814	26.7854	31.2452	32.3286	27.3813	32.645	33.5826	33.2101	34.0028	27.9004	33.5335	31.559	31.8692	25.9978	29.8425	36.8583	27.1192	32.0805	29.1606	33.5459	28.2002
MCM6	37.6078	25.2058	36.9183	34.1399	49.7483	20.7229	16.0586	59.2224	22.6347	19.0353	31.7145	20.4808	24.4885	14.1877	13.8839	17.3149	16.2152	15.0302	16.875	16.4128	20.4484	18.3581	16.0656	13.649	15.3139	18.6812	22.6751	14.1014	18.2883	19.3356	15.6673
REXO2	27.7981	27.8254	29.1424	27.5292	16.81	30.511	25.7959	28.3034	24.137	25.6979	28.2801	27.1377	23.2281	26.7443	21.8403	23.9521	32.4477	22.0037	27.9136	26.8334	32.484	30.8195	26.9743	18.0994	24.5302	21.1805	25.8078	24.0102	27.8333	27.9386	20.4555
RBM7	18.891	20.4368	18.2891	14.8264	19.7946	20.1068	14.6971	17.7361	17.6689	17.5965	16.7603	14.3171	14.4759	14.3814	14.7932	13.2915	14.3238	13.4771	13.7554	15.8793	14.4797	13.4031	15.7509	13.4085	12.9458	12.9035	14.4789	15.0985	14.956	17.1848	15.2174
RBMS2	116.752	140.771	135.779	93.5385	161.185	136.093	132.64	91.707	114.899	88.5078	113.57	114.275	91.0055	92.8195	113.537	108.943	87.9543	88.3286	84.3063	111.088	92.5969	80.3694	124.453	87.5815	77.9085	88.0138	131.338	140.859	121.081	130.983	69.9767
BAZ2A	107.139	150.746	142.676	109.093	115.913	115.216	99.0476	90.8887	128.419	98.7676	98.4006	128.998	97.3071	88.3973	126.295	104.127	85.7189	100.235	90.6955	92.1669	92.5641	84.6588	116.517	137.698	71.6042	98.7253	118.042	122.942	111.423	106.863	117.827
PTPN23	21.4415	26.482	36.0115	30.8993	28.6405	32.8382	35.2076	16.5975	24.7212	24.134	20.8745	42.9521	34.6411	19.998	27.8075	26.1547	20.7548	21.8514	21.8544	26.7267	35.2716	25.7906	37.4284	35.8608	28.6264	33.7422	42.6373	38.0009	33.1141	28.3226	21.1946
MLH1	37.7255	36.1544	35.1048	33.9454	34.6456	37.1505	32.4551	38.9062	38.4502	34.2999	36.1865	30.061	33.0657	32.264	33.6611	35.9342	34.6143	37.6866	31.5131	33.662	33.4351	33.4819	28.3728	24.1535	35.0267	33.9045	35.4246	32.0182	31.2785	33.3154	25.5651
UNG	38.1964	25.9447	28.5104	38.0933	33.1353	28.0126	26.0031	50.7544	28.7689	28.5131	37.8322	22.5589	24.5935	21.9024	24.6818	23.1298	27.0483	27.5156	27.0137	22.0321	24.4821	24.7552	23.0583	15.9343	29.1704	27.4127	20.1251	23.2623	25.7436	23.1378	15.9887
FMO4	9.78762	9.15227	9.60654	8.21572	10.0138	9.4631	7.32758	7.23996	9.03082	6.96133	7.10081	10.9711	9.81972	6.5053	8.96807	8.44581	12.6042	9.18333	9.61597	8.23279	8.2487	7.74552	8.96794	6.79302	8.14555	8.16444	8.72336	7.65134	10.6071	12.6913	5.64096
KLHL20	42.7873	41.7295	42.2487	39.8756	40.0394	42.5921	37.161	44.8837	41.9973	40.3056	43.771	35.6965	36.9166	37.235	36.4742	38.9591	40.8046	37.2298	39.1922	37.2541	36.649	38.0671	36.2047	29.2454	33.4266	35.1704	35.8618	41.2103	38.2537	41.4192	28.6823
RGS11	16.262	16.0372	26.3673	17.7752	9.83398	30.3399	31.8928	19.3016	22.0505	24.0401	26.849	34.8864	18.712	19.0941	26.1026	14.6424	21.9585	31.048	23.8641	33.6264	21.2354	18.0622	25.7855	13.1679	22.4502	20.5314	21.2544	32.7037	26.9296	31.1647	15.8601
SLC46A1	9.98382	10.1934	7.2985	8.92863	6.31001	10.2503	10.0505	7.23996	10.5331	8.2438	10.7857	13.7183	10.2398	10.5079	9.05332	8.76886	10.3	8.97016	10.2459	9.72653	10.1508	11.924	13.4783	5.46993	10.7057	11.1507	10.6176	9.42744	11.7932	9.1195	6.2194
PLXNA2	39.7267	55.3649	65.5763	43.2457	38.7449	40.0938	42.666	38.3369	47.0048	34.8629	37.4029	51.8983	32.6455	52.4707	57.2743	47.2996	50.7435	47.2181	41.0219	57.1351	47.7008	42.3195	56.3438	44.08	38.8668	48.0242	48.7571	50.3401	63.8389	58.0875	38.805
SPAG5	1.62599	4.55116	3.89141	11.8451	2.49837	4.02145	4.04236	3.39732	5.44207	3.89591	3.41591	4.17333	5.4436	4.11665	6.63801	5.12723	4.93509	3.12334	4.21667	4.67626	6.87132	6.30339	4.59747	4.82844	3.37735	3.94476	5.69989	4.84696	8.122	5.66293	5.73737
ANKRD13A	44.6315	46.4986	47.3868	39.746	42.8442	44.3376	37.1314	38.1946	47.3804	45.373	45.4524	48.6227	52.2156	52.0188	55.7399	48.2687	48.0955	51.6946	48.251	44.9362	50.1276	44.6491	42.1486	85.3764	37.7788	50.978	47.9192	45.2299	43.1957	52.2497	83.3451
TPD52	4.33346	3.61078	4.00131	4.61875	4.61994	4.02145	2.68091	1.90295	2.68791	2.95751	3.02238	6.95582	4.91846	5.50465	6.04128	8.1815	4.35044	10.4928	4.7866	4.78296	4.08376	4.26963	4.21286	9.63966	5.61745	6.99592	4.42493	6.28031	5.66515	8.08253	5.96232
ACACB	1621.36	2196.97	1591.13	1893.81	2340.4	1474.09	1904.21	2400.85	1829.57	1314.3	1834.92	1013.69	1087.19	672.39	848.843	1015.18	1032.53	1146.94	980.831	1528.47	727.045	958.253	1219.41	425.811	935	753.036	871.324	1064.06	858.334	827.327	563.581
TRAF4	2.99934	5.32361	4.82561	14.794	4.6559	5.8011	2.7401	3.71754	6.10974	4.86558	3.41591	5.19475	4.81344	5.66605	4.08062	4.98039	4.41922	5.46816	4.54663	4.88965	3.98538	3.12332	3.0241	7.15386	4.72141	5.30804	4.20636	4.28609	8.29144	6.81512	3.00583
PAG1	21.4415	24.1983	31.0108	15.9606	20.0822	22.0918	16.3546	17.8784	19.9223	25.5415	17.7262	43.1986	20.3224	37.2027	38.4349	30.09	39.9105	31.383	41.1119	30.959	29.8605	28.8967	27.1141	77.0369	28.4984	29.0681	39.6866	26.2225	33.9896	53.9396	80.9671
GPATCH1	15.9088	13.4175	16.2284	14.5347	12.6028	11.5508	11.5599	12.0433	14.6226	15.0941	14.3991	12.9787	13.5657	8.95851	12.3779	11.3826	12.3979	12.4113	11.6257	11.4337	10.7083	13.551	11.765	11.2033	8.46556	11.8648	10.7269	12.668	11.4543	11.2318	11.4575
ICAM3	13.0837	20.1681	16.3383	11.7155	23.8579	9.1893	7.59395	17.3447	10.2827	16.2514	10.3922	9.66786	9.99476	25.1626	31.5299	10.4428	11.2974	13.9643	10.9058	11.6471	8.18311	12.9224	11.0308	75.9945	14.0978	7.58018	6.39201	9.55208	12.4427	9.23472	110.853
NT5C2	35.3712	35.382	33.4562	36.6999	36.2278	30.3057	26.6542	38.3725	33.693	40.7123	31.6072	35.7317	27.8143	37.235	37.8381	28.8859	36.0243	35.2504	34.6627	28.9673	33.5335	40.7295	32.8482	44.1602	27.9864	27.7697	29.7784	30.6783	33.5095	37.3097	47.7066
AP002956.1	841.568	939.048	935.21	1210.67	754.506	959.699	1243.64	918.267	1013.51	881.045	978.02	1091.53	1079.55	1056.03	1055	1105.28	1097.53	1071.27	1038.96	898.254	1128.58	1369.44	1177.56	374.01	1018.68	1037.6	884.657	1063.84	1323.7	897.495	771.66
GPC4	19.9504	16.3058	24.9659	10.6785	16.5583	12.7828	14.9635	13.0395	16.6673	22.4761	11.8232	29.427	49.87	21.1923	18.4872	31.7933	15.7338	19.2935	12.3156	15.8438	29.8277	27.6025	19.3172	42.5164	18.194	14.9809	23.185	16.6876	14.1088	17.0696	16.31
MBNL3	131.27	135.162	111.023	87.9973	62.262	68.1234	68.1191	66.9789	131.048	105.336	76.5416	59.9287	85.229	111.089	163.008	110.353	90.8087	153.831	99.0644	62.541	87.94	87.5061	64.2806	453.796	78.2605	105.639	118.88	70.4381	66.2393	70.4927	360.162
CAMSAP3	0.0956881	0.0843805	0.0446875	3.0633	0.268923	0.25678	0.106001	0.0527909	0.10067	0.23617	0.124538	0.0876536	0.0172109	0.146327	0.27295	0.193418	0.189165	0.108568	0.317172	0.0172109	0.14839	0.571874	0.226994	0.378053	0.24122	0.40672	0.126493	0.266488	1.288	0.0940234	0.0493466
RAP1GAP	0.488074	0.722492	0.2645	1.11899	0.376799	0.119884	0.490757	0.123951	0.18413	0.0797705	0.44652	0.439867	0.192256	0.598234	0.983336	0.222786	0.326727	0.565351	0.587137	0.195037	0.705901	0.386986	0.157066	1.09974	0.0812136	0.114588	0.0900657	0.515766	0.356087	0.0940234	0.724197
XAB2	27.0134	29.3367	30.4063	32.8437	33.2432	33.3516	33.3134	31.7902	28.2265	29.4515	27.8508	31.2938	27.0791	27.293	27.2392	23.629	25.7759	23.5568	24.944	22.9568	27.5976	24.8291	31.9042	29.7265	23.2822	24.4589	33.7854	34.9784	27.1556	26.2487	24.4725
ARHGEF1	37.9609	56.1374	65.7687	44.1531	54.8545	56.0423	55.7477	41.7882	45.3774	42.7454	43.4132	65.8459	50.5001	53.2131	73.4143	52.1159	53.6668	56.2929	54.6402	53.3651	57.9984	39.5462	70.2594	150.248	56.1476	64.8056	72.2527	69.6591	55.254	53.4787	134.762
STXBP2	0.841222	3.98022	2.8473	4.22988	2.89392	1.89954	2.23696	0.622072	1.9785	2.30064	1.01893	5.96962	4.21828	5.08503	7.12107	5.18597	4.45362	3.73238	4.12668	5.31644	5.42835	4.3066	3.82826	20.6654	4.65741	4.95099	4.64349	2.57231	4.73324	2.66724	22.1266
MAP2K7	23.6781	24.702	28.4555	28.9874	20.7295	26.4041	24.4936	23.8558	22.0087	20.8496	26.5271	22.9111	24.9086	19.191	23.9146	17.6086	19.8263	21.9428	20.5046	19.8982	23.1375	18.6539	23.0234	25.7573	21.9701	19.2979	25.225	24.4464	20.4345	18.4906	23.7655
NMRK2	0.0172109	0.0172109	0.0172109	0.0820212	0.0172109	0.0172109	0.0172109	0.0172109	0.0172109	0.0172109	0.160314	0.0172109	0.542345	0.0172109	0.0172109	0.164051	0.0172109	0.0781153	0.0172109	0.0172109	0.0172109	0.276054	0.157066	0.177585	0.0172109	0.341802	0.0172109	0.0172109	0.0172109	0.0940234	0.0172109
DGKD	35.6066	41.2593	42.7708	41.9819	36.048	33.9676	43.1691	33.4625	40.036	28.1065	40.1219	38.8664	31.0701	39.7527	52.2164	33.9372	36.7465	33.6669	37.7523	35.4047	36.9113	34.6282	48.1973	60.7188	37.8748	36.9232	41.9087	42.9553	43.5346	39.1148	66.9238
CTTNBP2	27.4842	29.7398	31.4779	27.5616	19.1114	18.1218	24.9672	26.3465	31.3979	32.6733	24.7383	16.1134	24.2784	14.5428	20.7605	15.4941	22.3024	31.2916	18.1349	14.6345	14.7749	25.2729	19.9815	7.75527	14.7058	17.6425	14.0418	17.6536	18.0059	15.5717	10.8791
ACTL6B	0.0172109	0.0172109	0.0172109	0.0172109	0.0172109	0.0172109	0.0172109	0.0172109	0.10067	0.0172109	0.0172109	0.193318	0.0172109	0.081769	0.130873	0.0172109	0.0172109	0.0172109	0.0772031	0.0172109	0.0172109	0.0172109	0.0172109	0.0172109	0.0172109	0.0172109	0.0172109	0.0483706	0.0172109	0.0172109	0.0172109
RARB	5.19671	6.06247	6.91383	6.98432	13.4299	8.84706	7.15	7.27554	4.10672	3.67695	7.24392	3.25758	4.74342	4.05209	3.91012	7.21236	4.59118	4.55459	4.48663	7.05914	4.5101	4.41754	4.73732	3.58554	5.29743	2.32181	9.05121	7.02814	5.29803	12.6913	4.51621
TOP2B	194.327	162.601	168.036	185.861	148.204	178.052	127.964	197.487	152.748	172.056	180.184	141.501	155.177	148.049	142.776	144.507	154.328	155.354	162.236	148.004	148.61	154.287	133.369	120.739	146.935	131.899	137.349	132.165	148.219	153.911	131.87
TM9SF3	272.137	239.846	253.131	234.76	186.608	250.196	228	245.947	241.799	272.652	240.395	254.069	270.776	274.583	224.442	281.333	288.315	284.837	265.663	261.742	262.211	294.284	227.771	178.273	286.397	254.172	232.205	255.589	243.443	271.319	204.722
NFKB2	18.1062	19.7987	22.9602	14.5995	20.1182	21.5785	15.4075	16.9177	19.5884	21.3813	17.0107	24.3904	20.0073	23.5487	25.3069	17.8435	18.9665	19.3239	16.815	17.8354	27.3025	19.1716	25.331	43.3583	17.6499	24.1019	23.0393	25.2566	21.6771	21.832	39.2871
UBE2T	0.919699	0.453813	0.868985	3.25773	0.736388	0.975489	1.26027	0.942292	0.434507	0.830486	0.911605	0.404646	0.71739	0.533676	0.784428	0.575202	0.91137	0.534899	0.587137	0.586255	0.804286	1.05258	0.681523	1.01955	0.753242	0.569016	0.709331	0.266488	2.38934	1.28462	0.338568
PPP1R12B	217.635	230.778	225.49	220.502	241.445	157.757	225.692	146.678	241.215	156.197	260.429	140.727	162.214	178.94	183.837	182.833	194.634	214.705	184.973	154.335	137.427	134.8	154.103	117.892	147.831	153.549	196.179	215.86	195.605	218.818	147.617
DNAJC10	95.1708	87.0018	90.1679	79.896	61.6147	100.123	69.2438	84.0929	81.0562	91.2292	75.5399	90.994	88.2047	94.2075	80.7455	94.7288	100.748	94.0537	95.7649	90.4597	96.3027	94.8646	80.7136	88.9046	87.2209	86.8778	92.3242	78.3838	86.4589	101.141	75.8896
GTF3C1	78.6121	90.9648	81.6227	80.2524	79.5222	86.9467	83.2726	81.1042	79.2618	67.9883	81.586	80.5685	76.5468	81.9415	74.6077	83.1578	79.9757	76.0868	77.0173	71.0055	77.4457	74.8228	88.8252	75.1124	72.8203	80.1263	92.5792	90.3803	97.3312	86.5849	63.6781
IL4R	20.4605	22.7205	26.3123	18.715	18.2843	26.4383	20.1133	10.798	24.3873	21.788	15.4723	44.537	20.4624	37.8483	38.4633	30.8829	34.8206	24.8967	26.1138	24.6995	30.7787	26.4561	29.6315	69.0583	26.5783	31.5675	45.515	25.9732	33.1988	30.2045	94.8497
USP33	228.974	177.983	229.941	210.456	160.034	183.356	207.371	231.821	221.143	230.456	215.173	203.773	203.594	199.534	192.361	225.005	237.348	242.721	245.446	210.101	213.216	229.389	202.667	143.151	212.986	198.732	190.496	183.08	203.88	196.657	169.887
PAK3	9.78762	4.18173	5.01795	2.64203	4.47611	5.62998	6.23251	2.54339	7.48682	4.02103	4.09565	8.47034	5.12852	4.47172	6.38227	8.68075	5.27899	5.40725	5.95645	8.26836	8.57665	5.74873	7.56939	5.30956	6.25747	6.31428	9.67047	7.27742	5.89107	7.8905	5.60882
CAPN6	4.05879	1.73004	2.73739	1.57266	4.33227	12.4406	5.13743	4.21566	0.768345	1.80016	3.41591	1.56695	1.66263	1.85712	1.15383	2.01423	1.15211	1.66163	1.27705	1.11973	1.65695	1.3484	2.5346	0.979456	3.28135	2.74377	2.38499	4.25493	4.50732	5.04843	0.724197
DCX	0.488074	0.823246	0.978891	0.438478	0.232964	2.8236	1.20108	1.08461	0.351048	0.361289	0.589623	1.14429	0.297282	1.24382	0.500273	1.19193	0.292337	0.717612	0.767114	0.301733	0.509133	0.239076	0.611595	0.498333	0.401227	1.2182	0.527194	2.29187	1.88103	2.3984	0.338568
SNRPA	22.9326	23.2243	19.4981	31.2882	28.8202	24.1795	20.9124	23.5356	22.0505	19.6297	24.2374	17.7688	19.1671	19.3847	21.1583	19.2826	19.7575	21.8514	19.0048	20.0049	17.1033	17.3227	22.0444	17.0169	18.13	18.811	18.7045	21.2058	22.6372	16.3399	18.5595
SPAG6	0.0956881	0.117965	0.127117	0.211642	0.0172109	0.0514351	0.0468075	0.088371	0.0589405	0.0172109	0.0172109	0.0172109	0.0172109	0.210885	0.0456263	0.134683	0.154774	0.0172109	0.197188	0.0172109	0.0172109	0.0911659	0.19203	0.0172109	0.145216	0.0821291	0.0172109	0.0795303	0.0172109	0.0172109	0.0814823
EXOSC5	4.3727	5.25644	5.15533	8.24813	5.62679	4.05567	4.93025	7.5246	6.65223	5.02198	6.09909	6.25139	6.42385	5.76289	5.98445	5.30344	6.0012	5.04183	4.63662	5.67209	6.57617	5.74873	4.31776	4.26713	4.5614	7.41788	5.66346	5.81291	5.97579	5.04843	6.54076
DYNC1I2	95.3278	93.8867	101.378	99.89	84.952	92.6622	83.2726	103.057	94.4932	95.5145	94.5368	76.5532	92.2308	73.5489	77.2788	79.4868	84.9279	85.6793	84.6663	79.0433	79.9053	85.0655	75.2593	59.6363	75.8284	76.4584	80.2668	80.0976	78.5518	81.4769	53.2339
APBB1IP	39.609	32.9975	48.1562	56.8235	52.4093	47.7258	70.546	35.5973	38.7841	41.6507	47.7063	65.3528	75.0064	60.4436	58.8087	77.4017	55.8678	73.3157	75.5175	80.8927	65.3116	73.3806	50.1203	75.0322	81.1086	75.5171	68.1	58.6909	51.4699	56.7433	89.5473
LRCH4	12.9267	18.4553	21.6688	16.3494	17.3134	17.5058	19.5214	12.5058	16.8343	17.2837	13.7193	37.6688	20.9876	25.4854	31.2174	21.1328	24.7441	22.2169	21.9444	21.3564	25.5643	20.2809	27.0792	62.3627	23.1222	29.6524	35.6432	25.9732	25.0658	21.4479	64.6743
FAM76B	35.4497	32.7624	29.6644	25.9738	29.9709	28.6629	22.925	29.8333	31.4814	32.7985	26.4913	27.2081	23.7533	25.6791	29.7682	34.8182	27.6674	41.8281	30.0733	26.1933	26.1874	25.125	22.2542	31.7713	24.6902	27.4451	28.3577	26.0979	24.5293	29.9357	27.4932
SIRT6	4.45117	4.28248	4.82561	5.91495	3.54118	5.59576	4.98945	3.64638	3.77288	4.39639	4.38186	5.61741	5.96873	6.24707	5.84237	5.62649	4.48801	4.40233	4.36665	5.20974	4.77245	3.4931	5.85616	5.83077	4.65741	4.26935	4.97134	4.87812	6.08874	5.16365	5.09465
TYR	0.0564495	0.0507957	0.154594	0.146832	0.0891286	0.154108	0.283581	0.0172109	0.267589	0.0797705	0.0172109	0.475089	0.3673	0.210885	0.159288	0.398994	0.773807	0.291281	0.677126	0.586255	0.14839	0.0911659	0.226994	0.418146	0.0172109	0.211965	1.00075	0.204169	0.243128	0.247648	0.402839
POLD3	20.1466	20.4032	18.8387	22.1499	21.2689	14.9732	13.2765	20.9027	15.791	16.9709	19.3361	15.3737	19.8673	18.9973	13.9692	16.1696	17.0062	15.5783	16.5151	15.8793	18.3495	16.5092	15.681	16.215	12.4017	18.3566	17.3567	14.226	15.8032	16.8008	15.4102
ACTN2	0.684267	0.285889	0.374406	0.341263	0.376799	1.24928	0.490757	0.088371	0.684885	0.611528	0.44652	0.228539	0.332291	0.0172109	0.500273	0.340258	0.533072	0.291281	0.767114	0.408429	0.90267	0.571874	0.75145	0.097398	0.24122	0.211965	0.709331	0.640405	0.666724	0.324461	0.338568
CAPZB	52.2046	45.3231	59.8612	68.2301	44.75	61.3812	62.1702	42.3219	45.3356	59.9494	53.7882	79.7584	70.4202	67.0286	59.4055	68.7088	67.8013	55.4707	71.168	69.4406	62.852	70.8292	59.8053	67.6951	61.1718	68.798	78.5183	65.3591	68.8373	65.7687	75.1826
GPR137B	8.80666	9.35378	8.72729	9.02585	5.30316	8.84706	11.9447	5.28306	7.19471	10.9339	5.63401	31.1177	18.642	18.3517	16.4697	15.0242	19.5168	13.4771	20.0546	12.1805	21.4322	19.3934	16.5551	14.0099	15.5059	21.0507	25.0428	14.7246	16.2833	14.7652	13.5142
NAALAD2	80.5348	25.676	40.9024	43.3429	100.199	61.3812	25.6183	91.7782	34.5694	36.3956	60.5856	14.4227	20.1123	15.7048	15.7878	15.8465	19.8607	18.7758	15.7052	17.9777	16.2834	19.7262	24.8415	11.1632	16.0819	13.0982	18.9595	17.1239	22.2701	18.1834	15.7637
JADE1	115.3	121.561	124.624	130.092	81.7517	78.1853	101.534	89.6434	114.69	118.224	111.351	85.3233	102.698	88.4619	99.7554	85.5366	98.8218	118.324	103.354	90.1752	82.0698	93.4964	76.3781	64.7282	82.1006	86.6181	75.0212	86.2672	82.3359	73.0275	65.6062
SLC25A43	15.3987	17.347	19.9377	18.5206	9.43843	20.3464	25.2632	12.0788	18.0862	15.5007	13.3974	22.4532	26.624	24.2911	21.9255	21.5733	25.5695	14.0252	25.094	20.2539	26.8761	29.4513	24.387	15.774	25.1703	17.8373	21.0722	21.8913	22.1571	21.4095	15.7316
UBE2A	38.0394	38.0016	41.3145	41.8199	32.0565	39.9911	38.2561	37.8744	35.4874	42.589	34.6482	38.6903	40.4525	39.5914	34.2862	42.1015	41.8363	42.0108	41.1719	40.8106	42.2897	44.5382	38.1277	29.9671	44.2431	40.8183	37.7196	36.0067	43.1675	39.8829	29.2928
FGFR1	176.709	205.455	212.274	202.874	176.755	200.332	240.016	187.453	226.442	184.13	222.721	220.221	193.022	198.178	164.059	195.725	239.48	161.231	177.774	212.662	216.233	203.542	229.729	136.937	205.946	172.537	265.974	234.868	234.802	205.798	157.804
FKBP6	0.0172109	0.15155	0.209547	0.244047	0.197005	0.222556	0.165194	0.230691	0.476237	0.0484907	0.0172109	0.158096	0.332291	0.307723	0.244534	0.105315	0.326727	0.13902	0.347168	0.0172109	0.246774	0.460941	0.401812	0.097398	0.209219	0.211965	0.45434	0.235329	0.214889	0.247648	0.0172109
SMC1B	1.07665	0.655322	0.923938	0.69772	1.45556	1.45463	0.401967	0.835552	2.27061	0.799206	0.840054	1.24996	0.752399	1.34065	0.95492	0.927617	1.46162	1.1744	0.64713	0.835212	1.13223	0.276054	0.996197	1.3002	0.625236	1.28312	0.927896	0.578085	1.34448	0.900555	1.04555
FBLN1	124.325	74.2396	120.09	202.874	46.7637	183.699	115.74	29.3708	109.391	72.4926	79.189	136.077	107.285	84.3301	82.4504	68.5326	121.967	63.906	90.6055	83.5245	96.729	86.027	165.151	110.836	92.2131	84.7355	191.297	120.73	162.028	90.5792	112.267
ITGA8	19.6758	5.39078	9.49663	1.60506	8.75521	2.34446	1.8818	3.32616	20.7569	17.9093	8.53185	1.88394	2.18777	2.95461	2.17678	2.63096	3.24994	12.6549	2.68687	5.70766	3.88699	2.30982	2.32482	5.34965	1.20126	2.09459	1.69287	4.22377	2.86942	4.2419	0.659925
CST7	1.66523	2.63682	2.10543	1.31342	2.17474	1.52308	2.14817	1.12019	1.47775	1.98784	1.16204	1.77828	2.11775	2.89005	4.13745	2.1317	2.11505	1.8748	1.96696	1.75991	2.24726	1.42236	1.13605	10.1609	2.0973	1.38049	1.91144	1.48172	2.72822	2.12956	9.56152
MAP2	22.7756	22.6198	19.5531	15.8309	17.0977	21.51	8.65943	24.1405	19.0042	18.5349	18.7995	10.7597	11.115	15.2852	18.6293	23.4822	16.284	16.7355	16.1251	12.6429	10.8067	12.3677	12.0797	11.6443	10.4496	8.87854	14.5882	22.3587	16.7351	16.7623	8.43677
PIAS2	77.3565	63.5932	63.8453	65.5405	59.8527	73.3939	64.3307	67.904	70.9576	72.7115	69.3149	77.6099	62.3331	71.0957	64.2645	76.3151	76.3646	73.4071	78.8171	74.8821	77.1177	76.08	70.0147	54.3841	65.588	80.743	71.3421	69.1917	70.4188	69.8014	56.801
AMPH	15.438	44.5506	27.3289	8.7018	3.82885	3.20006	6.67646	10.8335	15.8745	19.9425	18.5491	4.98342	10.5199	2.56726	11.9517	2.27854	4.1441	13.7816	11.0558	14.6701	4.87084	4.89825	3.16395	3.38507	3.56936	3.10083	3.00426	13.5405	3.99901	2.16796	11.6503
ARAF	36.3914	41.5952	36.671	43.7318	40.3271	40.6414	38.8184	34.7078	32.8585	35.1757	33.8611	35.309	33.8359	34.3621	35.8491	32.4394	31.863	32.9361	31.5731	34.0532	35.1076	31.3372	38.5823	34.217	34.6107	34.4239	39.1402	39.6212	38.3949	33.0466	38.7407
MCCC1	82.1828	83.4082	54.7506	87.0899	95.5239	79.4516	62.1406	142.907	81.3066	69.2082	90.8877	61.4433	59.6024	59.1847	60.8546	68.9731	62.6427	63.4796	74.3176	65.1017	59.4414	73.4916	70.0846	31.2501	65.492	46.6934	46.2072	61.0902	56.4119	55.3991	40.6368
LAMP3	0.0172109	0.117965	0.456836	0.438478	0.0172109	0.359453	0.135597	0.088371	0.351048	0.986885	0.0887624	2.62359	1.17251	0.695071	0.585519	0.516466	1.56479	0.260829	1.36704	0.586255	0.21398	1.49631	2.11504	1.54077	0.977251	1.28312	2.13	1.20128	2.98238	0.862149	0.820604
FAP	9.63067	7.40587	8.61738	4.78077	5.69871	14.2545	7.26839	7.02648	4.85785	10.8713	5.66978	28.0886	16.0163	18.1258	13.4577	14.1138	15.2179	10.4014	15.8852	8.37505	25.5971	19.1346	13.6531	15.4131	13.4898	19.9146	16.6281	18.0898	11.2848	15.7638	10.2042
NEBL	13.0052	7.17077	7.21607	5.23444	9.43843	6.24602	7.15	5.35422	6.73569	6.89877	6.81461	6.00484	3.23803	6.76354	6.21177	8.3577	5.17582	9.48785	6.3164	4.00052	7.72398	4.89825	4.80725	10.4014	5.16943	7.38543	3.65995	9.6144	8.23496	7.8905	3.90563
ACER3	69.1164	84.9531	64.8894	107.408	54.6747	76.0634	85.8771	103.591	101.003	90.76	80.8347	56.6532	91.8457	85.9118	70.9705	76.4326	90.6024	97.8602	77.5872	71.6101	78.3967	88.7633	79.8045	51.9384	61.6198	83.4046	69.0836	62.3054	80.4156	58.8172	69.3018
UBE2K	79.24	66.8174	61.9769	57.2123	48.8134	69.6293	61.1343	62.9583	59.0647	71.3039	52.3214	64.7541	64.6087	69.4495	60.0874	61.6311	65.0157	65.0631	66.2787	63.928	70.5588	73.3806	64.4554	57.8722	72.9803	69.5771	63.8744	61.246	66.3805	69.7246	56.6403
PIK3C3	79.0438	71.1498	70.0825	66.059	72.9418	73.9073	61.8446	75.9806	72.6686	78.8424	68.9929	64.9302	65.589	71.6122	74.6077	70.1185	75.5393	78.1576	76.8073	72.8193	69.8701	70.5703	68.5462	74.0299	74.3563	70.9403	70.3585	62.7105	71.3224	74.0261	69.2054
N4BP2	45.8087	35.8186	40.1055	43.2133	46.4041	39.4435	38.1377	44.5634	33.7348	37.772	42.0537	34.2172	34.1859	32.2317	34.1441	31.4996	35.6116	34.1541	40.092	35.8314	36.4194	28.379	26.6946	37.1438	30.0665	29.8471	30.5069	31.6443	28.031	34.6213	35.0773
TIGAR	3.47021	3.30852	5.18281	6.91951	1.23981	5.21929	5.3742	3.68196	3.39731	5.36606	2.62884	7.69547	7.57914	9.15219	5.7003	7.56477	10.7815	9.94463	7.8462	8.62401	9.92123	9.33555	7.95399	6.39208	9.58561	7.96969	5.9913	7.02814	8.23496	7.73687	9.11162
TULP3	29.2892	33.2662	29.2523	29.6031	33.9264	26.0961	22.8954	22.824	31.4814	26.2297	27.1352	22.5237	24.4535	18.0289	21.8118	21.4852	19.4824	21.5774	21.7944	18.5823	18.0215	19.4304	16.4152	13.8495	14.1298	16.6687	22.5293	21.05	22.1289	23.2146	14.1248
SYNJ2	10.1408	11.1674	11.2826	11.4562	8.53946	12.0984	8.27468	2.8992	9.03082	8.96324	5.4909	13.6127	9.01451	12.5415	12.1506	10.7071	8.75246	12.6549	9.22602	8.8374	11.8233	10.4819	11.1007	19.7432	10.1616	12.4815	13.2404	12.2318	13.9394	14.3043	16.1172
ADCY2	6.80549	4.24889	6.55664	4.16507	4.18844	2.99472	1.82261	4.39356	5.73417	4.58406	3.84522	2.13049	6.52887	1.82484	4.16586	2.89527	1.94309	4.92002	1.93696	1.1553	2.80477	2.49471	1.34583	1.3403	3.21734	2.51656	2.05715	1.60636	1.62687	1.82231	1.49545
PPP2R5C	123.03	109.033	105.445	109.223	96.351	118.296	105.677	115.759	127.376	119.85	116.754	113.677	111.486	127.1	118.254	127.327	119.903	125.328	125.941	109.452	117.619	118.308	104.279	127.555	112.47	115.766	108.534	120.387	110.321	127.334	132.127
RBFOX1	0.0956881	0.0172109	0.072164	0.276452	0.0891286	0.0172109	0.0172109	0.123951	0.0172109	0.0172109	1.01893	0.0172109	0.0872288	0.469118	0.0172109	0.0759468	0.0172109	0.0172109	0.0172109	0.0883414	0.0172109	0.0172109	0.0172109	0.0172109	0.113215	0.0172109	0.0900657	0.0172109	0.0736903	0.0940234	0.0493466
GNB1	202.488	184.599	197.327	201.448	152.051	188.73	177.064	171.691	197.232	188.947	190.452	216.84	207.165	204.731	193.356	207.649	208.047	195.947	190.283	180.013	208.231	199.733	192.073	166.165	205.818	192.435	214.684	200.499	184.677	194.66	173.293
HOXA9	4.6866	5.32361	6.25439	5.94736	7.06515	5.32197	4.36792	6.52836	5.0665	4.05231	5.31203	4.59599	5.47861	4.21349	5.98445	5.74396	4.55679	5.89449	3.82672	5.06748	4.5101	5.48989	5.47156	2.74357	5.04142	5.47034	3.40496	5.75059	5.26979	5.01003	3.8735
EDN1	6.76625	6.2304	4.66075	2.67444	8.03603	9.05241	11.7375	2.97036	3.9398	4.08359	3.88099	17.5222	5.23354	5.31098	9.22381	10.7071	6.96414	14.4516	11.1458	12.1805	6.64176	2.3468	5.47156	7.91564	10.0016	5.3405	9.99832	4.90928	3.15182	17.2616	4.19485
MLLT10	72.0593	69.0004	70.3573	62.2027	67.6918	61.039	56.9908	60.6456	68.9129	64.6726	58.6537	53.2367	56.1015	48.2421	57.4164	47.5639	50.8123	51.1769	52.3005	46.8922	52.8168	53.1539	55.0502	49.3323	40.5949	52.4387	50.2506	51.7423	55.2823	56.436	48.5421
ZCWPW1	10.6901	10.4285	10.5133	9.38231	10.0497	10.0791	8.12669	9.09012	7.77893	7.80589	9.96288	8.39989	8.80446	7.63507	8.6555	8.68075	12.2947	8.54383	8.20616	7.77044	7.03529	8.70693	9.03786	8.35667	5.29743	8.03461	7.08413	8.05641	6.99241	9.734	10.8469
ADCYAP1R1	37.4116	53.417	39.8308	24.5803	28.8922	47.452	31.2713	62.5669	54.0154	35.1445	45.1662	15.7964	24.8386	17.0928	26.9266	27.4762	22.1992	28.9164	24.704	30.6389	23.6295	15.8436	35.6103	16.8565	36.0187	25.1406	43.6208	49.3118	50.8486	35.0437	17.2741
FGF20	0.252643	0.15155	0.0172109	0.0172109	0.0172109	0.0172109	0.135597	0.159531	0.0172109	0.0172109	0.160314	0.193318	0.0172109	0.0172109	0.0740417	0.105315	0.0172109	0.0781153	0.0772031	0.0527762	0.0500057	0.0172109	0.0871384	0.257772	0.0172109	0.0821291	0.0172109	0.0795303	0.0454506	0.0172109	0.0172109
P2RY10	0.0956881	0.554568	0.621696	0.0820212	0.520635	0.359453	0.253984	0.0172109	0.18413	0.392569	0.44652	0.651195	0.297282	1.21154	1.097	0.428362	0.705026	0.717612	0.79711	0.586255	0.345159	0.571874	0.541667	3.8261	0.497231	0.828688	0.927896	0.484606	0.469046	1.13099	4.4198
ITM2A	60.4447	57.9846	38.7867	37.6072	46.512	56.453	43.0507	49.0465	71.4584	63.9844	46.8835	29.3918	41.8179	62.219	63.1847	51.5579	65.1189	53.2172	58.5997	51.3379	42.2569	46.461	55.6096	40.0306	51.8594	40.0393	55.4597	53.3314	62.5681	55.5527	55.4513
NRDC	156.03	138.756	145.973	160.877	156.294	146.428	128.407	142.409	135.68	132.925	152.243	114.522	132.211	118.352	130.586	116.402	128.02	123.775	131.31	114.751	124.309	138.572	131.796	118.895	113.014	112.228	109.992	124.5	126.164	113.815	135.726
VDAC3	56.8739	55.5665	53.2393	65.346	57.2277	60.6968	51.1306	63.0295	52.1793	55.101	55.3623	50.3485	52.4256	54.4074	49.2327	51.646	55.5582	60.4344	59.9195	49.0617	51.9313	60.5864	50.6448	39.9905	54.8995	55.0029	49.8135	46.0401	55.2258	52.7106	46.5176
PCM1	409.904	336.705	343.722	382.107	362.842	320.356	278.137	369.943	312.531	310.657	373.087	243.115	283.835	239.915	254.25	226.356	257.157	268.149	289.66	268.713	244.929	289.958	249.134	211.591	253.02	229.828	222.771	238.763	244.601	260.489	209.574
TNRC6C	87.5585	95.2637	85.0297	71.2762	69.202	63.9481	60.3352	68.4732	92.2398	65.1731	62.8753	59.7879	64.1886	55.9891	70.0897	61.1025	56.2461	67.0425	51.3406	48.7061	60.8187	46.0542	65.5743	64.9287	33.5226	53.2177	54.9133	66.7613	72.6214	62.5042	52.9769
CBFA2T2	37.2154	31.2847	36.1764	35.6305	34.8254	30.9559	30.9753	28.8015	33.5679	25.9795	30.3193	30.0963	31.9804	27.5835	30.3933	27.4469	24.4346	27.9114	24.0441	24.166	27.2369	23.7568	30.5406	29.2855	22.5462	23.193	32.0005	33.7632	27.5791	32.9698	26.9148
BRINP1	0.0172109	0.0843805	0.072164	0.0496161	0.0172109	0.0172109	0.0172109	0.0172109	0.0172109	0.0172109	0.0887624	0.0172109	0.0872288	0.081769	0.0740417	0.0172109	0.154774	0.199924	0.0172109	0.0172109	0.0172109	0.0172109	0.0172109	0.177585	0.145216	0.0172109	0.0900657	0.173009	0.0736903	0.170836	0.0814823
ITCH	148.339	136.942	132.949	137.545	122.457	127.537	117.131	150.805	126.792	142.903	143.514	118.361	117.822	131.651	118.055	112.35	120.11	127.033	125.401	120.086	125.621	129.55	118.544	106.185	116.374	111.741	109.773	111.008	116.167	116.926	114.388
PKD2L2	3.74488	4.14814	4.963	3.90583	2.822	4.15834	3.39123	3.53964	5.23342	3.89591	4.95427	4.13811	4.42834	3.76158	3.99537	3.98188	4.07532	4.76776	4.48663	3.50261	3.29669	2.86448	3.4087	2.50301	4.5934	4.43165	3.76923	3.47594	3.2083	4.51074	4.25912
TP53INP2	11.5926	9.95831	12.7938	12.7524	15.5155	20.1411	14.5788	13.0751	9.65676	11.6846	8.71072	16.4656	12.5154	8.73256	11.5255	13.3209	8.20221	9.42695	8.6261	9.51314	14.2501	12.1458	14.7719	12.8471	8.72158	14.6887	14.7339	14.4441	11.5672	10.6557	10.9755
SDF4	64.2508	70.3438	79.3971	91.1406	61.2551	69.0132	76.7909	77.6173	77.0919	66.2053	80.4412	92.5085	92.0907	83.0067	78.87	79.0463	106.457	83.5476	91.3554	91.0288	90.498	100.448	92.0419	75.1525	83.3487	84.4758	85.4395	82.3411	98.1219	89.2734	65.092
MYH7B	9.19904	13.7534	13.2334	11.7803	11.8836	10.5925	11.3231	8.80548	9.94887	7.86845	14.9715	11.2176	9.78471	9.63637	11.1276	7.59414	8.44294	8.14795	10.6058	8.19723	7.82237	6.37735	14.0377	10.9627	6.8335	7.02838	8.79621	14.6934	11.2284	10.5789	7.0228
BPIFB2	0.0956881	0.453813	0.566742	0.730125	0.0891286	0.564798	0.549951	0.799972	0.10067	0.423849	3.41591	0.122875	1.17251	0.340002	0.130873	0.663305	0.154774	0.473994	0.0172109	0.159472	0.279569	0.239076	0.261957	0.0172109	2.44931	0.471638	0.345057	0.515766	0.440806	1.05418	0.0172109
TP73	1.86143	1.25985	2.68244	2.31798	2.17474	2.03644	1.52664	0.977872	2.14542	1.45608	1.55557	1.8135	0.962452	1.63116	2.00629	1.3975	2.35578	2.14887	1.27705	1.33313	1.329	1.42236	1.90525	1.98179	1.20126	1.41295	1.76573	1.54404	2.02223	1.97593	2.6202
TOLLIP	33.9194	38.1695	31.4779	52.4488	38.2774	40.5045	41.127	38.5504	39.4935	33.862	38.9055	37.1053	41.5378	38.7198	35.8207	35.1119	33.9609	36.499	34.8127	33.7331	35.8947	41.58	40.5752	35.059	38.0668	37.7996	38.521	42.7995	42.6027	35.4278	37.3268
UBE2D4	27.4842	28.4635	28.6478	27.5292	22.2038	31.8457	31.2121	18.5188	31.1893	26.1671	26.8133	30.9768	36.4965	28.4228	27.3529	36.0517	32.035	31.9007	31.4832	28.5406	34.1566	34.887	27.8134	19.7432	35.3787	35.1704	33.9311	31.9247	30.1207	34.314	25.4044
CLUL1	0.174165	0.185135	0.0172109	0.0172109	0.0531697	0.188332	0.135597	0.0527909	0.0172109	0.17361	0.19609	0.158096	0.0172109	0.04949	0.102457	0.281522	0.189165	0.230376	0.167192	0.0172109	0.0500057	0.0172109	0.0521747	0.137492	0.0492122	0.147047	0.0536383	0.204169	0.0454506	0.13243	0.0814823
RUNX1T1	86.3421	69.7392	74.2315	46.8103	76.9332	71.2378	57.8195	68.9714	61.3181	54.319	60.1921	67.5718	55.1563	47.4029	57.9279	58.107	60.7856	62.0484	54.7602	48.1015	59.2118	49.1604	65.9589	46.4856	54.9315	48.0891	80.2303	71.0613	66.1263	68.9181	48.2208
CDH17	0.409597	0.420228	0.42936	0.438478	0.412758	0.599023	0.431564	0.799972	0.893534	0.611528	0.374969	0.193318	0.192256	0.081769	0.528689	0.369626	0.154774	0.565351	0.317172	0.408429	0.181185	0.165121	0.157066	0.177585	0.145216	0.147047	0.381485	0.391127	0.497286	0.362867	0.370704
THOC1	54.1665	43.308	44.3369	41.6579	46.0805	40.9494	35.6516	45.3462	44.6679	46.0611	42.2326	38.2676	36.4965	36.202	37.6677	38.1074	37.5031	45.1778	39.9721	35.9737	35.1404	40.0639	36.0299	35.9009	32.9146	34.6186	34.1133	36.6298	33.8484	39.4989	34.4667
FKBP7	10.6116	9.38737	8.31514	6.8547	6.74152	8.64172	6.76525	8.27178	9.86541	9.08836	6.42107	6.07529	9.99476	7.15089	6.29702	6.36069	7.17048	6.7167	5.83646	3.85826	5.82189	6.85805	5.61141	6.75293	5.80945	7.54772	8.14052	5.5948	6.3429	8.04412	4.83757
OSBPL6	12.3774	8.48058	11.9695	8.86382	6.88535	7.78611	5.34461	8.4141	8.02931	6.64853	7.02926	4.63121	4.49836	4.79451	4.70576	4.62798	4.9007	5.3159	4.7866	5.4587	5.62512	8.74391	5.85616	3.42516	3.98538	4.91853	5.00776	5.71943	4.47908	3.70421	3.61641
SLC1A3	64.8786	82.9381	71.0716	102.774	116.668	123.875	134.948	68.5088	71.667	101.708	99.1877	86.9083	71.6805	60.7341	45.6524	58.6062	111.374	38.6306	105.394	104.935	72.8216	131.694	90.958	33.5354	78.8365	49.42	74.147	78.0722	104.815	54.0932	67.0202
XRCC5	202.371	187.152	172.762	213.178	173.95	193.966	162.444	208.623	187.3	188.697	189.808	166.544	190.851	179.779	160.962	198.574	186.312	190.069	189.323	180.049	187.374	180.024	166.025	155.179	184.633	173.219	182.045	168.373	182.841	195.544	157.643
LXN	11.0825	9.62246	10.0187	13.7246	12.2432	11.8246	7.71234	15.2455	9.86541	12.4666	11.8948	9.91441	10.3449	12.2833	12.1222	13.5558	11.9852	10.0055	11.6557	9.08636	9.98682	11.3693	9.59728	8.11611	9.74562	9.65756	9.74333	10.705	14.4477	17.7225	8.17968
SP140	1.62599	2.77116	2.18786	1.11899	1.31173	0.941265	1.31946	1.26251	1.56121	1.54992	2.30686	3.04625	2.22277	3.95526	4.64893	2.74843	4.38483	2.66655	3.04682	3.53817	1.9521	2.8275	2.81431	16.9768	2.86533	2.02967	3.29568	2.57231	1.65511	3.47378	15.4102
MKNK1	49.9287	57.9174	63.7904	50.7637	51.762	52.038	51.6338	42.2152	62.3613	47.4374	54.1102	71.0235	57.5019	57.3771	61.8492	63.775	65.3596	54.1003	60.1295	53.6852	65.6068	52.8581	54.7006	51.377	49.4913	60.099	68.61	55.2945	68.8656	62.6578	60.818
TNS1	2490.37	3586.57	3299.24	3074.23	2088.26	3096.28	4091.16	1535.76	3615.22	2637	2644.35	3007.89	3264.99	2240.51	2838.24	2197.09	1928.06	2483.64	2083.04	2294.97	2369.83	2474.22	3311.26	1334.53	2493.15	2679	2906.12	3612.77	3057.44	2624.2	1779.92
REXO1	17.7138	22.519	26.3673	25.2284	23.7501	23.495	24.4344	19.693	20.5065	16.0638	21.3038	28.4056	20.8825	17.8353	20.7605	16.9038	19.9638	24.0136	18.4048	21.9966	22.5144	16.7311	28.3728	30.7289	20.4981	24.2317	21.9465	25.2877	20.491	18.7595	25.2116
SAR1A	244.984	211.937	239.256	260.522	212.93	338.392	291.722	264.092	246.932	254.729	303.11	214.903	269.446	346.791	219.072	312.052	342.721	285.476	332.764	308.831	310.551	321.352	318.852	152.934	326.655	253.62	308.594	296.284	340.644	274.699	238.946
CDC14A	12.1812	13.4175	12.3817	9.05825	12.3511	11.5166	9.54733	9.55267	13.2038	12.2789	11.0004	12.4856	11.045	11.1858	15.1058	10.0317	11.5037	10.4928	11.6857	9.19305	11.0363	9.7423	13.4783	25.7974	9.16959	11.1182	10.6904	12.1072	12.1038	12.2304	24.1511
RAPGEF3	155.559	187.085	177.516	116.579	150.253	123.327	122.251	150.343	163.347	102.646	131.207	118.291	61.3179	105.893	138.912	133.964	127.607	142.716	120.422	122.433	76.8882	85.1765	181.724	177.15	80.7246	85.9364	131.775	166.877	171.009	193.93	85.8196
CEACAM1	20.1466	29.5047	30.736	39.4867	29.6473	29.5869	24.2865	25.4569	28.143	22.6325	25.4538	39.5356	23.4032	37.009	41.7879	38.0781	37.4343	28.6423	36.8225	55.6057	33.0743	35.4047	40.6102	16.7763	30.8345	22.8035	29.3413	34.324	44.7206	39.5373	18.3988
SENP1	19.9897	19.1605	16.8054	21.4694	20.3699	18.0192	13.8684	15.9927	16.9177	18.5036	17.9767	14.5989	15.9813	19.0296	15.7594	16.6982	18.4163	17.04	17.415	13.9588	13.3975	16.2503	13.1986	18.6206	14.4498	16.9609	15.8267	16.0333	16.9893	20.5646	15.0246
DUSP13	0.0172109	0.0172109	0.0172109	0.244047	0.0531697	0.0514351	0.0172109	0.0172109	0.0172109	0.0172109	0.0172109	0.0172109	0.3673	0.0172109	0.0172109	0.0172109	0.0859923	0.0781153	0.047207	0.0172109	0.0172109	0.0911659	0.0172109	0.257772	0.0172109	0.0172109	0.126493	0.0172109	0.0172109	0.0172109	0.0814823
CIC	41.6101	43.7782	55.355	42.4356	44.4983	47.1097	55.5109	30.367	36.8228	36.1141	32.7163	65.5994	41.6428	39.4945	47.5562	42.1015	35.027	41.2191	33.8828	42.0198	52.7184	38.3629	69.1406	86.058	46.8672	59.4498	62.2716	61.5888	49.6061	44.1844	60.9787
LIPE	705.567	1055.76	845.169	1085.04	978.17	1038.38	909.552	858.635	1208.22	849.452	804.114	843.428	795.28	686.561	740.069	661.912	640.545	920.04	665.991	810.016	735.44	645.682	867.958	254.892	949.433	669.226	575.242	791.754	805.244	671.858	441.241
FDFT1	106.746	91.7373	103.824	193.184	137.704	110.185	97.5382	111.774	104.633	88.2889	126.234	70.0725	85.9292	72.1609	62.1618	69.0612	67.7326	83.2127	80.9168	82.6354	76.0355	77.8919	87.112	41.9551	78.9005	64.7406	54.6947	61.2148	97.8113	78.2124	63.196
PAFAH1B3	0.566551	0.756076	0.759079	4.65115	0.772347	0.325229	0.697934	0.728812	0.851804	0.767927	0.19609	1.03863	0.892435	1.1147	0.869674	2.30791	0.980151	0.808968	0.977087	1.11973	1.42739	0.645829	0.611595	1.26011	0.657238	0.990984	1.11003	1.79331	2.89766	1.70709	1.43118
OPHN1	49.4971	51.4019	43.7324	43.6994	33.9264	39.9227	40.0615	42.2152	54.0989	50.4403	45.0231	38.0915	36.9516	36.6217	39.9977	44.8033	43.3495	49.1671	35.3527	41.3796	36.7802	37.8822	38.827	28.9247	31.9225	29.8471	46.28	40.7118	39.4116	47.641	31.2531
AFM	0.0172109	0.0172109	0.0172109	0.0172109	0.0172109	0.0172109	0.0172109	0.0172109	0.0172109	0.0172109	0.0172109	0.0172109	0.0172109	0.0172109	0.0172109	0.0172109	0.0172109	0.0172109	0.0172109	0.0172109	0.0172109	0.0172109	0.0172109	0.0172109	0.0172109	0.0172109	0.0172109	0.0172109	0.0172109	0.0172109	0.0172109
KIF22	15.7519	18.6904	18.2067	22.0203	16.4864	16.2737	14.3124	18.4833	20.5482	15.0628	14.2917	15.7964	15.3511	16.4795	15.6741	16.287	14.874	18.2276	13.3355	12.6785	14.9716	14.1426	14.3524	19.1418	14.1938	17.1232	16.6645	16.9681	17.4976	16.1094	17.3705
SCGN	0.88046	1.62928	1.22618	2.96608	0.376799	2.44713	0.431564	2.50781	2.77137	0.924326	3.30858	1.28518	0.822417	0.72735	3.54072	3.48263	2.287	1.75299	4.09668	1.40426	1.91931	3.19728	2.98913	1.13983	0.497231	0.990984	2.60356	1.1078	1.11856	1.97593	0.692061
CARMIL1	19.6758	26.3477	23.3723	15.7661	10.3374	22.9474	24.8488	10.0152	29.228	25.8856	18.9068	39.0777	28.8646	27.1639	18.9987	36.639	33.3418	42.7112	28.6935	29.6075	34.9764	30.4127	27.289	35.1392	22.5462	46.3039	39.2131	25.2254	28.1157	27.7081	26.7541
PGM1	223.716	220.266	150.369	269.142	226.019	212.892	246.025	247.939	246.347	241.341	257.281	128.646	229.466	160.541	157.666	162.393	183.836	152.339	203.961	184.032	120.768	198.254	151.795	50.8157	206.106	118.136	153.85	152.793	167.592	151.184	122.39
DDX1	106.197	89.0169	93.6024	110.422	89.6986	90.7456	79.9282	96.8305	83.101	92.2614	99.8316	79.6527	99.2326	74.8078	69.976	74.3475	88.9173	79.3452	83.4665	82.173	93.2856	94.8276	74.49	49.8936	85.5888	78.2761	72.872	86.9839	81.997	76.8682	57.283
DNM2	88.8534	99.4618	101.461	97.5892	78.5873	93.9285	100.735	78.7203	93.3247	83.5343	89.2062	124.349	103.679	106.119	118.282	103.392	107.041	111.016	102.214	101.698	110.634	96.0479	115.083	137.939	93.1731	108.366	119.098	110.509	112.891	103.522	125.989
EPB41L2	410.296	354.908	466.102	382.625	354.32	352.937	377.611	411.429	401.916	384.008	421.17	374.491	371.637	318.289	280.733	295.958	360.57	307.676	387.087	357.377	330.654	388.577	354.34	178.273	329.215	253.231	307.647	384.777	337.82	345.136	220.886
RIMS1	3.74488	1.66287	2.29777	1.66987	1.02406	1.83109	1.23067	1.12019	1.64467	1.33096	1.05471	1.77828	2.11775	0.824188	0.841258	1.3094	0.773807	2.97108	1.99696	1.75991	1.19782	0.386986	0.576631	2.10208	0.689239	1.60771	0.636477	2.97738	0.864402	2.74406	0.756332
MOXD1	0.801983	0.99117	1.06132	0.373668	0.448717	3.02894	0.964304	0.159531	1.60294	0.830486	0.303417	3.18713	1.97771	6.95721	2.11995	1.28003	3.3875	1.26575	2.77686	1.54652	2.80477	2.90146	2.74439	3.70582	4.24139	2.06213	3.36853	0.204169	1.68335	1.82231	1.23837
STX7	231.996	226.681	209.499	194.545	184.45	179.66	189.199	204.887	171.317	197.111	214.922	201.026	178.773	195.951	204.75	207.531	206.74	205.874	222.828	219.455	189.866	252.167	182.808	152.693	191.737	194.902	183.721	176.63	190.861	181.909	197.395
RABL2B	9.47371	12.0406	12.0794	11.6507	13.2141	11.7903	9.78411	10.2287	13.4959	6.49213	10.428	11.6403	10.6949	8.95851	9.08173	10.5897	9.85296	10.7059	9.82595	10.7224	8.21591	7.37574	11.8699	10.7623	8.84958	10.4041	11.674	12.7615	11.1154	14.3812	10.9434
KEAP1	40.5114	52.5102	45.6558	63.2721	46.548	48.5129	50.2131	45.8087	46.1702	47.8753	58.9041	47.0729	55.4014	57.248	50.6819	47.2409	56.3148	45.6042	51.2806	51.0534	53.9974	53.3018	60.1549	34.2972	51.3474	55.9118	52.2177	56.5097	51.6394	51.52	37.2625
DDX43	3.86259	2.97267	3.3144	3.03089	2.39049	1.65997	1.94099	2.82804	1.35256	0.298729	2.91505	1.56695	1.97771	2.56726	4.02379	1.83802	2.32139	4.34143	3.31679	0.657386	2.05049	0.941649	2.81431	3.02423	1.20126	1.25066	1.25574	1.1078	3.23654	3.32015	0.370704
PTPRH	1.27285	0.420228	0.566742	0.568099	0.412758	0.941265	0.72753	0.373011	1.01872	0.861766	0.231866	1.88394	1.27753	1.14698	0.869674	0.868881	0.636244	0.534899	0.617134	0.443994	0.279569	0.608851	1.48569	0.939362	0.849246	0.958525	1.94786	0.952002	0.694963	0.593305	0.884875
DCT	2.76391	2.67041	2.3802	3.77621	4.54803	5.66421	1.46745	2.22317	2.85483	2.0504	4.66806	0.580753	2.25778	0.662792	1.097	1.45624	3.11238	1.14394	1.51702	2.75574	0.804286	2.08795	2.25489	0.45824	0.881247	0.471638	2.16643	2.85274	2.61526	2.01434	1.75254
SLC35C2	28.269	32.8631	32.6594	28.3069	29.7911	33.1805	30.265	24.1761	34.7363	32.9236	27.7077	33.9354	34.256	27.5513	30.3081	31.8521	29.4213	30.6826	25.8739	31.4214	29.7293	27.4545	37.6033	31.4506	25.2983	34.3914	37.2824	34.8226	31.5045	31.1263	31.0924
CRYBG3	224.972	184.364	219.198	196.846	271.363	198.518	140.513	313.051	144.61	131.424	246.906	107.513	114.146	91.7866	113.707	121.042	128.329	128.526	142.109	112.546	111.159	131.879	115.957	76.7162	101.589	81.4246	110.975	111.475	134.184	113.777	89.2581
EPHA6	2.56772	0.386644	1.28113	0.308857	0.340841	0.291005	0.490757	0.373011	0.684885	0.924326	0.589623	0.369424	0.3673	0.695071	0.699181	0.60457	0.361118	1.26575	0.227184	0.586255	0.21398	0.645829	0.157066	0.337959	0.337224	0.40672	0.927896	0.359967	0.469046	0.209242	0.306432
SCTR	7.27635	7.40587	8.72729	9.02585	9.36651	12.7486	4.84146	10.798	7.44509	10.496	11.2508	8.64644	8.90948	4.56856	10.7298	7.65287	4.48801	4.21962	8.20616	6.88131	4.4773	5.15709	6.03098	1.66105	5.93746	5.5028	8.94192	8.36801	10.6918	8.38978	4.61262
RFX3	35.018	31.6877	29.005	21.0158	27.0942	32.0853	24.8488	21.7566	22.5512	25.0723	22.4486	23.6155	22.633	21.2568	28.6031	23.2179	25.8447	25.5362	24.3441	26.0866	19.9564	25.3468	23.4429	26.9601	25.6183	21.635	27.6656	24.6334	26.7884	27.8233	25.308
RIF1	235.096	178.42	193.782	173.677	170.822	184.246	162.592	184.429	182.084	186.789	174.71	162.74	164.559	149.631	155.336	150.998	161.757	180.812	161.966	163.44	152.283	172	159.382	143.552	144.887	152.932	141.866	154.756	154.601	159.518	132.931
RAB21	110.317	92.9799	87.0355	91.9507	82.5068	103.58	82.5031	108.465	92.2815	94.3572	98.651	86.697	81.6581	91.948	80.2908	88.7377	93.4568	88.8768	91.4754	95.1543	87.7105	100.929	95.5382	72.9474	96.4052	88.3384	87.188	89.3209	92.361	81.6305	85.2411
SLC4A4	98.3492	49.9914	53.0195	76.7203	95.3441	114.703	64.7451	125.259	55.4759	38.116	81.1567	32.3856	26.0989	47.2738	21.9539	42.4539	32.4821	39.6051	48.6409	44.9362	28.0567	31.559	68.2665	12.4863	53.3314	24.0045	26.6092	32.4233	44.0994	42.2257	26.9469
SMARCA2	271.234	229.368	232.552	219.984	228.895	241.058	241.467	272.454	253.9	212.845	261.789	209.901	252.607	185.364	213.644	221.745	214.719	232.215	225.498	202.277	210.461	211.972	209.8	156.663	203.29	213.631	205.905	220.752	220.033	228.957	182.13
RDH8	0.0172109	0.0172109	0.0172109	0.0172109	0.0891286	0.0856593	0.0764042	0.0172109	0.0172109	0.0172109	0.0172109	0.158096	0.0172109	0.0172109	0.130873	0.0759468	0.0172109	0.0172109	0.0172109	0.0172109	0.0172109	0.0172109	0.0871384	0.0172109	0.0812136	0.0172109	0.0900657	0.0172109	0.0172109	0.0556171	0.0172109
SESN1	63.5445	56.4732	52.6623	44.5743	50.5034	56.9663	67.2904	61.8198	54.7665	62.0451	58.5106	81.0263	62.4032	57.8613	63.4973	58.4594	90.0522	54.8312	89.8556	72.5348	62.8192	78.6684	58.4766	37.9056	58.8357	67.9866	79.6111	71.9649	60.9585	70.6847	48.7028
MID2	28.7791	30.848	25.0759	30.5105	30.0428	32.3249	27.5125	31.6123	28.5603	31.4847	32.5374	22.9815	26.414	21.967	22.4938	24.422	24.0563	22.0646	23.9241	28.0071	22.6128	22.2037	21.7996	15.5334	21.5221	19.4602	21.9829	27.6559	26.6472	31.7024	17.7883
PIH1D3	0.0172109	0.0172109	0.0172109	0.0172109	0.0172109	0.0172109	0.0172109	0.0172109	0.0589405	0.0172109	0.0172109	0.0172109	0.0172109	0.0172109	0.0172109	0.0172109	0.0172109	0.0476631	0.0172109	0.0172109	0.0172109	0.0172109	0.0172109	0.0172109	0.0172109	0.0172109	0.0172109	0.0172109	0.0172109	0.0172109	0.0172109
COL5A3	142.296	181.946	165.261	147.331	170.103	175.314	256.147	186.136	198.066	133.738	168.45	310.177	199.393	309.025	264.394	242.831	248.25	237.149	155.487	200.605	298.384	271.543	230.673	124.347	311.582	255.276	226.887	260.169	247.284	252.884	136.24
SRCAP	62.0534	82.2328	110.913	76.0722	82.8304	97.214	94.5193	51.1102	66.4926	59.1361	53.4304	121.284	77.7371	63.0582	85.2635	67.1817	62.2644	63.571	66.1287	74.2775	90.8915	69.3871	112.181	110.515	70.8042	88.7928	121.503	107.518	91.2596	83.3588	89.483
PUM3	42.3949	39.1771	40.3528	44.5419	38.0257	34.9601	27.0094	32.9999	31.0223	33.8307	40.9805	28.0886	34.361	26.9057	28.9441	32.4394	36.9185	32.5097	35.6526	36.1515	36.0587	33.7407	27.8484	24.795	32.7546	23.5176	30.5798	34.4175	31.2785	33.5843	23.5084
CPB2	0.33112	0.252304	0.34693	0.179237	0.376799	0.49635	0.135597	0.337431	0.392778	0.0797705	0.589623	0.439867	0.192256	0.243164	0.187703	0.164051	0.601853	0.352185	0.317172	0.0883414	0.21398	0.239076	0.261957	0.257772	0.209219	0.244425	0.490767	0.204169	0.525525	0.324461	0.242161
CHRNA3	0.0564495	0.285889	0.072164	0.0496161	0.0891286	0.0856593	0.253984	0.0172109	0.18413	0.20489	0.0172109	0.0172109	0.157247	0.114048	0.244534	0.31089	0.223555	0.0781153	0.0772031	0.0172109	0.14839	0.0911659	0.296921	0.337959	0.0172109	0.0172109	0.16292	0.0172109	0.0736903	0.170836	0.145754
KCNN2	0.33112	0.0507957	0.759079	0.276452	0.736388	0.564798	0.401967	0.479752	0.684885	0.0797705	0.374969	0.228539	0.262274	0.40456	0.699181	0.252154	0.4299	0.108568	0.407161	0.159472	0.443543	0.682807	0.47174	0.097398	0.145216	0.666393	0.235775	0.765043	0.412567	0.631711	0.274297
CNOT4	45.9264	44.3491	47.5517	40.0376	41.5856	41.3259	34.7637	38.835	43.583	41.8071	36.2581	36.894	37.8619	33.4583	34.1726	33.8491	33.7545	37.8084	36.9424	35.4047	37.1081	38.9176	33.5824	32.5732	30.6745	33.937	37.5374	35.6327	35.7404	34.5444	32.0244
PSEN1	86.8522	75.4487	78.1057	78.8914	69.7414	73.0517	70.0725	71.7466	73.6283	75.8082	78.0442	89.4442	78.9274	88.1068	77.6482	81.3664	82.7613	81.3855	84.3963	72.1792	83.6767	86.1749	65.819	82.1288	63.2519	81.7817	77.8261	71.5599	76.0385	74.5254	88.2297
CPOX	17.1252	17.2462	19.1134	21.7287	16.5583	16.9582	16.8281	18.3054	17.4602	14.8126	17.6547	19.1776	14.6159	18.0612	17.3222	16.1108	18.5538	13.6598	18.1949	15.9149	18.2511	18.6169	16.7649	18.2197	14.9298	17.2855	15.2439	14.9427	19.9262	15.7638	15.0889
CLDND1	39.8836	37.8673	39.2812	34.3991	43.4555	36.9794	31.8336	42.9623	34.4025	36.5208	30.5339	30.4485	26.8691	30.069	34.7693	28.7097	32.7572	36.164	35.8626	35.9737	29.2374	36.551	34.5614	31.7713	31.6345	28.6137	29.2684	28.9334	37.8302	32.9314	31.928
MOK	11.6318	10.2606	10.6232	10.5489	11.0925	11.8588	11.5007	9.76615	12.6613	8.8694	10.0702	11.8868	10.2748	12.7997	10.0763	10.2666	10.1281	11.7109	10.6358	9.79766	11.9545	11.3693	11.835	11.083	9.4256	11.2481	14.5882	12.263	12.0473	12.2688	8.14755
HSP90AA1	373.294	281.894	344.519	625.178	231.88	455.165	372.284	317.605	244.052	330.426	294.488	307.887	379.899	289.205	254.108	283.447	321.949	269.428	305.828	299.69	390.603	386.248	314.691	197.318	403.522	284.489	347.243	374.089	419.207	303.504	191.064
RBL1	14.2216	11.9062	12.6564	12.9469	12.5668	14.631	12.8622	13.5021	11.9936	12.9358	13.2185	12.1686	14.0208	13.2839	15.1626	14.3194	14.4269	11.0409	12.9455	11.0424	16.1194	15.7696	12.814	26.2785	13.9378	10.6963	14.5882	11.7333	14.25	12.4608	17.8204
DLGAP4	28.4652	32.8967	45.9031	28.5338	25.7637	35.85	42.4884	21.5076	31.6066	29.9207	24.6667	67.2548	41.0477	35.4919	36.5879	37.2558	27.5298	27.6678	36.8225	34.2666	60.8187	34.3693	43.1625	41.073	40.2109	46.9531	51.307	41.9893	37.2936	35.3126	30.9318
IGSF9B	1.78295	1.3606	1.14375	0.82734	2.06687	0.49635	1.05309	0.230691	2.85483	0.986885	0.87583	0.968188	0.752399	0.695071	2.03471	0.780777	0.842588	1.26575	1.06708	0.301733	1.03385	1.12654	0.75145	4.14685	1.07326	1.0559	1.3286	0.765043	1.25976	1.20781	2.45952
CFHR2	0.0172109	0.0172109	0.0172109	0.0172109	0.0172109	0.0172109	0.0172109	0.0172109	0.0172109	0.0172109	0.0172109	0.0172109	0.0172109	0.0172109	0.0172109	0.0172109	0.0172109	0.0172109	0.0172109	0.0172109	0.0172109	0.0172109	0.0172109	0.0172109	0.0172109	0.0172109	0.0172109	0.0172109	0.0172109	0.0172109	0.0172109
NDC80	0.409597	0.353059	1.03384	5.00761	0.448717	1.18083	0.194791	0.444172	1.14391	0.705367	0.0887624	1.00341	1.48759	1.92168	1.15383	1.3094	1.35845	0.900325	1.18706	0.657386	2.18167	1.49631	1.06612	3.62563	0.94525	1.34803	1.00075	0.422287	2.72822	2.28318	2.74875
AP4E1	26.0324	25.6424	27.1915	26.4598	21.9521	25.7881	25.1152	26.0262	20.5065	26.0107	26.2409	28.5113	22.808	27.4544	25.9037	27.5643	28.5615	25.7798	26.5038	27.2247	25.6627	28.1941	24.7716	24.8752	27.7624	29.4252	25.4435	25.3189	27.4097	29.0524	21.8052
RSBN1	44.1999	50.6631	39.5285	38.5146	47.1952	40.8809	34.9709	41.5391	38.7423	44.935	39.8714	32.9844	30.2299	36.1698	32.7234	33.5848	35.2677	40.4273	33.6129	31.5992	30.09	32.2246	34.1069	40.1508	30.1625	33.1255	28.8313	33.9501	32.2952	35.0821	39.4799
MAGI3	44.9454	36.2216	33.676	33.3297	34.286	32.5302	32.3663	32.9288	30.8972	31.4847	34.5408	28.7226	28.6545	31.4893	31.9562	34.3777	30.9001	34.215	28.4235	26.9046	31.533	30.5607	29.4217	25.0757	25.4263	25.952	30.3977	32.0494	29.1323	31.0111	24.7938
CXCL2	0.645029	0.890415	1.44599	0.341263	1.31173	1.35196	0.934707	0.230691	0.434507	1.112	0.625399	2.3066	1.31254	3.40651	3.00083	1.63245	1.73675	1.9966	1.75699	1.22643	2.90315	2.97541	2.35978	2.02189	1.77728	2.06213	0.964323	1.48172	1.288	1.32302	2.23457
AFP	0.0172109	0.0172109	0.0172109	0.0172109	0.0891286	0.0856593	0.0172109	0.0172109	0.0589405	0.0172109	0.0172109	0.0876536	0.227265	0.146327	0.130873	0.0172109	0.0172109	0.0781153	0.0172109	0.0172109	0.0828004	0.0172109	0.0172109	0.0172109	0.0172109	0.0821291	0.0900657	0.0172109	0.0172109	0.0940234	0.0493466
COL4A4	2.37153	3.54361	14.7447	4.3271	2.31858	3.71343	2.26656	2.25875	7.57028	4.80302	1.84178	11.1119	8.5944	7.24772	25.2217	7.06552	10.2656	29.1904	12.7656	3.46704	6.3794	5.93362	4.21286	35.941	4.08138	25.2379	6.28272	4.72232	6.96417	4.43393	4.83757
TCF7	13.4368	22.116	20.9544	14.9884	20.9812	14.4598	17.0649	10.7268	20.8403	14.4685	16.1879	19.6707	14.721	17.9967	24.5681	16.8157	15.3555	18.3494	15.1653	15.986	16.9065	13.9208	17.9187	46.3253	12.3057	14.494	18.2309	17.934	17.5541	20.795	61.525
OSTM1	59.2283	60.4027	58.872	62.5592	46.6199	71.2036	79.9578	64.168	61.8606	61.7323	65.9162	65.9516	68.3547	86.396	67.2481	82.2181	95.0044	67.073	85.2062	79.1144	77.7408	95.2713	90.4685	50.6153	92.3731	77.3672	77.2069	74.6447	84.7928	87.1226	72.8367
CDH7	0.0172109	0.0172109	0.0172109	0.0172109	0.0172109	0.0172109	0.0172109	0.0172109	0.10067	0.0172109	0.0172109	0.0172109	0.0172109	0.0172109	0.0172109	0.0172109	0.0172109	0.0781153	0.0172109	0.0172109	0.0500057	0.0172109	0.0172109	0.0172109	0.0172109	0.0172109	0.0172109	0.0172109	0.0172109	0.0556171	0.0172109
IMPG2	2.33229	1.69645	3.75403	1.70228	1.99495	3.06317	1.73382	2.36549	2.56272	1.61248	2.19953	2.55315	3.30805	2.05079	2.34728	2.51349	3.07799	3.3365	2.53689	2.898	2.37844	2.08795	2.63949	2.26245	2.38531	2.09459	3.73281	2.47883	2.69998	4.12668	3.10224
PCNP	91.6001	78.8407	69.2582	65.6701	75.9623	74.3865	63.3836	78.578	69.1633	77.0907	74.1088	63.0634	62.7182	68.4811	61.5082	67.8571	65.8411	70.8186	68.7983	61.9008	59.8021	67.2793	56.7984	53.1011	66.708	61.1377	60.2317	58.5351	61.4385	64.6166	60.7858
EXD2	27.7981	30.5122	29.2523	32.1956	26.1233	35.8842	32.5439	30.4026	34.2355	32.3293	32.8951	30.5189	35.8664	35.9761	28.7452	32.6156	36.9185	34.0019	34.0328	32.2038	37.4361	37.2536	32.8832	17.2173	33.1066	27.997	32.5469	38.032	37.8302	32.8162	19.6843
ARG2	4.25498	3.00626	2.81982	4.9752	3.28947	3.50808	3.12486	3.36174	3.98153	3.11391	4.09565	1.53173	3.27304	2.89005	2.91558	2.74843	3.21555	2.81881	2.95683	4.03609	3.46066	4.01078	2.74439	1.86151	2.44931	2.19197	2.34856	2.94622	3.23654	2.82087	3.48787
MEF2C	113.534	111.418	89.2337	69.105	86.3904	99.4728	69.2142	93.2014	101.712	97.6103	80.7989	86.1687	72.2407	102.503	104.7	100.896	105.253	97.8297	99.0944	96.8615	88.4975	86.0639	93.9998	79.0416	81.7806	85.3522	109.044	95.8956	107.752	111.971	73.2224
PTPRC	27.9551	74.4747	67.5546	15.4421	35.5086	30.2714	26.6542	18.4121	35.6961	64.9228	18.3344	96.876	71.4005	154.053	170.822	73.0846	99.6128	75.9041	86.1061	72.9972	82.8896	98.4514	62.1478	380.505	74.6443	81.3272	85.4759	54.3286	71.4636	78.4428	488.93
CACNA1S	0.0956881	0.0172109	0.0172109	0.0820212	0.0891286	0.0172109	0.0172109	0.0172109	0.0172109	0.0172109	0.0172109	0.0172109	0.0172109	0.04949	0.0172109	0.0172109	0.0172109	0.0172109	0.0172109	0.0172109	0.0172109	0.0172109	0.0172109	0.0172109	0.0172109	0.0821291	0.272203	0.11069	0.0172109	0.0172109	0.0172109
PKP1	13.9077	23.2579	26.1749	17.9049	20.298	22.5025	31.4489	28.4457	26.14	27.3871	23.5219	9.63264	14.3009	14.8656	27.0119	22.4249	29.3181	16.8877	28.0036	30.9946	21.4978	17.1748	23.1283	9.55947	20.4981	17.9996	19.8337	18.0898	25.2635	28.8603	11.2647
UBA5	52.5969	42.1325	44.6117	42.2087	43.3117	45.159	39.4104	46.2713	41.2878	42.9331	41.6244	34.9216	38.352	35.6856	36.1048	40.0163	42.7649	42.9853	40.062	35.5469	39.6333	44.0575	36.7292	33.4151	38.5468	38.3189	34.2225	39.4342	39.8352	42.9938	27.7503
STK17B	46.6719	66.9517	56.619	47.6204	42.7363	69.0132	59.5361	46.0578	47.6308	58.7294	48.0641	87.7184	51.4454	90.3986	89.0428	103.627	97.1366	74.2597	98.4345	92.2024	68.8863	81.7376	66.9728	135.533	92.9811	93.0125	86.8237	63.0844	65.0532	86.2393	174.096
CDC14B	71.8631	63.123	68.2416	90.298	63.2688	61.8604	70.842	70.608	69.3719	69.2082	72.7851	76.7646	59.2874	59.7335	57.6153	63.4226	65.394	57.9982	70.0282	73.0327	68.3943	61.289	76.7277	43.4786	56.7236	59.2226	63.0002	62.6794	67.3406	59.5085	56.4797
ZNF510	48.9085	40.8563	39.556	40.3941	43.6353	42.729	36.2435	49.0821	40.036	42.1199	43.5563	30.9416	34.7111	31.8767	36.6447	31.0004	33.9953	35.3418	36.2825	36.1871	33.7302	38.4369	34.002	26.3587	29.0744	28.3865	31.3083	38.7487	35.1474	34.8517	24.9224
LRP2	0.0956881	0.0172109	0.0172109	0.0496161	0.0172109	0.0172109	0.0172109	0.0172109	0.0172109	0.0172109	0.0172109	0.0172109	0.0872288	0.081769	0.0740417	0.0759468	0.120383	0.0172109	0.0172109	0.0172109	0.0172109	0.165121	0.0871384	0.0172109	0.0492122	0.0821291	0.0172109	0.0172109	0.0172109	0.0172109	0.0814823
ZNF506	79.7501	64.8694	63.653	65.7997	54.3151	61.8604	53.6759	62.6737	68.4539	63.9219	67.2041	54.4694	49.975	62.9614	59.1213	60.7207	56.3492	75.7823	61.4793	56.0681	52.0953	56.4819	56.9732	53.0209	44.1791	60.456	55.8604	68.1635	65.9004	69.1485	57.1545
JMJD4	6.05996	10.0255	7.51832	8.99344	9.61822	7.71766	9.69532	8.27178	10.7417	7.99357	9.17581	8.04768	6.17879	8.11926	7.23473	6.8012	8.47733	8.45247	7.33627	6.88131	8.15032	7.63458	7.3596	6.95339	7.18551	7.83985	9.01478	7.55786	8.6868	7.96731	7.24775
DUSP12	8.41427	9.3202	9.24934	11.4886	8.71925	9.77112	7.47557	8.16504	9.11428	8.33764	8.31719	10.8302	6.49387	9.47498	7.23473	8.53391	10.0249	9.15288	10.0059	9.51314	9.42931	9.00275	7.98895	7.75527	8.17755	8.42412	6.75628	8.49265	9.25159	11.4239	6.63717
AACS	80.1032	83.509	82.6118	46.0002	79.1626	60.1492	76.1694	90.604	115.316	51.0033	76.2912	35.7317	53.7559	42.4319	37.5824	44.0104	61.4047	73.3461	31.5131	40.4905	39.6005	47.4594	46.4841	30.7289	35.3467	67.3049	46.7536	37.44	46.6127	38.7307	42.115
DELE1	69.5088	69.2355	59.4216	59.7724	65.9657	59.9438	53.5576	56.0202	65.7832	54.6005	51.1408	63.0634	57.5369	62.6709	59.4623	61.8661	68.8331	57.0847	56.7399	55.7124	58.1952	54.0784	63.3716	56.1482	48.0192	60.9429	71.7063	62.1808	67.8772	73.6036	59.0826
[truncated: 32,806 more rows]

## Sheet: Sheet2
195PSQ044		195PSQ044
[truncated: 10 more rows]
