# Supplementary material for: Bioinformatics and system biology approach to identify the influences of SARS-CoV-2 on metabolic unhealthy obese patients
Source: Front Mol Biosci. 2023 Oct 9;10:1274463. doi: 10.3389/fmolb.2023.1274463 (PMC10591333; doi:10.3389/fmolb.2023.1274463)
Supplement: Supplementary file 7 [file Table5.XLSX]

## Sheet: MHL_vs_MUO_DEGs
name	log2(Fold Change)	FDR
EGFL6	3.94611	3.07167e-05
CA3	-3.69454	1.19387e-07
CHI3L1	2.95775	4.80882e-06
COL11A1	2.93806	6.57927e-07
BMP3	-2.91589	0.000204438
FCGBP	2.86547	6.42864e-06
SPX	-2.85381	2.93958e-06
SPP1	2.83827	2.20931e-05
MMP9	2.82428	1.8159e-05
SLC27A2	-2.74741	1.19387e-07
IGHG1	2.66889	0.000270883
ABCC3	2.66657	1.19387e-07
RORB	-2.63353	8.48783e-06
LRP1B	-2.57098	4.88611e-05
PKP2	-2.56741	1.00434e-05
CHIT1	2.56519	3.86937e-05
IL1RN	2.4879	6.21327e-06
NWD2	-2.41915	4.49518e-06
P2RX6	2.39744	1.19387e-07
LYZ	2.39624	2.98302e-05
CECR2	-2.356	3.81996e-07
TNC	2.33413	9.69842e-07
COL6A6	-2.3189	6.58058e-06
IGHA1	2.30389	0.000642391
IGHG2	2.29307	0.000428727
PLA2G7	2.2785	3.28745e-06
AZGP1	-2.24639	3.01628e-06
NDRG4	-2.18443	4.63781e-05
STOX1	-2.1313	4.70784e-06
ACP5	2.11403	8.40221e-06
MSR1	2.09272	4.80882e-06
TREM2	2.03692	1.9974e-05
APOB	-2.03388	0.000674631
GPAT3	-2.03299	7.52135e-05
JCHAIN	2.00555	0.000444354
SFRP4	1.98205	7.94953e-05
IGHM	1.97678	0.00369733
RASL10B	-1.97525	4.66409e-06
STMN2	1.96353	0.000758371
ITGAX	1.96306	0.000726729
ITGB2	1.94842	3.82917e-06
LBP	1.94092	3.22259e-06
UCHL1	1.93294	2.15983e-05
FHOD3	-1.92017	1.41784e-06
DHRS9	1.90743	3.85218e-06
MSC	1.88399	1.3502e-07
CPAMD8	-1.87313	3.37539e-06
MFAP5	1.87081	8.21066e-06
IGKC	1.86063	0.000517564
CIDEA	-1.8602	2.78247e-06
IGHG3	1.84781	0.000142501
FCGR3A	1.82223	6.99746e-05
CLEC7A	1.81939	0.00018616
GLUL	-1.81111	1.05032e-07
LCP1	1.80594	6.20124e-06
F13A1	1.80544	4.66409e-06
SCIN	1.80352	0.000713798
ALPK3	-1.80119	4.31053e-06
UNC13C	1.79425	7.90495e-05
TYROBP	1.75385	1.16108e-06
ALCAM	1.74044	6.26949e-06
XIST	1.73585	0.51033
CD28	1.72546	1.19387e-07
NTRK3	-1.72364	0.00030518
VSIG4	1.72356	9.70536e-06
CD84	1.70315	1.85903e-06
RPS4Y1	-1.68408	0.376473
MATK	1.68233	6.1523e-05
MXRA5	1.66943	0.000261075
HSD11B1	1.65872	3.68335e-05
CYBB	1.6531	3.40368e-06
TNMD	1.65182	3.75809e-06
ALPL	1.63882	0.000188839
GBP5	1.63409	0.00113594
FCGR2A	1.63247	1.86259e-05
CTSS	1.6324	4.50017e-06
CD52	1.62867	0.000182856
NCKAP1L	1.62864	5.73644e-07
NCAM2	-1.6246	5.98191e-07
FPR3	1.62252	9.39571e-06
ADH1B	-1.62029	1.92699e-06
IGLC3	1.61995	0.00369583
CD53	1.61948	4.69837e-06
CD86	1.6179	1.73166e-07
LINC00968	1.61598	0.000914711
ST14	1.6112	0.000170403
CD248	1.60696	5.73644e-07
PIK3AP1	1.60576	6.19257e-07
C1QB	1.60552	0.00015619
LILRB4	1.59901	1.51259e-06
MYEOV	1.5911	0.0191478
TLR8	1.59071	8.84831e-05
CCN2	1.58062	0.000105399
AOAH	1.57995	2.63132e-06
SYK	1.57869	3.81996e-07
FYB1	1.57859	0.000151948
C5AR1	1.57716	7.44366e-05
CD14	1.57578	9.54514e-07
SLCO2B1	1.57501	2.39434e-05
USP9Y	-1.57195	0.424305
MKX	-1.56972	9.25059e-06
CD163	1.56876	1.12636e-05
PLEK	1.56805	4.49518e-06
PTPRC	1.56743	0.000260511
KDM5D	-1.56451	0.441883
PIK3R5	1.56202	9.37864e-06
C1QC	1.5607	0.000103112
DCHS2	1.55823	1.00883e-06
IGKV3-20	1.55644	0.00193463
ADA2	1.55186	3.19805e-06
SLAMF7	1.54951	3.48484e-06
C3AR1	1.54544	4.39297e-06
IL7R	1.5443	0.00533034
CCR5	1.53826	1.05032e-07
FERMT3	1.53806	3.08455e-06
TNFRSF11A	1.53294	2.78247e-06
IL10RA	1.52828	1.16673e-06
DDX3Y	-1.52737	0.428337
CR1	1.5248	0.000103794
RPS6KA1	1.52419	4.56672e-05
SPTA1	1.52403	0.000414882
FCN1	1.51495	0.0106699
NPR3	1.51455	0.00165998
JAML	1.5122	0.00270102
MS4A7	1.50236	4.70784e-06
SASH3	1.50095	3.02842e-05
MS4A6A	1.4999	2.00526e-05
SULT1A2	1.49928	0.000227306
KCNAB2	1.49774	4.0333e-06
GABRB2	1.49652	0.000536659
UTY	-1.47472	0.449004
CCR1	1.47451	5.9062e-06
FAT2	1.47235	0.000362701
IGLC2	1.47149	0.00319591
NAALAD2	-1.4706	6.09878e-07
KCNJ5	1.47057	4.8717e-05
SPI1	1.46931	5.98058e-05
PFKFB3	-1.46797	1.71136e-06
RNASE6	1.46699	1.51259e-06
PTPRZ1	1.46506	2.29133e-06
CYTH4	1.46109	2.78247e-06
SCN7A	-1.46081	3.94505e-05
AQP9	1.46066	0.0240779
CLIC6	1.45701	0.0100497
SERPINE1	1.45558	1.62333e-05
ARHGAP30	1.44621	1.21455e-05
CXCL9	1.44448	6.20124e-06
IGHV3-23	1.43891	0.00332873
NPL	1.43604	2.63132e-06
PARVG	1.43597	1.27786e-05
SLC7A4	1.43584	4.49518e-06
TFEC	1.43397	1.71136e-06
TLR7	1.42877	4.69837e-06
THEMIS2	1.42776	1.11307e-05
SYCP1	1.42627	1.81957e-06
PLCB2	1.42625	2.19047e-05
CSMD1	-1.42608	0.0242155
HK3	1.4249	0.000180878
ANKRD30A	1.42262	0.00195656
AIF1	1.42148	2.11613e-06
BCAT1	1.41707	1.27786e-05
WDFY4	1.40987	4.63481e-06
FCER1G	1.40922	2.38266e-06
MOCS1	-1.40909	1.05032e-07
KCNMA1	1.40648	0.000318956
DOK2	1.4025	3.85218e-06
DMRT2	-1.39968	4.21968e-06
FGR	1.398	0.00335685
DOCK2	1.39671	2.80691e-06
PRG4	1.39563	0.000278913
CD68	1.39554	2.28493e-06
IRF8	1.39434	2.11613e-06
NFAM1	1.39159	0.00165532
CCND1	1.38839	0.000174356
BTK	1.38816	5.60916e-06
GLIPR2	1.3862	3.40368e-06
HLA-DRA	1.38343	4.21968e-06
PDE3A	-1.38277	3.49849e-06
MARCO	1.38273	0.0129088
C1QA	1.37999	0.000279996
CD300LB	1.37987	0.000148708
NCF2	1.37668	0.000709185
ITGAM	1.37586	5.77526e-06
CORO1A	1.37348	0.00441981
HLA-DMB	1.37232	5.73644e-07
PHACTR3	1.37185	0.0119026
CES1	1.37148	0.000912265
IKZF1	1.37068	0.000278913
C5AR2	1.37043	2.78247e-06
HMOX1	1.36953	5.73644e-07
CD48	1.36929	0.000710179
SFRP2	1.36896	0.00124463
GSDMB	-1.36851	1.824e-06
HLA-DQA1	1.36841	5.96462e-05
HCK	1.36743	0.00042365
SLC37A2	1.36417	1.02671e-05
LRRC25	1.3633	0.00016345
HLA-DPB1	1.3625	4.3237e-06
CXCL16	1.35936	1.05032e-07
SPTB	-1.35884	0.0485838
RAC2	1.35534	0.00143683
MCOLN3	-1.35389	1.5809e-05
CHST11	1.35106	2.11875e-05
ANKDD1A	1.35079	5.67011e-06
FMNL1	1.34978	9.7696e-05
HPSE	1.34941	2.62493e-05
MYO1F	1.34648	0.00291824
PTPRO	1.34468	1.19387e-07
FGF1	1.34379	0.000352685
CLEC12A	1.34147	0.00412639
FOLR2	1.34116	0.000155878
NIPSNAP3B	-1.33999	1.85903e-06
GRIN2B	1.33958	0.00603339
MYO1G	1.33718	0.00330552
GRIA4	1.33568	6.79575e-05
CDCP1	1.33565	0.000215137
ALOX5	1.33386	0.000352685
PTPN6	1.33356	0.000106932
C2	1.33255	4.36111e-06
NCEH1	1.33154	3.11216e-05
FADS1	-1.33057	0.00237096
GALNT6	1.33031	4.21968e-06
ITGAL	1.32816	0.00217891
CD4	1.3261	8.243e-07
NRXN1	-1.32546	2.29133e-06
CD300A	1.3213	0.000278796
SIGLEC9	1.31967	0.000352685
CCN5	1.31891	0.000181978
FLNC	1.31858	0.0024276
DPEP2	1.31825	0.000261075
CCR2	1.31734	0.0006046
SIRPB2	1.31693	0.000218389
TF	-1.31671	0.0105452
CSF1R	1.31598	1.84749e-05
IQGAP2	1.31436	5.72901e-07
ITGA4	1.31428	0.00113748
CASQ2	-1.31357	0.00465656
LAPTM5	1.3088	8.9155e-06
NCF4	1.30587	4.28107e-05
TTYH3	1.30346	3.61655e-06
VNN1	1.30345	3.75809e-06
DAPP1	1.30241	0.000579966
LRRTM4	1.30187	0.0013019
TNFRSF11B	1.29923	2.67032e-05
IL2RG	1.29888	0.000843628
GPD1L	-1.29878	5.60438e-07
RN7SL471P	1.29814	0.00524181
UBE2QL1	1.29722	0.00281551
LILRB1	1.29563	2.51358e-06
STC2	1.29559	0.000155551
ARHGAP9	1.29531	0.00144921
FAT3	-1.29383	0.00100751
PEMT	1.29288	0.000189469
MPEG1	1.29246	6.58058e-06
LINC02656	-1.29221	5.72901e-07
ARRB2	1.29024	1.61015e-05
ADSSL1	-1.2883	4.80882e-06
RASSF2	1.28736	0.000421828
CCL5	1.28254	0.00343086
MS4A14	1.27758	5.36077e-05
SLC2A4	-1.27758	5.39909e-05
KYNU	1.2771	1.14086e-05
MKI67	1.27443	0.0101724
TUBB2B	1.27409	0.00029235
FCHO1	1.27352	8.8903e-05
KIF19	-1.2732	0.000751141
KRT5	1.27218	8.78456e-07
TRIM55	-1.2717	0.000738556
EMILIN2	1.26924	1.651e-05
MRC1	1.26919	0.0011275
AADACL3	1.26843	9.13722e-06
CD209	1.26808	0.000843628
SLC2A5	1.26774	0.00142251
VAV1	1.26541	5.11589e-06
ORMDL3	-1.26499	1.90296e-06
SYT17	-1.26314	3.67257e-06
SNX20	1.26292	0.000398753
FCGR2B	1.25927	9.99671e-05
AKR1B15	1.25916	0.000212596
C11orf45	1.25853	2.67296e-05
PTPRJ	1.25767	1.50801e-05
HSPA6	1.25688	0.00866908
ALDH1L1	-1.25651	0.000504661
SIGLEC1	1.25592	0.000173911
MS4A4A	1.25131	0.000715578
SPOCD1	1.2513	0.00167533
ADAP2	1.25081	6.46782e-06
HLA-DQA2	1.25058	0.113799
PTGDS	1.24935	0.00459382
MAP3K5	-1.2438	7.84809e-06
SPN	1.24235	0.000909907
SLC7A7	1.24055	2.2648e-06
SLAMF8	1.24032	1.91284e-06
LST1	1.23913	0.00565083
RGS10	1.23761	0.000102326
CCL13	1.23684	0.000316955
FASN	-1.23533	0.000214954
INMT	1.23244	9.17771e-06
SELPLG	1.23096	0.00113486
NABP1	1.23016	1.19387e-07
ZFY	-1.22965	0.409222
ALDH1A3	1.2295	0.000356238
BIN2	1.22876	0.0044005
CCL22	1.22776	0.00502088
GLIPR1	1.22553	1.16108e-06
HIST1H3B	1.22362	0.000322207
LGI2	1.22316	0.00011429
SDS	1.22205	1.4507e-05
CXCR4	1.22133	0.000827063
SAMSN1	1.22056	1.56087e-06
MILR1	1.22011	3.19025e-06
JPH2	1.21987	0.00281183
PALLD	1.2196	6.63037e-07
CALCRL	-1.21925	8.28982e-06
SERPINA1	1.21886	0.0748286
TTLL7	-1.21872	4.92879e-07
RASSF6	-1.21419	0.0054008
SLA	1.2134	0.00107519
HCST	1.21291	4.69837e-06
FTH1	1.20824	2.99159e-05
RASAL3	1.20718	0.000422734
CXorf21	1.20664	4.46728e-06
LILRB3	1.20407	0.00166567
PRKCB	1.20354	0.00534457
IGKV4-1	1.20253	0.00270347
IGKV3-11	1.20199	0.00279826
TNFSF8	1.20036	2.95122e-06
PTPN3	-1.19963	1.01323e-05
DCSTAMP	1.19811	0.000741317
POU2F2	1.19786	3.46812e-05
FGF10	-1.19761	0.00320716
ACSS3	-1.1972	5.60438e-07
GPR65	1.19652	1.72346e-05
HADH	-1.19617	4.26654e-06
HLF	-1.19463	1.824e-06
CPA4	1.19283	7.49492e-05
CD74	1.19089	2.78247e-06
CDKN2C	-1.18957	0.000338827
TMC5	1.18927	0.00142797
LGALS9	1.18712	2.95122e-06
LINC02649	-1.18477	3.75809e-06
KCNQ3	1.18459	0.000176107
P2RX7	1.18457	1.90454e-06
SAA2	1.18454	0.0831657
PIK3CG	1.18333	2.5114e-06
LILRB2	1.18288	0.00167006
PILRA	1.18138	0.000694418
AC011498.4	-1.17972	5.22676e-06
ENOX1	-1.17741	6.40638e-05
PLIN5	-1.17698	5.75467e-06
CABP1	-1.17657	0.000475735
TSPAN33	1.17603	2.2648e-06
DOK3	1.176	0.00137379
ZNF831	1.17411	0.0011503
MNDA	1.17402	0.0701845
TRIM14	1.17215	2.84144e-06
STAB1	1.16916	5.17448e-05
WAS	1.16667	0.00185762
TMEM100	-1.1658	9.00769e-05
ACVR1C	-1.16498	8.40307e-06
PPARGC1A	-1.16448	9.17771e-06
TIAM1	1.16353	8.48783e-06
NGFR	1.16313	0.000120024
OSBPL3	1.16266	4.2348e-07
GAS2L3	1.16198	2.99391e-07
PTAFR	1.16134	0.00114291
CD33	1.16066	1.90296e-06
LINC01094	1.16049	1.73166e-07
PLAC9	1.16027	0.000182688
CD163L1	1.15846	0.00132681
NLRP3	1.15799	3.82917e-06
AC090844.2	-1.15798	0.000341219
TLR1	1.15753	1.56571e-05
NUP210	1.15696	0.00679462
KIF21B	1.1539	0.00510918
SLC19A3	-1.15337	0.000380487
MMP7	1.15276	0.00439503
TUBB2A	1.1514	0.000134618
PLAUR	1.15069	0.000173712
DNAH6	-1.15023	0.0329131
IRF5	1.14941	2.63132e-06
KRT16	1.14864	0.0596967
HAVCR2	1.14787	1.42378e-06
ARHGAP4	1.14641	3.12868e-06
C6	-1.1463	0.00561814
TBXAS1	1.14329	6.68679e-06
SYNC	1.14283	2.63671e-05
RET	-1.14192	0.0116942
PART1	1.14161	0.000964352
DEF6	1.1414	0.000828883
CYTIP	1.14044	0.00943362
ARHGEF26	-1.13892	5.60438e-07
ADCY7	1.13859	1.55396e-06
ALOX5AP	1.13797	0.000189184
ASPN	1.13746	6.59947e-06
KLHDC7A	1.13667	0.0948108
ALDH6A1	-1.13515	2.63132e-06
PARP15	1.13398	3.48699e-05
OR51E1	-1.1335	0.00207388
LCK	1.13338	0.00355567
SLC22A12	1.13288	7.4962e-05
CSF2RB	1.13273	0.0118725
JAK3	1.13254	0.0187633
LINC00184	1.12895	7.20574e-06
ZAP70	1.12883	0.00593556
TMEM132C	-1.12811	1.28014e-05
PLB1	1.12761	4.70784e-06
HLA-DPA1	1.12746	4.24478e-05
EPB41L4B	-1.12731	0.000213877
ANK2	-1.12232	6.01514e-05
PSD4	1.12221	0.00297816
BCL2A1	1.12216	0.00134172
SMIM25	1.12154	0.00832552
CSF3R	1.1208	0.174384
GIPR	-1.12071	0.000261075
NMNAT2	-1.12061	0.000849306
PRF1	1.11863	0.0115396
TIMP1	1.11858	1.02671e-05
CD2	1.11817	0.000236735
ARHGAP45	1.11783	8.99325e-05
IKZF3	1.11739	0.00100573
KIAA0930	1.11679	7.8856e-07
PNMA8A	1.11201	0.00217266
BGN	1.11108	4.28107e-05
ITK	1.11095	0.0271173
IGKV1-5	1.11001	0.0108812
IL2RB	1.10941	0.0016157
LILRB5	1.10921	0.00183764
HIST1H1B	1.10904	0.000108767
NRIP3	1.10831	0.000242671
AMPD3	1.10808	9.17771e-06
CCL18	1.10721	0.00446669
FCMR	1.10512	0.00602389
LUCAT1	1.10473	0.012366
FGD2	1.10441	1.77261e-05
LINC01153	-1.10384	0.00381201
PHGDH	-1.10283	0.0026013
FCGR1A	1.10205	0.000592342
CX3CR1	1.09981	0.00691812
PROKR1	-1.09857	0.000291062
CSF2RA	1.09776	0.00308726
IL18	1.09667	3.94694e-06
CHI3L2	1.09648	0.00407354
ARHGEF16	-1.09472	2.26118e-05
CP	1.0943	0.00363774
GREM1	1.09368	0.0443228
TRBC2	1.09321	0.00827228
AASS	-1.09261	1.51344e-06
RUBCNL	1.09238	0.000327434
LAT2	1.09157	0.000857553
WWC1	1.09114	0.000836379
CLEC10A	1.09035	0.000612824
JAKMIP3	1.089	4.70784e-06
KCTD8	-1.08757	1.56087e-06
BASP1	1.08707	0.00453705
HLA-DRB1	1.08603	5.1487e-06
C16orf54	1.08598	0.0378325
CHODL	-1.08565	5.79532e-05
GPR132	1.08525	8.75649e-06
HLA-DQB1	1.08219	0.0031313
HCLS1	1.08212	2.31682e-05
PYHIN1	1.08176	2.72707e-05
PSTPIP1	1.08147	0.000182179
PI16	1.07947	0.0247816
FOXP2	-1.07649	5.60438e-07
RAB5IF	1.07492	0.000188839
PTPRE	1.0747	3.09325e-05
LGMN	1.07402	0.000235646
SLC4A4	-1.07259	0.000191839
CPVL	1.07228	9.6356e-06
VEGFA	-1.07215	3.19753e-06
GMIP	1.07204	0.000968016
ESR1	-1.07199	6.70772e-07
IGSF6	1.07026	0.000177457
SNCG	1.06837	0.000338769
VNN2	1.06728	0.186563
CCDC88B	1.06641	0.00283095
OSGIN1	1.06601	3.90905e-05
CYBA	1.06529	9.55205e-07
TNNT3	1.06411	8.49116e-06
TMEM170B	1.06398	0.000945563
LINC00993	1.06386	0.00152465
LILRA6	1.06231	0.00109731
CARD9	1.06136	2.31682e-05
S100A4	1.06101	0.000438973
TGM1	1.06091	0.000125565
HRH1	1.06041	3.63163e-05
LINC02082	-1.06029	6.37548e-06
TMC8	1.05984	0.00286594
FMN1	1.05932	8.64344e-05
SC5D	-1.05851	8.4141e-05
TLR6	1.0584	0.000108767
CADM2	-1.05538	0.000310026
SLC4A8	1.05518	4.78616e-05
LTBP2	1.05369	0.00118274
TM4SF19	1.05327	0.000800292
STXBP2	1.05241	0.00165406
FRMD4B	1.05188	1.34499e-05
TWIST1	-1.05087	2.35979e-05
OTULINL	1.0503	2.51727e-05
GPSM3	1.04971	0.0015573
PYGM	-1.04897	6.96314e-05
RELT	1.04893	0.00311775
CNTNAP4	1.04865	5.68729e-05
SLC15A3	1.04633	5.85184e-07
LCP2	1.04624	7.94869e-05
CIART	-1.0461	0.000213598
TXLNB	1.04477	8.3795e-06
DAPK2	-1.04082	5.55149e-06
AMPH	-1.04009	0.0275008
GCNT1	1.03948	8.20312e-07
SLAMF6	1.0383	0.000330418
IER5L	1.03721	1.27786e-05
FBN2	1.03604	0.0197244
RUNX3	1.03519	0.000675738
GREB1L	-1.03513	8.18994e-05
WNT2B	1.03433	0.00515598
ASAH1	1.03392	3.79593e-05
CCL3	1.0334	0.000407449
ADH1A	-1.03151	0.00167105
EIF1AY	-1.03111	0.445723
IGLV2-14	1.03105	0.00550138
GSTM1	-1.03063	0.497813
ARL4C	1.02951	0.00163596
AC114498.2	-1.02927	0.296264
LEP	1.02862	0.00252901
FGD3	1.02852	0.00618349
GPR137B	1.02823	1.16108e-06
ACACB	-1.02796	3.42036e-06
S100A1	-1.02753	0.00197043
VENTX	1.02555	6.86847e-05
TRPM2	1.02513	1.04938e-05
COL4A4	1.02435	0.0232136
CMKLR1	1.02383	6.07207e-05
BIRC3	1.0233	0.000148131
ARHGAP22	1.02113	1.27937e-05
ZBED9	-1.02031	2.28522e-05
PTPN7	1.01962	9.86816e-06
TMEM160	1.01934	0.000310003
SLC16A3	1.01818	0.00387791
TENM4	1.01737	0.000301218
LY9	1.01697	0.00271164
TLR2	1.01605	0.000956624
BCL11B	1.01596	0.0346522
PLAG1	-1.01555	7.94869e-05
ARL11	1.01542	0.000192155
NCF1	1.01499	0.0367448
ALAS2	1.0142	0.482108
ARAP2	1.01303	4.21968e-06
SHANK2	-1.01303	0.000255142
RGS1	1.0126	0.00308891
APOBR	1.01218	0.0583741
SLC36A1	1.01167	2.78109e-07
RNASET2	1.01165	4.06492e-05
SH3BP1	1.01156	0.000518059
CELSR1	1.01067	0.000406895
TRAC	1.00921	0.00369291
CNTN6	1.00894	0.019548
EGR2	1.00814	0.000120147
HMCN2	1.00812	0.0142913
PLBD2	1.00738	1.10112e-05
LILRA5	1.00706	0.0370177
CCL8	1.00584	0.00013333
ADAMTS4	1.00558	0.000129435
FRZB	1.00524	0.0184763
AC092490.1	1.00502	0.137107
CASS4	1.00366	0.00198363
DENND1C	1.00125	0.00412701
CD180	1.00108	1.28636e-05
TRAF3IP3	1.00026	0.0133683
TTC36	-0.99913	0.00107846
CD300E	0.998541	0.0340181
OSCAR	0.997407	0.00456546
VAMP8	0.997096	1.61717e-06
SRPX2	0.995534	0.00110879
PLEKHO1	0.993172	5.72901e-07
CXCL10	0.992148	0.000576975
CYP19A1	0.992144	1.158e-05
SLC29A3	0.991994	1.56571e-05
MSTO1	0.991942	0.000268037
SVIL	-0.989934	2.41995e-05
SLC12A1	0.98924	0.0498856
C1orf162	0.989109	6.37548e-06
RASGRP4	0.989038	0.00752595
SLC11A1	0.988781	0.107205
SIGLEC7	0.988676	0.000318444
ARHGAP8	0.987974	0.000524114
DEFB132	-0.987703	0.167572
DDR1	-0.987243	0.000159422
CKB	-0.986526	5.34255e-05
SLC39A14	-0.986217	4.85094e-05
ZMYND15	0.985895	4.0333e-06
SLC19A2	-0.985182	6.63037e-07
ITGA8	-0.984139	0.0260482
IQGAP3	0.983041	0.00187351
GSDMA	0.982928	0.00167955
SMOC1	-0.982736	0.00327176
GNA15	0.981368	8.28982e-06
GDF10	0.980595	0.000600487
TAGAP	0.979875	0.0372456
SECTM1	0.979741	0.00617146
WDR86	-0.977139	0.0305856
F2R	0.976173	0.00012407
ADRB3	-0.975363	0.0132479
GFRA2	0.975223	0.000657478
SLC2A9	0.974593	3.05601e-05
SSTR2	-0.974184	0.00721365
CD6	0.971812	0.00706924
MYOC	-0.971256	0.00243478
TM7SF2	-0.969966	7.02533e-05
PREX1	0.968963	0.0028264
NKG7	0.96747	0.0032293
EPHB3	0.96733	0.000793574
LINC01010	0.967074	0.00184477
NANOS1	0.96589	0.000330394
AF127577.4	-0.965523	3.68646e-06
HLA-DOA	0.964882	0.000173784
CTSB	0.96485	7.66503e-07
COQ8A	-0.964638	7.74268e-07
ITIH5	0.964355	6.17496e-06
NLRC4	0.964263	3.07658e-05
TNFRSF12A	0.963114	0.00162858
NPY1R	0.962995	6.30627e-05
FGFBP2	-0.962372	0.00629365
ITGB8	0.960102	0.000117331
KLHL6	0.959283	4.52988e-06
CTNNAL1	-0.959079	0.000386945
COL24A1	0.958613	0.000165409
GCNT2	0.957653	6.08713e-06
GINS3	-0.957628	0.000257402
RAB7B	0.957373	2.45427e-05
CCL19	0.956945	0.0131667
CFP	0.956655	0.0229711
TOX3	-0.955905	0.0142519
FMO3	0.953155	0.00412123
ZFAND5	-0.952901	4.02464e-07
RAI2	-0.952509	1.10306e-06
FAP	0.951624	3.77758e-05
SMAP2	0.951509	0.000249692
CREB3L1	-0.948841	0.00102408
LEFTY2	-0.948516	0.00544568
NRP2	0.947464	0.000167556
GLB1	0.947255	1.19387e-07
PAIP2B	-0.947214	1.89134e-07
NRXN3	0.947042	0.000231759
DMRTA1	-0.946369	4.30019e-05
PHLPP1	-0.944951	2.73789e-06
LONRF1	-0.944178	0.000159135
MDFI	-0.943927	0.00709756
ADAMTS10	0.943753	0.000105013
HPSE2	-0.941915	0.00334546
TMEM176A	0.941767	0.000281957
HSPB8	0.941627	0.000252445
STK26	-0.939737	0.0348978
PLTP	0.939213	0.000484678
LIMD2	0.938495	0.017372
SCAMP5	0.938388	9.25059e-06
HIST1H2AI	0.937779	5.787e-05
LINC01503	0.936651	1.02671e-05
BCYRN1	0.936218	9.59117e-05
AC079061.1	-0.935518	0.00420915
CD200R1	0.934569	0.000389911
TOP2A	0.934034	0.0855085
RGS17	-0.933421	1.824e-06
SLC9A7	0.933205	1.89181e-05
PURPL	0.933148	0.00194615
CCL2	0.932878	0.00161422
ACPP	0.932681	0.00051598
CCND2	0.931176	0.00017319
PTGIR	0.930735	4.63865e-06
TRIM16L	0.93057	0.000599509
MS4A4E	0.929409	0.00190713
SLC35G1	0.929386	1.7801e-05
FAM84A	0.929147	0.0147981
MEGF6	0.929043	7.41446e-05
TMEM176B	0.928493	0.000414882
SELL	0.928024	0.280238
CDH19	-0.927955	9.6356e-06
RAB39A	0.927623	1.71136e-06
ABHD5	-0.927377	0.000136644
NCAM1	-0.925808	0.00025527
RAMP2-AS1	-0.925583	4.50017e-06
NOD2	0.925376	0.0119843
TMEM25	-0.924922	1.70367e-06
RF01972	0.924862	0.000507201
LHCGR	0.924742	0.0424117
RNASE1	0.924652	0.00249381
CHST15	0.924516	0.0032247
SLC4A3	0.924109	0.000235333
PTGS1	0.923744	0.00246965
43893	-0.922579	3.86247e-05
SLC7A10	-0.92173	0.0902698
NOX4	0.921564	0.000256598
NQO1	0.921382	0.00522979
GPT	-0.921284	4.52641e-05
IGHA2	0.920522	0.0460239
CCDC80	0.920459	0.000204438
PRAM1	0.919923	0.0286087
GC	-0.91897	0.00105672
ADAM28	0.918292	5.119e-05
IGHV3-30	0.917886	0.0283438
ASPM	0.917786	0.00592991
THBS4	0.917538	0.0813631
MFSD12	0.917525	1.68921e-06
ADAM8	0.917266	0.166891
LILRA2	0.916685	0.0230999
P2RY13	0.914698	0.0141263
LILRA1	0.913415	0.0383939
CYP4B1	-0.911899	0.0119898
EPDR1	0.909159	9.15105e-05
MET	-0.908304	7.7212e-06
FPR1	0.907711	0.297545
TNFAIP8L2	0.907465	5.46179e-05
TCF23	0.90674	9.56776e-05
ADGRB3	-0.906464	0.00135262
SCML4	0.906369	0.0323824
ADAMTS3	0.906025	1.45771e-05
FCER1A	0.905635	0.000333005
ECHDC3	-0.905545	0.000871606
PPP1R14A	-0.905059	0.000267048
ITGAD	0.904492	6.65367e-05
ARHGAP15	0.90231	0.00234363
ADAMTS15	0.901404	0.00436721
IKBKE	0.901327	1.51781e-05
RUNX1	0.901293	4.98491e-07
CERKL	0.900905	0.00558612
ANG	-0.900896	4.50017e-06
LPIN1	-0.899632	0.000141768
PCDH18	-0.899424	7.96979e-06
PLXNC1	0.89924	0.0196562
TPTEP1	0.898596	0.000274344
F2RL2	0.898029	7.85755e-06
CLU	0.896575	0.000251951
PRUNE2	-0.895881	0.0275412
IGHV4-39	0.895039	0.00486793
JAKMIP2	0.895028	1.37462e-05
ATF3	0.894751	0.00259282
IL4I1	0.894698	1.99407e-05
KCNA3	0.893675	0.00889777
CIITA	0.893437	0.00015026
LPAR2	0.892525	0.00811247
TIGAR	0.892236	8.63562e-06
MN1	0.892082	0.000990894
DOCK10	0.891377	0.000260527
VCAN	0.890116	0.00657347
LYVE1	0.889976	0.0308111
PIK3CD	0.889573	0.0135759
AC011462.1	0.889105	0.000751117
VGLL3	0.888932	0.000134747
GZMA	0.888623	0.000262624
EVI2B	0.888099	0.00201989
S100A9	0.887162	0.414242
PDPN	0.886601	0.00375075
IDO1	0.882871	0.0308745
HIST1H2BH	0.881948	6.28817e-05
FKBP5	-0.881915	0.0124353
GM2A	0.880885	6.88145e-06
GPC1	0.880812	0.000297614
ZC3H12D	0.880437	8.88264e-05
DEPP1	-0.880233	0.000100335
AC022034.1	0.879819	0.000301218
TNFAIP3	0.879412	7.30522e-07
IGLV3-21	0.879329	0.0418796
MIR3142HG	0.87925	0.000222919
C5orf64	0.878884	0.00115468
PLXDC1	0.878846	1.44835e-05
MYH2	0.878701	0.0112797
LSP1	0.876831	0.00035188
RANBP3L	0.875357	0.00901725
IGFN1	0.873497	0.018509
CD72	0.873144	1.06999e-06
LINGO3	0.871636	0.00763703
LINC02397	0.869975	0.000947336
CYP1B1	0.869538	0.00525562
PTGFRN	0.869535	2.19047e-05
LINC00861	0.868217	0.0855085
IL21R	0.868058	0.00529684
NRROS	0.868026	5.61197e-06
PAQR5	0.867682	0.000509719
HTRA1	0.867392	0.000508922
MAP4K1	0.867317	6.31048e-05
NUGGC	0.867263	1.66009e-05
MYH11	-0.867253	0.0871108
NRXN2	0.86631	0.000212705
COTL1	0.866296	0.00156626
CCR7	0.86621	0.0230999
TNFRSF25	0.865956	1.89181e-05
MICALL2	0.86463	7.44366e-05
CLVS1	-0.863937	0.000944013
AOC2	0.863839	3.67257e-06
KCNJ2	0.863356	0.016016
INSYN1	0.862928	0.000156584
ASPG	-0.861788	0.0552237
KRT1	0.86133	0.172138
SCN9A	0.860783	0.0061201
KIAA0895	-0.86063	1.29288e-05
VLDLR	0.860576	0.00291429
ADGRE2	0.860053	0.0707707
RNF182	0.859583	0.000331763
ATP1B1	0.859546	6.07207e-05
SIX4	-0.859308	0.00101764
GPLD1	0.859227	0.00512502
HTR7	0.858751	0.000164467
ADAMDEC1	0.858416	4.21968e-06
PFKFB4	0.858276	0.010594
RBM47	0.857871	1.88174e-05
ANLN	0.85778	0.0733634
PRKAR2B	-0.857656	1.66009e-05
GMCL1	-0.857625	1.86259e-05
GPR183	0.857215	8.28087e-06
AL356489.2	-0.856565	0.000367304
SOX5	-0.856132	1.83296e-05
LYL1	0.8556	0.000858058
B3GNT7	0.855278	0.000331341
ETV6	0.854769	2.78247e-06
PLEKHO2	0.854452	2.00629e-05
GLIS1	-0.85373	1.824e-06
SLC43A2	0.853655	1.38223e-06
SAMHD1	0.853652	2.25309e-05
LRRC75A	-0.853167	1.19387e-07
KCND2	0.852823	0.00737475
FAM78A	0.852663	6.56159e-05
TRPV4	0.851258	1.3692e-05
GZMK	0.851073	4.66409e-06
IL12RB1	0.849834	0.0010571
CD3E	0.84834	0.018725
EFHD2	0.847882	0.00256361
NEDD4L	-0.847479	7.7621e-05
BCHE	-0.847215	0.00271604
RASSF5	0.846104	0.0274418
SHMT1	-0.845812	0.000649851
CRYBG3	-0.845805	3.40368e-06
AL365361.1	0.845689	0.00549798
LY86	0.845004	5.9062e-06
MOXD1	0.844879	0.00320716
PIM1	0.843784	0.00462802
KCNQ1	0.843745	3.28187e-06
COL3A1	0.843112	0.000379444
ZYX	0.842487	0.000385995
SPON1	-0.841383	0.00198423
PRKCQ	-0.841352	0.00310019
TFRC	0.841296	0.00118897
POPDC3	0.840563	0.00305834
NCS1	0.840401	0.000108895
RN7SL3	0.840058	1.43032e-05
INSYN2B	0.839966	0.00165532
LRRN4CL	0.839128	5.47667e-05
RNF144A	-0.838538	8.82314e-05
SCN8A	0.837758	9.52197e-05
CYB5A	-0.837632	7.44366e-05
DOK6	0.836923	7.94869e-05
GRAMD1B	0.836347	3.4486e-05
TMEM155	0.836123	0.000813592
SGIP1	0.83572	0.00063728
TNFSF14	0.835505	0.0160579
ELN	0.835234	0.00368812
PDK2	-0.833834	7.85765e-07
COL6A2	0.833512	3.37e-05
SLC18B1	0.833316	4.69837e-06
SCARA3	0.832914	0.00990847
HPD	0.832625	0.000132035
TSPAN5	0.831133	0.147008
IER3	0.83053	0.00158509
PRSS36	0.830478	0.000151531
PCBP3	0.830394	0.0013138
SHROOM3	-0.83017	0.000862111
DIO2	0.830085	0.00146662
SLC17A9	0.829642	0.000112876
RETREG1	-0.829094	5.03093e-06
THEMIS	0.828127	0.0265789
LYN	0.827579	0.00752595
SH3TC1	0.827091	4.66795e-06
IPCEF1	0.825464	0.0377947
GNAI1	-0.825131	0.000105296
CILP	0.824767	0.0416924
TMEM30B	-0.824418	0.00055831
NRIP1	-0.824243	2.44089e-06
KLF15	-0.82308	8.45513e-05
NOTCH3	0.823013	0.0022481
DLEC1	0.822592	0.000300866
SYBU	-0.822569	2.45427e-05
SPATA18	0.821926	0.00146279
LDHD	-0.821078	0.000261499
GDF15	0.820396	0.0141456
FOSB	-0.820061	0.353831
PARAL1	-0.819779	0.00262674
NLRP12	0.819748	0.131319
AFF3	0.819653	0.00901725
UBASH3A	0.819253	0.00251777
CD1C	0.819054	0.000338827
RNF125	-0.818726	5.67652e-06
TXK	0.818615	0.0282505
TBC1D10C	0.818494	0.0305104
ADAMTSL2	0.817951	0.00106766
CDKN2B	0.817279	0.00353362
CD300C	0.816542	0.000231697
PTPRQ	-0.816068	0.118232
ANO9	0.815892	0.000502211
PTGFR	0.815891	0.00525562
SMIM3	-0.815871	4.21215e-05
FGF2	-0.815826	9.52197e-05
INPP5D	0.815708	0.0004044
LIMK1	0.814445	4.70784e-06
LOXL1	0.814385	8.03428e-05
PMM1	-0.814144	4.02464e-07
TCIM	-0.814027	0.0140313
CSRP2	-0.813545	0.0318275
AKR1C3	0.813381	0.00320394
OSBP2	0.813092	0.067927
SLC24A4	0.81296	0.0226607
SPINT2	0.812862	0.0362411
HACD1	-0.812822	0.000301016
ARPC1B	0.812489	5.18944e-06
LY75	0.81225	0.00153958
SP140	0.812143	0.0090856
RGS3	-0.812086	0.00194704
FLT3	0.811978	0.000266337
B4GALT6	0.811928	0.00982694
LY96	0.811282	3.40368e-06
CTSW	0.810945	0.00375427
TMEM71	0.810916	0.0877218
AKAP12	-0.810605	0.00260844
GALR1	0.810159	0.0803989
ZNF334	-0.809605	0.0255091
LTBP1	-0.809451	0.000299515
TYMP	0.808876	0.000205521
AC138207.5	0.808413	7.35322e-05
SERPINI1	-0.807529	0.00752595
LAMB3	0.806891	0.00249925
CYFIP2	0.806462	0.0893322
HIST1H2AG	0.806404	0.00065362
MPP1	0.805274	0.0119753
SLC1A4	0.805104	2.32505e-06
SLC16A5	0.804694	4.69837e-06
ACRBP	0.804609	0.00187203
GPT2	-0.803527	3.82917e-06
TTTY10	-0.803108	0.460039
C19orf38	0.802915	0.0261903
RGS19	0.802842	0.0024354
CD1D	0.802313	0.00343231
ECHDC2	-0.801951	9.90278e-07
LINC02432	0.801275	0.0318452
ALDH3B1	0.801137	2.19389e-05
LTB	0.800569	0.101696
TRDN	0.800504	0.361783
OGN	0.799672	0.0110066
APOBEC3C	0.798638	0.000200615
GRAP2	0.797197	0.0796565
TSGA10	-0.796382	4.25711e-05
CD247	0.796232	0.0568793
C1S	0.795864	2.35979e-05
AC078850.1	0.795789	0.000278796
S1PR4	0.795766	0.147431
FTL	0.79552	1.32934e-05
RYR1	0.794961	0.00532628
PYCARD	0.794551	0.000398753
FCGR1B	0.79413	0.00449715
PKIA	-0.794121	0.00322559
MAOB	-0.79392	1.77261e-05
CYP11A1	0.793608	0.00016725
LIN7A	-0.793002	2.2875e-05
RHBDF2	0.792384	0.000137364
ABCC1	0.791902	5.25593e-06
CRHBP	-0.791428	0.0436386
C5	-0.791254	3.13017e-06
TESPA1	0.790442	0.013031
ACER2	-0.790021	0.000195382
SULT1A1	0.789892	0.00776892
RENBP	0.789771	1.14289e-05
THY1	0.789664	0.0098739
C14orf39	-0.789507	0.00119693
IRX3	-0.789399	0.000328813
NUAK2	0.78918	0.0809616
IGSF21	0.789007	0.00115854
FAM20A	0.787454	1.50657e-06
GPX3	-0.78682	0.00747272
CAPG	0.786649	0.00115804
HIST1H2AL	0.786619	0.000112563
AQP4	0.78625	0.022838
CDKN1A	0.786039	0.000996346
C11orf21	0.785583	0.0828848
XKR4	-0.785434	0.00364511
CMTM3	0.784648	1.12241e-05
HIST1H4D	-0.784376	8.87205e-05
GNG2	0.784212	0.000477406
C9orf139	0.783882	0.000230667
TGFA	0.783189	0.0025926
LINC01375	0.782932	6.56293e-05
FGFRL1	-0.782126	3.85152e-05
AL157387.1	0.782029	0.00216013
SDSL	0.782026	9.17771e-06
SHTN1	0.781988	9.06592e-05
MBP	0.78148	0.000628081
HAPLN3	0.780953	0.00143083
SAMD3	0.780753	0.00527732
ANTXR2	-0.780374	9.59828e-06
BMP2K	0.779938	4.70784e-06
COMP	0.77967	0.0664424
TNFRSF10C	0.779188	0.339623
RHOH	0.777978	0.0392105
AQP3	0.777375	0.028914
EVI2A	0.777058	0.000196493
SEMA3E	-0.776181	0.00171984
SAP25	0.775406	0.00296866
GRN	0.775338	3.40368e-06
MYO9B	0.774963	1.09705e-05
PDZRN4	-0.773816	0.0903973
CENPF	0.773687	0.0113606
PAG1	0.772709	0.000594731
TMEM150B	0.772652	5.11548e-05
KCNK6	-0.772188	0.000652426
HIST1H2BO	0.771819	0.000412564
GPBAR1	0.771351	4.88611e-05
KCNE1	0.770513	0.000965195
LAMP3	0.770333	0.00056562
P2RX1	0.76908	0.0541309
TET3	0.768401	9.28644e-05
SHISA6	-0.768088	0.000691143
MVP	0.76773	3.08279e-06
BRCA2	0.767707	5.61197e-06
HGF	0.767513	0.000134801
EOMES	0.767385	5.99346e-05
MT-ND4	-0.766853	0.00669931
PHLDA1	0.766838	0.00209102
APBA2	0.766115	0.0288645
SNCA	0.765934	0.478
PRDX6	-0.765569	3.24292e-06
HDC	0.765233	0.0111463
CCNF	-0.765143	2.78247e-06
APLN	0.764814	0.0308411
EMP3	0.764184	0.00182592
IRAK1	0.763337	5.04254e-06
MOCOS	-0.762714	0.000549509
TTYH2	0.762444	6.19926e-07
SCN4A	-0.762363	0.000827063
MCM6	-0.762339	0.000214408
LIPA	0.762304	0.0026483
RDH10	-0.762197	0.00469488
AC254633.1	-0.761969	0.000392877
RARRES3	0.761647	9.17771e-06
HIST1H3G	0.761498	0.000612406
ZNF365	0.761355	0.000819819
FBXO41	0.761158	2.81617e-05
CD226	0.76039	0.0798322
FANCE	-0.759484	6.51455e-05
GNLY	0.759414	0.0857001
TRPC4	0.759135	0.00512502
CNTFR	-0.758867	3.93575e-05
VAV3	0.75858	0.000133638
AC144831.1	0.758528	0.00302074
PKHD1	-0.758416	0.0160234
SLAMF1	0.758233	0.000412726
PTCHD3	-0.757952	0.192296
RGS18	0.757765	0.242384
IL18RAP	0.757378	0.0751645
PLEKHA4	0.75731	0.000266757
CD22	0.756595	0.00102509
BICC1	0.756372	0.000260511
UNC93B1	0.755905	3.67257e-06
ADAM12	0.755639	0.00011381
DZIP1L	0.755237	0.00080768
PWRN1	-0.755169	0.012995
TBX21	0.755164	0.0176581
PTCHD4	0.755102	0.00255059
KCNN4	0.754936	0.0203452
KNL1	0.75492	0.0304721
FRMD1	-0.754884	0.012587
GPR174	0.754871	0.00238477
TRIM58	0.75424	0.510758
TTTY14	-0.753182	0.461996
ANKRD53	-0.753166	0.000851679
SULF1	-0.75249	0.00412124
FAM184A	-0.751924	4.44341e-06
CNKSR2	-0.751894	0.000712544
TBC1D2	0.751786	0.000202089
MYO7A	0.750967	7.38523e-05
OLFML2B	0.750318	0.0043725
BOK	-0.749713	0.0026798
SPON2	0.749636	0.00014188
C1orf198	0.749513	0.0129132
AVPI1	-0.748854	3.68335e-05
AACS	-0.748664	8.01888e-05
GAS2L2	0.748366	0.00414453
UGT1A7	0.74834	0.00119575
HS3ST2	0.748062	0.0163182
MERTK	0.747564	0.00570986
CD5	0.747334	0.0103671
KCNB1	0.746549	0.00183822
CADM1	-0.746131	9.17771e-06
DMTN	0.745519	0.0293574
SULT1B1	0.74516	0.219273
LRRK1	0.745092	7.41446e-05
NPR1	-0.744526	1.94014e-05
FOXN4	-0.743712	0.0284318
KIAA0513	0.743255	0.00344297
IFITM10	0.743103	1.4768e-05
HPGDS	0.74276	0.00591218
MAOA	-0.742694	0.000115954
LMNB1	0.742275	0.120688
CD3D	0.74216	0.0173638
TBX15	-0.742157	1.27047e-06
SLC7A5	0.742068	0.0642788
IRAK2	-0.741807	0.000515797
BLNK	0.741713	0.00013546
PIK3R6	0.741702	0.00067302
AC092954.1	-0.741407	3.67257e-06
SLIT2	0.741259	0.00587209
PTEN	-0.741176	1.9703e-06
ACSL1	-0.741048	9.00769e-05
MSC-AS1	0.739944	1.86259e-05
TDRD5	-0.739896	0.087637
DMD	-0.738911	0.000131757
RGS22	-0.738187	0.000129901
TPBG	0.738138	7.43983e-06
SH2D1A	0.737843	0.00498286
SLC16A7	-0.737812	0.000698646
SH3BGRL3	0.736824	0.000817885
GPHN	-0.736519	1.7211e-05
CTSD	0.736067	2.16243e-06
PLD3	0.735656	3.21064e-06
SLC4A1	0.735633	0.621912
MID1	0.735457	0.00203006
AL391121.1	0.734111	0.0291614
COL8A2	0.733997	0.00554895
DLG4	0.733518	7.40835e-05
SCN1B	0.733318	0.000329141
LINC01612	-0.733215	3.68335e-05
SLC6A15	-0.733014	0.0490423
GAPT	0.732284	0.0519258
PCK2	-0.732121	0.000863593
ZNF469	0.732019	0.00337005
HP	0.731935	0.3119
KCP	0.731626	0.00744814
SYNPO	0.731609	0.00350214
SRPX	-0.731571	5.3838e-05
CLEC1B	0.731374	0.0267289
PRIMA1	-0.731335	0.000848419
FN1	0.731167	0.0185344
ETFA	-0.73049	3.48484e-06
ATP6V0D2	0.730472	0.00107986
IGDCC4	-0.730416	0.00132025
GRIA1	0.729916	0.149976
CYTOR	0.729726	4.69837e-06
IL4R	0.72966	0.00254992
AJ009632.2	0.729621	0.00961987
PLAC8	0.729112	0.115776
MAN2B1	0.729066	5.60438e-07
E2F2	0.728822	0.219617
CD244	0.727856	0.0376341
HIST1H3C	0.727302	0.000215614
KCNE3	0.726778	0.0157674
DKK3	0.726757	0.031233
ACADM	-0.726263	0.000182395
EIF4EBP1	-0.726209	0.000207709
LAIR1	0.725731	0.000148893
STXBP6	-0.724888	2.67296e-05
IRS2	-0.724782	0.000867578
DSG2	-0.724691	0.000418002
P2RY14	0.724642	0.00609836
BTG3	-0.724289	1.92699e-06
RIN3	0.723924	0.00356802
MCUB	0.723918	6.79852e-06
LINC00278	-0.723514	0.562832
EGFLAM	-0.723402	0.0118875
TMEM52	-0.722356	3.37539e-06
TMED3	0.721847	3.07083e-05
CCL4	0.721717	0.000173784
TBL1Y	-0.721712	0.493434
PDE3B	-0.72166	0.000448352
RRM2	0.721405	0.170772
VASH1	0.721362	3.2561e-05
MAP1B	0.720926	0.043736
LRIG1	-0.719818	2.56935e-05
TMIGD3	0.719722	0.000621937
FGF11	0.719569	0.0140498
ADAP1	0.719305	0.000138518
FAM13A	-0.718655	2.49583e-05
PDGFA	0.717452	4.69837e-06
PITPNM1	0.717239	0.000645389
PTPN22	0.717235	0.00910866
PLPP3	-0.717002	1.94025e-05
NAIP	0.716624	0.0113356
DUSP2	0.716578	0.000120967
TMEM139	0.716517	0.0593448
KCNJ6	0.715886	0.0342152
PIP4K2A	0.715533	0.0478804
FAM177B	0.715375	0.00450863
PLEKHG5	0.7152	0.00244316
EXPH5	-0.715021	0.00753378
EYA4	-0.714641	0.0454365
CSMD2	0.713304	0.0306041
ARHGAP25	0.71302	0.0116706
MYD88	0.712705	0.00214661
RSPO1	0.712697	0.211772
ERBB3	-0.711732	0.0553766
TNFAIP6	0.711642	0.0110124
NALCN	0.711031	0.0217649
GGCT	-0.710246	7.39766e-06
SIRT1	-0.709995	5.73644e-07
RHPN1	0.709765	0.00233027
HLA-DRB5	0.709235	0.161483
LINC02172	0.708907	0.000167705
LRCH4	0.708822	0.000827918
FNDC10	0.708563	6.63146e-06
PTK2B	0.708003	0.00268117
USP51	-0.707373	6.58058e-06
ICAM1	0.707345	0.000238731
HHIPL1	0.706945	0.000271269
RAB11FIP4	0.706655	0.150578
EPHB2	0.706559	0.000474214
TIFAB	0.70651	2.05128e-05
UHRF1	0.706296	0.0141229
BCKDHB	-0.706144	7.61159e-05
AC022007.1	-0.706112	0.000991419
CTH	-0.705224	0.000320321
ECI1	-0.705128	0.000246979
INHBA	0.704782	0.0021214
SLC25A25	-0.704169	1.66009e-05
CPPED1	0.703856	0.000288779
MEGF9	0.703671	0.0238632
KMO	0.702941	0.000439627
MYO5A	0.702907	2.46545e-06
NFKBIE	0.702831	7.25871e-05
STK17B	0.702184	0.000137645
NCKAP5L	0.701481	0.000467432
NR3C1	-0.700841	4.50017e-06
ST18	0.700618	0.0018881
ABCB11	-0.700546	0.194656
DISC1	0.700523	4.80882e-06
RAD21	-0.699711	5.73644e-07
AC013731.1	-0.698324	0.00012156
ARPP21	0.698319	0.0154579
NET1	-0.698247	0.000862111
CLSTN3	0.698124	0.00248639
FAM161A	-0.697258	4.30649e-05
LPAR5	0.696206	0.00239544
CCDC158	-0.695894	0.000838043
ITGB5	0.695852	0.00019948
CXCL2	0.695516	0.000111558
ACAT1	-0.69541	0.000129561
GJA1	-0.695051	0.00425863
HMGB2	-0.695018	1.42848e-05
CDH20	-0.694973	0.00521713
RTKN2	0.694323	0.00546846
S100A8	0.694015	0.572335
TM6SF1	0.693984	2.50796e-05
HRH2	0.693921	0.0982713
GRIP1	0.693764	0.0196543
LAMC3	0.693575	0.0134617
TLCD2	0.693555	0.000182166
QPCT	0.693291	0.0591001
LPXN	0.69327	0.000184601
NPC1L1	-0.693084	0.000751117
DCXR	-0.69271	0.000111607
SIRPB1	0.692545	0.2171
FCN2	-0.692289	0.0030774
TRPA1	0.692242	0.000142822
CALCR	0.690109	6.1523e-05
HECW2	-0.689714	0.0093594
CTSZ	0.689686	2.31682e-05
TEAD1	-0.689486	4.49518e-06
PDGFD	0.689102	0.0512594
GLI1	0.68902	0.0134574
ARNTL2	-0.688902	0.00160133
PADI2	0.687636	0.345777
SEMA4D	0.68757	0.146024
ENC1	0.687492	7.75022e-05
EYA1	-0.687282	0.000466609
TPSAB1	0.686908	0.0817407
ALDH2	-0.686382	0.00120708
GPR146	-0.686254	7.70391e-05
RBM38	0.686063	0.293346
HBA1	0.685808	0.699887
RCN3	0.685786	0.000230667
BTLA	0.685644	0.0102208
CFAP221	0.685575	0.00760639
DMKN	-0.685217	0.0187764
EBI3	0.685068	0.00191358
CGREF1	0.68484	0.0108834
IL34	0.684805	0.00321053
GASK1B	0.684041	0.000189469
FSCN1	0.683885	0.000604017
UTS2B	-0.683713	5.19092e-05
ADGRG4	0.68345	2.87351e-05
SEMA6B	0.682542	0.000778041
TRIM50	0.68233	0.000775308
NLGN1	-0.682214	0.00405039
PHOSPHO1	0.682191	0.422493
ADCY2	-0.682071	0.00362553
MT-ATP6	-0.681821	0.00307046
ETV5	0.681355	0.000235517
PLIN3	0.681261	0.000173911
CYB561	0.681078	4.73242e-06
TMEM104	0.680895	2.10612e-05
RAP1GAP2	0.680569	0.0603384
C2orf40	-0.680497	0.02309
SERPINB8	0.680444	0.000131399
HBA2	0.679977	0.738629
AVPR1A	-0.679928	0.00302031
SNCAIP	0.679776	0.00537299
SCARNA21	0.679753	7.70674e-05
ADGRE5	0.679645	0.0242126
MGP	0.679494	0.00688173
PDLIM2	0.679426	4.06614e-05
NACAD	-0.67918	0.000888672
SPARC	0.678517	0.0029975
TENM3	-0.678143	0.00160116
TIGIT	0.677785	7.66908e-05
DCT	-0.677746	0.0056652
KIAA1755	0.677662	0.0211982
LINC02015	0.677542	6.15809e-06
SPHK1	0.677347	0.00262674
ALK	-0.677339	1.71136e-06
PCBD1	-0.677332	0.000260527
PHLDB2	-0.677255	0.000284936
CD3G	0.676525	0.031664
ZBP1	0.676441	0.0762208
CCDC136	0.676061	0.00493668
STIL	0.675637	0.0368501
ENPEP	-0.675369	0.00142948
PRTG	-0.675027	0.000433663
MELK	0.675021	0.00816475
SIK2	-0.674828	2.91161e-05
IL1B	0.674326	0.129623
SIGLEC11	0.674074	0.0098739
CD300LF	0.673775	0.114874
DAB2	0.673297	0.00130954
ARHGAP27	0.673007	0.00584054
PLPP1	0.67293	0.000553667
LARP6	-0.67273	0.000539766
FAM78B	-0.672458	0.00168156
ATG16L2	0.672257	0.0616044
GLRB	-0.671677	0.000729897
PLSCR4	-0.671587	3.21064e-06
TMEM156	0.671502	9.17771e-06
CXCL8	0.670936	0.00462464
HR	-0.670909	0.0170535
ZNF705G	0.670899	0.0677704
CDR1	-0.670725	0.193714
IL20RB	0.670392	0.000292801
RIDA	-0.670219	0.00016345
TMEM131L	-0.669973	4.56672e-05
TNFAIP2	0.669963	0.000514326
CORO7	0.669438	0.000213656
NPNT	-0.669262	0.0294122
CD37	0.669086	0.0311142
MAF	0.668785	0.00223868
HECW1	0.668745	0.000891663
SLC6A2	-0.668661	0.000700925
C17orf53	-0.667963	0.000352685
SKAP1	0.667606	0.00545915
CLEC4G	0.667492	0.003041
MARCKS	0.66715	8.30568e-06
LGR4	-0.667088	0.000112013
FAM47E	-0.666786	4.40444e-05
PATL2	0.666488	0.00170565
SPINK5	0.666154	0.0622333
CNTN4	0.666009	0.0139657
PGM5P3-AS1	-0.665288	0.00056562
IGHG4	0.664794	0.2438
AC013644.1	0.664213	0.0270922
MAPK10	-0.664146	0.000518202
TRDC	-0.663977	0.0272389
ARHGDIB	0.663872	0.00176915
EN1	0.662987	0.00123709
GJC1	-0.662673	0.000502211
PTGR1	-0.662654	0.000134747
PENK	0.66217	0.00893268
SIGLEC10	0.661608	0.292527
APOC1	0.661588	0.109955
DOCK3	0.661444	0.0160547
IGFBP3	-0.66083	0.00320716
HLA-DMA	0.660653	1.01056e-05
SFMBT2	0.660527	2.0151e-05
CFB	0.660482	7.4962e-05
PC	-0.660244	0.00302046
PPP1R1B	-0.660212	0.0433843
AL161785.1	0.659818	8.64687e-05
NLGN4X	-0.659807	0.0101485
SCAI	-0.658873	1.91284e-06
MT-CYB	-0.658821	0.0142102
SLC38A1	0.658411	0.0903034
PLPPR2	0.658036	0.000378522
BAG3	0.657874	0.000815316
UBXN11	0.656815	0.000843935
PPARG	-0.656177	0.000303905
AC110995.1	0.656112	0.00107846
ARL4A	0.656099	0.00216496
DGKI	0.655426	0.00298526
IFNLR1	0.655094	0.000542243
FREM2	-0.65472	0.0167148
HIST1H2AJ	0.653932	0.000873144
GASK1A	-0.653604	0.000521632
MICAL1	0.653565	0.00309568
GOLGA8K	-0.653405	0.00051097
SLC7A1	0.653208	0.00177591
GKAP1	-0.653076	2.11613e-06
SCRN2	-0.652767	8.82395e-05
TRPV2	0.652326	3.84454e-05
IL12RB2	0.652253	0.00389705
IZUMO4	-0.651769	8.74712e-05
RPS20	-0.651231	2.78247e-06
IGHV3-74	0.650205	0.0134994
HLA-DQB2	0.649952	0.194739
APOL4	-0.64994	0.30494
HLA-B	0.649695	0.00568118
NFATC2	0.649271	0.000959656
FAM171A1	0.64912	0.000256545
FDFT1	-0.64904	4.82511e-05
FNDC1	0.648952	0.194785
TSTD1	-0.648658	0.0680445
KLHL29	0.648614	0.001146
AC244021.1	0.648441	0.0213227
LRMDA	0.648299	0.000197622
ZNF219	0.648218	0.00129352
SLC6A12	0.648184	0.000542803
FAM171A2	0.648102	0.00602052
SNPH	0.647955	0.000143917
MYCL	0.647724	0.150135
PWWP3B	-0.647563	0.00240045
PRKCQ-AS1	0.647513	0.128748
MS4A1	0.647209	0.13165
CLEC11A	0.646341	5.67011e-06
CRISPLD1	0.64631	0.0145465
TNFSF15	0.646174	0.00471973
KLRB1	0.646041	0.0119151
FLVCR2	0.645794	0.000561711
DBNDD1	0.645559	0.0170468
ESR2	-0.645471	0.00372106
HLA-A	0.645459	0.000167556
SIGLEC14	0.645209	0.187967
SLC25A21	-0.645181	3.40368e-06
CDKN2A	0.644837	5.5005e-05
HSPA12A	0.644733	0.0134574
TRIM22	0.644657	0.00102408
DACT1	0.644653	0.00325479
ACVR1	-0.644482	9.06656e-07
DRD1	0.644054	0.0971804
PANX2	0.643923	0.00143422
FCRL3	0.643426	0.108486
MPDZ	-0.64323	0.000217152
OSBPL6	-0.643121	2.87761e-05
COL6A1	0.642914	8.50761e-05
SLC2A6	0.642796	0.00706924
MT-ND3	-0.642667	0.00259056
ABCC4	0.642661	0.0141456
FREM1	0.642459	0.00167006
MT-ATP8	-0.642119	0.000540736
CCR4	0.642068	0.0135859
LGALS12	-0.641942	0.0074346
PRKX	0.641936	3.67257e-06
IL1R2	0.641898	0.151565
LDLRAD3	-0.64179	2.31682e-05
CEP55	0.641271	0.04513
FMO2	-0.641065	0.000794139
HSH2D	0.640629	0.332049
GAA	0.640512	2.59623e-05
SH2B3	0.639758	7.78739e-06
IRF4	0.639701	0.00429756
RPL37A	-0.639637	2.84156e-06
PGM3	-0.639634	3.83373e-05
SRGN	0.639461	0.0317427
HIST1H3I	0.638876	0.000416808
FCER2	0.638759	0.0276015
C1R	0.63871	0.000781095
AP005233.2	0.638334	0.0274063
MS4A2	0.638207	0.0435745
SH3RF3	0.638083	2.39295e-05
UNC5A	0.637942	0.0120101
TPD52	0.637887	0.000354302
TMPPE	0.637846	1.44034e-05
ITGAV	0.637261	0.000183595
GPRIN3	0.637073	0.000261218
FCRL5	0.636945	0.0103372
PSAP	0.636463	3.81996e-07
HTRA4	0.635847	2.83286e-05
CYSLTR2	0.635804	0.0102268
NCAPH	0.635217	0.059396
TMEM102	0.6347	7.4565e-06
ST3GAL6	-0.634625	9.17771e-06
UBASH3B	0.634259	0.011591
HIST1H3F	0.634185	0.0172321
DBP	-0.634113	0.00119557
PCCA	-0.633988	1.84396e-05
AGBL4	-0.633789	0.0068008
CLEC4A	0.633573	0.00185068
CPNE4	-0.633302	0.00248611
SPEF2	-0.633006	0.000788385
NETO2	0.632989	0.00131562
TNFRSF1B	0.632853	0.00156953
CTSG	0.632815	0.0896367
SVEP1	0.632631	0.007836
RSPO3	-0.632357	0.0866794
HMGCLL1	-0.631741	0.00206313
ASGR1	0.63092	0.000173911
LRRC77P	-0.630689	0.0127197
KIAA1958	-0.630685	2.91161e-05
ESPL1	0.630555	0.0142066
ADD2	0.630142	0.00874188
ACSS2	-0.630115	0.000510965
PZP	0.629819	0.0580566
RHOBTB3	-0.629713	0.00459615
CD7	0.629278	0.0373465
FCGRT	0.62885	3.22259e-06
FUCA1	0.628821	0.000160302
GJC3	-0.628754	1.17119e-05
ADAMTSL3	-0.628395	0.011772
MMP27	-0.627858	0.00254863
SLC35G2	-0.627724	3.08854e-05
RIPOR2	0.627347	0.463378
CD83	0.627127	0.00114394
CHST2	0.627048	0.000643216
DLL1	-0.626995	0.0160797
CRB1	-0.626979	5.39588e-06
EVL	0.626403	0.000501277
IGHV3-15	0.626398	0.0372267
FABP4	-0.62579	0.00564276
SPTBN5	0.625787	0.114142
ARHGEF4	-0.625632	0.000173784
MYBL1	0.625628	0.00520538
RCSD1	0.625449	0.000819819
GNB1L	0.624492	0.000673013
MICAL2	0.624395	0.127096
FPR2	0.624254	0.490311
CCDC141	0.624052	0.0573759
BCL11A	0.623804	0.0193925
SLC28A3	0.623627	0.00229094
FAM110A	0.622673	0.00254493
CSPG5	-0.622483	0.000248541
TLR5	0.62243	0.000553663
RN7SL138P	0.622385	0.000532223
CXCL11	0.622285	0.00382474
CARMIL1	0.62202	0.00187203
CYP7B1	0.621579	0.0112826
RIC3	-0.621483	0.00251034
PECR	-0.621463	0.0014782
TLE4	0.621218	0.00101109
SERINC2	0.620867	0.177844
CHL1	-0.620808	0.0127332
MTUS1	-0.620748	0.000167759
IGLV1-51	0.620665	0.0266951
IFI30	0.620573	0.000689568
DGKA	0.62016	0.0610827
HIST1H2BL	0.619921	0.000129901
GPR68	0.619752	0.0134638
DHRS3	-0.619356	0.00802475
CD9	0.619244	0.0482961
BNIP3	-0.61917	7.41446e-05
IMMP2L	-0.618248	2.11613e-06
OPRK1	0.618244	0.0696486
SLC22A18	0.617758	0.000136735
MOV10L1	-0.617721	0.00439363
VOPP1	0.61772	3.37539e-06
EYA2	0.617703	0.0373465
AC100849.1	0.617145	0.000311296
CERS6	-0.616893	1.06214e-06
ANKRD30B	0.616744	0.00143023
CNPY3	0.616476	2.63671e-05
STK10	0.616203	0.00332618
LAX1	0.615933	0.000950342
RAB37	0.615767	0.142547
SCPEP1	0.615745	0.00296251
DEFB1	0.615701	0.203456
YPEL5	-0.615678	1.61417e-05
CORO1C	0.615471	2.38266e-06
CYB561A3	0.615371	2.10533e-05
FCRL6	0.615335	0.00691812
GFI1	0.615226	0.000132705
SEMA4A	0.615208	0.171577
TRABD2A	-0.615058	0.025915
COL12A1	0.615026	0.0138203
PER3	-0.614918	0.000122545
AC062004.1	0.614889	0.0203023
SLC7A11	0.614458	0.00546236
TMEM178A	0.614217	0.0267042
LOX	0.613871	0.0107284
MT-ND4L	-0.613823	0.0237302
CENPE	0.613493	0.000124862
MYBPC3	0.613433	0.0164301
DOCK5	0.613344	0.109955
MYH10	-0.612691	0.000618426
ERAP2	0.611736	0.238262
MFHAS1	0.611532	0.000260511
MAFB	0.611422	0.000795674
BAG4	-0.611249	5.55149e-06
BST1	0.611171	0.00155116
PLCXD1	-0.610832	0.00636844
RERGL	-0.610589	0.104119
NPC2	0.610391	5.9062e-06
PLEK2	0.610156	0.0887186
DUSP4	-0.60987	0.0408626
KLRK1	0.60982	0.00501808
GFRA1	-0.609662	0.00158561
LRRC4	0.609076	0.00374785
SLC25A23	-0.609071	0.000550218
PREX2	-0.609028	0.00172094
KIF14	0.608819	0.112031
IGF2	0.60873	0.0442464
PHF13	-0.608179	3.21763e-06
HTATIP2	0.608097	0.00126825
PLA2G4A	0.607897	0.0112208
PLXNB3	-0.607672	0.0244062
SIT1	0.60744	0.000747003
C4orf48	0.607011	0.0013573
SLC25A37	0.606913	0.443838
MEFV	0.606887	0.505046
MUC6	0.60669	0.0426756
P2RY8	0.606667	0.0525895
ANO6	-0.606634	6.50583e-05
CDHR3	-0.606571	0.000257818
ZNF185	0.60634	0.00547521
XPNPEP2	0.606211	0.0401227
PTPRD	0.606056	0.0208518
LOXL2	0.606003	0.00199687
L2HGDH	-0.605514	7.13532e-05
PLXNA1	0.605493	0.003041
GHR	-0.605328	0.000440115
IGHV3-33	0.605284	0.0400632
ADHFE1	-0.604996	6.38796e-05
HLA-G	0.604807	0.00762569
PNMA8B	0.604785	0.0132259
VMP1	0.604572	0.000258673
ITGB7	0.604192	0.0188727
CACNA2D1	0.603868	0.0186727
CD69	0.603451	0.00158652
NLGN4Y	-0.603444	0.524484
DNAH7	0.603059	0.00256387
HIBADH	-0.602924	0.000884577
TTPA	-0.602497	0.0262281
CISH	-0.602188	0.275713
ADM	0.602174	0.00190119
ABRACL	0.60217	0.0238275
TRIM36	0.601838	1.11307e-05
CD8A	0.601738	0.0383094
LINC02224	-0.601613	0.000602563
KPNA2	0.601608	0.0538412
SLC22A18AS	0.601336	8.99325e-05
PLK3	0.601304	0.000281957
STARD4	0.600948	0.000295203
C9orf16	0.600723	3.38355e-06
TREML1	0.600703	0.102615
KLLN	-0.600641	0.000367304
GADD45G	-0.600236	0.0317733
USP13	-0.600111	8.64687e-05
CTTNBP2	-0.600065	0.00186846
VCAM1	0.600048	0.0925453
STK38L	0.59974	5.80246e-06
TSPAN11	0.599062	0.00418336
LINC00992	0.59892	3.93769e-05
CXCL14	-0.598699	0.00693306
PDLIM4	0.598674	0.0146602
ZNF804A	0.597931	0.00254493
RAP2B	0.597628	4.21968e-06
BDH1	-0.59742	0.0687467
BMF	0.596806	0.0012127
GPR141	0.596579	0.0331043
MR1	0.596411	2.45427e-05
L3MBTL4	-0.59601	9.98644e-05
NHS	-0.59596	5.35145e-06
CKS1B	-0.595642	0.00019948
CLIP4	-0.595548	2.28493e-06
PDLIM1	0.595472	0.00011887
CARD11	0.595016	0.202458
IRS1	-0.594482	0.0238838
RPL7	-0.594175	4.98491e-07
SYTL1	0.593741	0.154604
FP325317.1	-0.593526	0.0386559
PARM1	-0.592606	0.0029762
CTHRC1	0.592578	0.0786582
SH2D2A	0.592577	0.00490159
PTPRU	0.59246	0.00345842
ATP2B1	0.592307	4.21968e-06
TCIRG1	0.592162	0.00519204
PDK4	-0.591757	0.00256387
FEZ1	0.591584	0.00361521
MGAM	0.591419	0.628555
IL2RA	0.590907	0.0148166
P2RX4	0.5902	3.09221e-05
MS4A6E	0.59007	0.0323827
TRHDE	-0.589873	0.00944537
RABGGTA	0.589727	0.000151611
GATD3A	0.589706	0.441149
VSTM4	-0.589209	0.00297816
ADAMTS9	-0.588563	0.00849867
MAMDC2	0.588486	0.0467595
TOR4A	0.58833	0.000104176
PGM1	-0.588315	0.00354485
IL10	0.587956	1.12686e-05
TPP1	0.587782	0.00130155
COL14A1	0.587172	0.0398505
PAPLN	0.587157	0.00408987
LINC01091	0.587135	0.00308226
TMEM255B	0.586761	0.00142797
LUZP2	-0.586751	0.0199407
C3	0.58653	0.00248639
CD101	0.58633	0.00458463
VDR	0.585711	0.0332884
TLDC2	0.585658	0.00550782
PRR15	-0.585658	0.0100187
KLHL31	0.585626	0.106154
PHKG1	-0.585545	0.00295568
TSPAN32	0.585398	0.0462724
HBM	0.585007	0.445723
CYP3A4	-0.584911	0.0098303
LINC02615	0.584816	0.00523853
ERRFI1	-0.584753	0.00464064
USP2	0.584541	0.0140328
ATP8B3	0.584361	0.00034898
ZDBF2	-0.584146	0.000120224
SCARF2	0.584042	0.00117739
COL22A1	0.584031	0.0139127
CLEC3B	0.583853	0.0130541
MYMX	0.583667	0.0230122
SPOCK2	0.583554	0.0921032
FSTL3	0.58278	0.0433851
IGHV1-18	0.582467	0.0261158
HCAR1	-0.582319	0.0183638
ANGPT2	0.582191	0.0100187
MTHFD1	-0.581652	0.000155325
GDPD1	0.581584	0.00410951
ZFAT	0.581527	0.0128314
AC080112.1	0.581047	6.15809e-06
SLC40A1	0.580734	0.000137364
ACSM6	0.580668	0.0022747
MRPL32	-0.580577	8.4141e-05
CCDC9B	0.580492	0.0032663
TNFRSF10D	0.580051	4.51795e-05
LUM	0.579559	0.0253588
MAP3K14	0.579489	0.000794139
LRRC18	0.579313	4.26698e-05
RAC3	-0.579242	0.000224916
P2RY6	0.578612	0.012858
KLHL24	-0.578553	1.05577e-05
ROBO1	-0.578486	0.0008376
SIPA1L1	0.578284	0.000251951
TMEM51	0.578058	0.0107074
PTK7	0.578037	0.00331602
KRT14	0.578024	0.028565
EIF4A2	-0.577981	5.41175e-06
SAV1	-0.577766	1.71136e-06
CPM	-0.577558	0.000965195
RPL39	-0.576736	9.54958e-05
FBLN7	-0.576553	0.0028356
CRLS1	-0.576496	9.4193e-05
RPP25	0.576377	0.00410107
ADCYAP1R1	-0.575888	0.019178
IGKV1-17	0.575694	0.047355
TMEM189	0.575648	0.00131977
IGLV1-44	0.575647	0.0351661
PTPN13	-0.575469	7.50697e-06
CYP3A43	-0.575464	0.000390679
ADAMTS2	0.57498	0.0100187
HBD	0.574939	0.547048
AC131097.2	-0.574908	0.00590735
AC010889.1	-0.574849	0.390099
CXCR2	0.574823	0.605022
SHKBP1	0.574616	0.00587209
COL5A2	0.574135	0.000201924
C10orf90	0.573908	0.00311108
AP001781.1	0.57319	0.00018616
DNAH9	-0.573021	0.00849719
ANGPTL8	0.572952	0.160373
EIF4EBP2	-0.572808	1.7801e-05
ATP2B1-AS1	0.572761	3.51884e-05
FAM30A	0.572727	0.0793483
CLIP3	0.572654	0.0316437
TRAT1	0.572474	0.114608
OSBPL1A	-0.572347	3.16442e-05
ACOT11	0.572297	0.0032663
CAMK4	0.571901	0.18232
VSIR	0.571901	0.0215227
SYT12	0.571889	0.000458789
XYLT1	0.571879	0.00538399
GYG2	-0.571858	0.137954
GPR85	0.57171	0.00029644
RPL9	-0.571703	0.000307284
AKR1B1	0.571659	0.00189629
TRIM6	0.571536	0.018958
LINC00222	-0.57153	0.00218037
IGHD	0.571008	0.0717006
ZBTB16	-0.570722	0.0174032
NDNF	-0.570718	0.13369
NBPF3	0.570603	0.00723606
LINC02611	0.570558	0.000281631
MT-ND2	-0.570455	0.0126676
TYRO3	-0.570369	0.000344831
RARA	0.570368	0.00810856
SOCS3	0.570337	0.0622187
ST3GAL5	0.570219	0.00228461
SUSD1	0.570105	0.000959279
MTSS1	0.569756	0.000325858
CST3	0.569656	0.000416808
XXYLT1	0.569622	3.42325e-05
ACACA	-0.568751	0.00912713
TLE2	0.568579	0.0141274
IL20RA	-0.568312	0.0132479
PHF10	-0.56828	2.11613e-06
NUSAP1	0.568206	0.223793
MT-CO3	-0.568175	0.00402646
GLYCTK	-0.567942	0.00244316
SYN2	-0.567857	0.00908089
MT-CO2	-0.567715	0.000129901
TMEM173	0.567625	0.000622914
IGHV4-34	0.567405	0.025915
JPT1	0.567314	0.0408312
SCIMP	0.567247	0.00163106
C20orf27	-0.567162	3.18474e-05
GPR171	0.567134	0.00207926
KRT19	-0.566848	0.612301
STON1	-0.566613	0.00959976
MICB	0.566545	0.0047494
ZNF541	0.566143	0.00764715
SFRP1	-0.566137	0.151545
NECTIN3	-0.566038	3.11478e-05
IL6R	0.56598	0.0155816
CLEC4E	0.565945	0.241703
SLC25A27	-0.56538	0.000816042
SLAMF9	0.565308	0.000788385
CRTAM	0.565302	0.000118915
KCNIP3	-0.565121	0.0739465
TRIM9	0.564843	0.000358413
COX7C	-0.564727	0.000470725
SHOX2	0.56463	0.0201951
AFG1L	0.564584	0.000178287
MOB3B	-0.564289	0.000940486
RNF217	-0.563972	1.43219e-05
NLRP2	0.563739	0.00483801
ENTPD3	-0.563655	0.00189258
LINC02607	-0.563634	0.0103749
TGFB3	0.563538	0.000645389
ADGRL3	-0.563361	0.113394
HFM1	-0.562897	0.0363695
LHFPL2	0.562677	7.27501e-05
ACSL6	0.562671	0.0707507
C7orf43	0.562321	0.000766544
GDA	0.561776	0.271489
SLC41A2	0.561771	0.000320131
PARD6G-AS1	-0.561761	1.64379e-05
BTBD8	-0.561536	1.35741e-05
CA12	0.561301	0.188449
ELOVL5	-0.560947	0.000827063
TPST2	0.560624	0.00379402
EYS	-0.560594	1.43225e-06
CACNB4	0.560554	0.00220148
CALHM6	0.560343	0.00563488
CSF1	0.560337	0.00175921
PHLDB3	0.560003	0.0011503
LINC01920	0.559984	4.57295e-05
FAM89A	-0.559826	0.00819372
KIF21A	-0.559705	0.000205364
SAA1	0.559571	0.312478
ENHO	-0.559405	0.0203023
APBB1IP	0.559126	0.000101305
DCAF12	0.559037	0.395124
ID2	0.559009	0.000112013
RNF157	-0.558927	0.111631
TXNRD1	0.557857	0.000106045
STXBP1	-0.557847	0.00012156
DNAJC27	-0.557809	1.19387e-07
FAM102B	0.55713	5.38011e-05
ARRDC4	0.557107	1.74917e-05
ABCC5	0.55693	0.000508154
ATG7	0.556776	4.49518e-06
AC010201.2	-0.556451	0.00118274
TMEM119	0.556431	0.00302046
S100B	-0.555857	0.0546821
MIR4435-2HG	0.555473	6.99746e-05
PPP1R9B	0.555202	0.000232434
GALNT5	-0.555161	0.0899004
LPL	-0.55476	0.00732039
ARPC5	0.554491	3.39693e-05
SUCLG1	-0.554387	0.000492342
ENOX1-AS1	-0.554172	0.0203779
UQCRC2	-0.554137	6.67743e-05
ABCA7	0.554067	0.0316698
FILIP1L	0.554064	0.00134806
OMD	0.554022	0.00113497
CARMIL2	0.553829	0.0810878
AP1B1	0.553824	6.57567e-05
AC011891.1	0.553681	0.00899444
AC126177.3	0.553615	0.0013019
IGHV4-59	0.553243	0.0340653
IGHV5-51	0.553202	0.016016
GNG7	-0.552818	0.000972039
KHDRBS3	-0.552678	5.19133e-05
BTN2A2	0.552502	0.00133807
MED12L	0.552488	0.000267048
ACTN1	0.552393	9.63972e-05
ACADL	-0.552384	0.0128681
ROR1	0.552139	0.000212541
CLN8	0.552101	6.8196e-05
OLR1	0.551616	0.0103924
CPA3	0.551208	0.172643
SLC29A2	-0.551115	0.00573062
CA4	-0.550896	0.0123356
RNF17	0.550573	0.180722
GPR162	0.549935	0.000913376
FADS3	0.549836	0.000751022
IGKV1-27	0.549808	0.348537
MPP7	-0.549668	0.00237096
INHBB	0.548903	0.0263936
GPX1	0.548465	0.000819819
PKNOX2	-0.548376	0.0806219
RCL1	-0.548333	2.50324e-05
CXCL3	0.548285	3.55326e-06
MFAP4	0.547912	0.016352
KLF9	-0.547824	0.000279996
RUNX2	0.547688	0.00889273
CLDN18	0.547656	0.0370067
GBA	0.546498	2.78247e-06
NMT2	0.546214	0.00604917
ADRA2A	0.546161	0.0888758
ALX1	-0.546043	0.00253742
DYNC2H1	-0.545652	9.13722e-06
ADGRL2	-0.545567	8.4141e-05
SAMD5	0.54542	0.0708562
TBC1D8	0.545373	5.19133e-05
HOXA6	-0.545357	0.00444063
RPS25	-0.545024	5.02996e-05
PIK3CD-AS1	0.54484	0.0486742
ARHGAP11A	0.544567	0.0280132
P2RY12	0.544469	0.0342025
RPL23	-0.544462	4.21968e-06
GPNMB	0.544102	0.00901725
TC2N	-0.543984	0.119875
PHF3	-0.543968	4.02464e-07
SORCS2	0.543946	0.0213049
ADGRE1	0.543898	0.289918
NR4A3	0.543692	0.0019427
GAS6	0.543552	0.00327182
COL28A1	-0.543551	0.0394834
HES2	0.543405	0.00015619
BEST1	0.543355	0.000647157
NRK	-0.542999	0.0376167
NDUFAF2	-0.542744	0.0012169
PROCR	-0.542579	0.00231666
NAT8L	-0.542473	0.0135022
KIAA1549L	0.542244	0.0278959
THYN1	-0.542032	0.000144145
LINC00942	0.541965	0.0679215
DIAPH3	0.541794	0.0131888
CCL28	-0.541689	1.30194e-05
PPP2R2C	0.541657	0.00473767
TCHH	0.541656	0.00107332
MGAT4C	0.541533	0.000819229
GPRASP2	-0.541272	1.81646e-05
WSCD2	-0.541042	0.0931413
IGLV3-19	0.541029	0.0580135
BAMBI	0.540982	0.0526652
FBLIM1	0.540617	0.0112336
MAGI1	-0.540551	0.000213656
GABARAPL1	-0.540282	0.000367048
ABI3	0.54022	0.0413012
TMPRSS13	0.540158	0.000111607
C14orf180	-0.540133	0.0197489
MEDAG	0.540056	0.0583741
PYGO1	-0.539987	2.05124e-05
PDE1C	0.539704	0.0281943
AEN	0.539431	1.28589e-05
FAT1	0.539088	0.00249925
CPXM2	0.538932	0.0371468
IGLV1-40	0.538357	0.0578885
MYOM1	-0.538043	0.0116048
SLC43A1	-0.537896	7.94869e-05
IGLV2-23	0.537704	0.0515723
LINC02587	-0.537559	0.00338519
LINC01359	-0.537378	5.34714e-05
PABPC1L	0.537195	0.00308366
MAB21L1	-0.537036	0.0449488
GNAL	-0.536899	0.0011245
RPL11	-0.536866	2.62739e-06
SUCLG2	-0.536784	0.000153853
LEF1	0.536136	0.394305
SIPA1	0.535818	0.0039422
AC119396.1	0.535808	0.310266
RASA4B	0.53562	0.064525
CD1E	0.535482	0.00833743
PMFBP1	0.535028	0.00145341
ABCC9	-0.534791	0.00309568
C11orf44	0.534385	1.28636e-05
LVRN	-0.534066	0.0325523
AGAP2	0.534048	0.0168936
F2RL1	0.533996	0.197619
CCNG2	-0.533929	2.76174e-05
KLRG1	0.533925	0.0561112
TNF	0.533769	0.000742646
GALNT10	0.533731	9.8667e-05
CSK	0.533301	0.0253574
ERMN	0.533297	0.0171579
CD302	-0.53327	2.44089e-06
KIF25	-0.533055	0.213664
DLGAP1	-0.532923	0.0170994
TEX26	0.532467	0.00275582
TREM1	0.532134	0.452885
SNX7	-0.532128	0.000241322
AL590004.3	0.531762	9.50368e-05
ORC2	-0.531665	0.000147064
LGALS2	0.531554	0.00823934
SEMA3B	0.531491	0.0834402
[truncated: 30,754 more rows]
